# Supplementary material for: Carbon flux through photosynthesis and central carbon metabolism show distinct patterns between algae, C3 and C4 plants
Source: Nat Plants. 2021 Dec 23;8(1):78–91. doi: 10.1038/s41477-021-01042-5 (PMC8786664; doi:10.1038/s41477-021-01042-5)
Supplement: Supplementary file 3 — Supplementary Tables 1, 2, 4, 5 and 8. [file 41477_2021_1042_MOESM3_ESM.xlsx]

## Sheet: Table S1
Table S1 - 13C Enrichment (%) of metablites quantified by LC/MS-MS in the time kinetic pulses of 5-40 s. Data for algae are mean ± SD (n = 3 biologically independent experiments). Data for Arabidopsis and maize are extracted from [30] and [31], respectively, and in Arabidopsis are also provided from a new set of 13C-labeling experiments as in [30] but with denser sampling time series (see Methods…
	C. reinhardtii				C. sorokiniana				C. ohadii				C. ohadii EIL				Maize - Arrivault et al. 2017			Arabidopsis - Szecowka et al. 2013			Arabidopsis-unpublished
Time (s)	5	10	20	40	5	10	20	40	5	10	20	40	5	10	20	40	10	20	*40	10	**40	60	10	20	*40
3PGA	9.4±1.07	12.82±0.7	20.9±0.56	26.64±3.63	2.48±0.15	4.41±0.88	6.72±0.64	12.74±2.25	4.35±0.39	7.61±1.55	12.82±1.14	26.79±3.98	6.76±0.51	11.24±0.82	20.66±0.81	35.05±0.05	26.7081	29.593	39.2476	6.4	17.26	24.5	9.7354	13.2991	23.7648
DHAP	8.19±3.28	16.72±2.35	22.52±0.44	35.74±2.11	5.32±2.21	11.3±2.24	14.84±1.64	27.02±1.64	9.04±0.36	15.23±2.19	23.49±2.52	41.32±1.35	9.43±2.15	17.6±2.06	27.44±2.36	41.32±0.4	24.6365	27.7783	34.9287	7.7	19.82	27.9	10.0189	13.0542	24.4787
FBP	9.79±0.65	13.68±1.34	19.69±0.7	27.36±5.34	4.16±0.55	7.57±1.67	12.16±1.43	21.28±2.41	6.38±1.05	11.03±1.01	19.29±2.54	35.79±0.94	7.6±1.01	13.78±1.15	23.83±1.26	39.13±0.02	18.1837	21.9395	27.0658	5.7	11.28	15	21.6421	19.0096	42.8193
SBP	9.25±2.64	15.46±1.14	23.53±1.24	33.71±3.02	2.96±3.14	9.96±3.51	13.01±2.65	21.32±1.92	10.14±0.56	15.08±1.58	26.65±4.64	39.69±3.17	10.24±2.96	16.32±3.39	31.08±2.9	45.54±1.03	8.06431	7.67852	8.94357	6.6	17.7	25.1	9.15936	12.7656	27.5412
S7P	6.97±1.67	14.32±3.06	21.52±1.12	33.18±2.25	3.19±3.52	10.86±3.28	17.03±4.42	26.54±6.6	12.1±0.84	18.89±1.61	29.84±3.06	49.18±0.51	11.61±0.49	20.10±1.43	34.4±1.25	53.46±3.68	30.5	31.8	41.53	5.1	18.9	28.1	6.34	10.93	29.03
R5P	4.44±3.72	8.14±1.35	17.67±4.1	24.19±5.43	3.74±1.36	9.01±0.6	11.33±2.09	18.63±2.33	6.1±1.11	10.89±1.01	20.38±1.93	37.4±3.09	2.76±0.66	12.34±3.36	23.13±7.88	32.12±2.85	9.64157	13.7582	17.9945	ND	ND	ND	4.84473	5.00444	17.0261
PP	8.77±4.41	10.6±4.04	20.39±3.88	26.21±5.33	2.99±1.16	5.57±1.88	11.74±2.99	21.36±2.59	6.58±1.21	11.1±1.07	24.25±3.28	41.58±2.56	5.05±2.95	12.99±2.05	23.28±3.03	41.14±0.7	20.3315	23.3781	30.281	ND	ND	ND	5.72156	10.5518	25.8886
RuBP	7.2±1.42	10.4±2.02	18.46±0.84	24.87±5.15	1.58±0.21	4.71±0.78	10.53±1.87	21.84±3.24	4.44±1.69	9.57±0.68	20.45±2.41	38.44±0.83	4.44±0.34	12.1±1.65	25.37±2.33	40.65±0.004	25.1829	29.6778	36.4995	4.9	17.74	26.3	6.53183	8.14752	23.3458
F6P	9.53±2.44	11.87±3.36	16.51±3.89	27.29±5.19	3.7±1.46	8.05±2.94	10.63±2.52	20.9±3.37	8.47±2.24	12.88±1.28	22.73±3.09	39.81±0.91	6.92±0.4	13.82±1.8	23.58±0.85	39.34±1.06	15.6776	19.6497	23.8681	3.7	11.02	15.9	5.05201	7.66247	15.7463
G6P	5.36±3.25	6.62±0.93	11.88±1.66	20.05±3.08	1.46±0.74	3.16±1.5	6.87±3.05	15.26±3.18	4.02±0.7	7.55±1.22	14.33±0.48	30.74±0.79	2.9±0.89	8.84±0.98	9.85±0.47	23.01±2.22	6.40685	10.1006	13.4942	0.7	3.22	4.9	0.62251	1.47703	4.67961
G1P	4.18±0.94	6.38±1.77	12.24±3.32	19.12±3.26	1.48±1.32	6.06±2.1	9.23±2.43	17.95±3.4	6.71±0.92	11.66±0.87	20.75±2.57	33.66±1.81	3.11±0.34	6.99±0.75	19.08±2.1	36.16±4.07	7.4179	9.45953	11.3531	0.5	1.76	2.6	0.33455	0.264481	2.30783
ADPG	0.44±0.29	3.85±0.97	12.51±1.88	22.43±1.23	0.53±0.76	2.26±0.96	5.89±2.69	15.09±3.21	2.96±0.51	6.38±0.7	11.56±1.01	31.42±1.24	2.24±0.73	6.1±2.39	10.83±1.68	24.13±0.47	15.637	23.1471	27.8671	4.5	8.58	11.3	0.11114	0.280271	6.77162
UDPG	0.42±0.24	0.4±0.32	1.03±0.77	1.72±1.10	0.03±0.04	0.45±0.26	2.12±0.82	9.23±2.3	0.14±0.09	0.50±0.07	2.26±0.60	11.81±3.18	0.131±0.20	0.9±0.34	3.8±0.83	17.05±1.24	5.1	6.9	9.77	0.3	1.32	2	0.03	0.16	1.24
2PG	3.06±0.89	7.26±3.33	9.53±4.9	17.33±4.58	0.86±1.1	2.6±0.74	2.27±2.21	21.37±2.32	3.09±2.46	4.98±0.88	14.58±4.65	35.71±5.28	1.16±1.01	2.7±1.26	6.59±1.42	26.08±3.15	12.054	16.4692	21.1722	ND	ND	ND	2.04615	4.9665	16.9592
PEP	5.51±1.45	8.81±1.98	15.18±0.7	28.48±4.05	3.44±1.22	9.6±4.44	12.97±2.61	24.08±6.12	8.32±1.57	14.17±1.6	22.66±0.79	42.89±2.5	6.66±0.79	11.83±0.82	25.51±1.39	43.11±1.02	3.33063	7.11723	9.74849	ND	ND	ND	3.84545	7.21988	17.4912
Malate	0.59±0.16	1.64±0.18	4.16±1	6.24±1.21	0.27±0.11	0.37±0.06	0.65±0.06	1.32±0.17	0.16±0.06	0.27±0.09	0.4±0.07	1.25±0.41	0.68±0.19	0.95±0.2	1.21±0.03	5.6±0.003	4.82949	6.56093	7.91771	0.1	0.34	0.5	0.0636353	0.0633	0.110672
Aspartate	2.03±0.23	1.78±0.63	4.8±1.71	4.99±2.82	0.77±0.33	0.82±0.14	0.92±0.3	1.36±0.25	0.65±0.28	0.66±0.13	0.97±0.17	1.58±0.11	1.01±0.41	0.92±0.08	1.58±0.33	3.51±0.07	20.4462	21.8825	24.4529	0	0.24	0.4	ND	ND	ND
2OG	0.47±0.31	0.19±0.16	1.09±0.29	0.7±0.73	0.81±0.29	0.62±0.67	0.63±0.07	0.66±0.31	0.3±0.36	0.49±0.27	0.18±0.16	0.26±0.23	0.17±0.21	1.38±0.14	1.01±0.2	0.6±0.12	0.210163	0.461206	0.513019	0.1	0.1	0.1	0	0	0.0406316
Succinate	0.58±0.21	0.08±0.07	0.2±0.26	0.39±0.34	0.1±0.17	0.25±0.39	0.34±0.29	0.21±0.3	0.13±0.23	0.19±0.26	0.25±0.35	0.16±0.28	0.24±0.13	0.18±0.18	0.21±0.36	0.23±0.14	0	0	0	0.1	0.1	0.1	0	1.20114	0.34636
Glutamate	1.01±0.88	0.59±0.31	1.08±0.47	0.89±0.16	0.16±0.08	0.07±0.04	0.12±0.07	0.08±0.14	0.09±0.08	0.07±0.08	0.1±0.01	0.12±0.03	0.11±0.11	0.1±0.004	0.25±0.04	0.17±0.004	0.394662	0.116783	0.398894	0.1	0.1	0.1	0.0368477	0.00523139	0.026054

## Sheet: Table S2b
Table S2b - Summary of the k-means clustering of metabolite enrichment levels at 0-300 minutes, assuming k=4, as presented in Figures 2 and S8. This table lists, for each metabolite, which cluster it was assigned to in each alga in LL and in C.ohadii in EIL.
	C. reinhardtii	C. sorokiniana	C. ohadii	C. ohadii EIL
Cluster 1	Aspartate	Aspartate	Aspartate	Aspartate
		Citrate	Citrate	Citrate
	Fumarate	Fumarate	Fumarate	Fumarate
	3PGA	3PGA	3PGA	3PGA
	Malate	Malate	Malate	Malate
	PEP	PEP	PEP	PEP
	Serine	Serine	Serine	Serine
	Mannose	Mannose
	Glucose
	Maltose
	Glutamate
	Succinate
		Glycine	Glycine
Cluster 2	Pyruvate	Pyruvate	Pyruvate	Pyruvate
	Citrate
		Succinate	Succinate	Succinate
	Glycine			Glycine
		Glutamate	Glutamate	Glutamate
	Lysine			Lysine
			Valine
			Leucine
		Fructose		Fructose
		Glucose	Glucose	Glucose
		Maltose	Maltose	Maltose
				Sucrose
			Mannose	Mannose
Cluster 3		Proline	Proline	Proline
	Glycerol			Glycerol
				Glycerol-3P
	Glycerophosphoglycerol			Glycerophosphoglycerol
	Valine	Valine		Valine
	Leucine	Leucine		Leucine
		Lysine	Lysine
			Aspartate
		Sucrose	Sucrose
			Fructose
				Galactose
				Putrescine
				Ascorbate
Cluster 4		Glycerol-3P	Glycerol-3P
		Glycerol	Glycerol
		Glycerophosphoglycerol	Glycerophosphoglycerol
	Shikimate	Shikimate	Shikimate	Shikimate
	Asparagine	Asparagine	Asparagine	Asparagine
	Proline
	Galactose	Galactose	Galactose
	Sucrose
	Fructose
	Putrescine	Putrescine	Putrescine
	Ascorbate	Ascorbate	Ascorbate

## Sheet: Table S2a
Table S2a - Summary of the k-means clustering of metabolite enrichment levels at 0-40 seconds, assuming k=4, as presented in Figures 1 and S2. This table lists, for each metabolite, which cluster it was assigned to in each alga in LL and in C.ohadii in EIL.
	C. reinhardtii	C. sorokiniana	C. ohadii	C. ohadii EIL
Cluster 1	3PGA			3PGA
	DHAP	DHAP	DHAP	DHAP
	FBP	FBP	FBP	FBP
	SBP	SBP	SBP	SBP
	S7P	S7P	S7P	S7P
	PP	PP	PP	PP
		R5P	R5P	R5P
	RuBP	RuBP	RuBP	RuBP
	F6P	F6P	F6P	F6P
		PEP	PEP	PEP
			G1P	G1P
Cluster 2		3PGA	3PGA
	R5P
	G6P	G6P	G6P	G6P
	G1P	G1P
	ADPG	ADPG	ADPG	ADPG
		UDPG		UDPG
	PEP
	2PG	2PG	2PG	2PG
Cluster 3	Malate	Malate		Malate
	Aspartate	Aspartate		Aspartate
		2OG
			UDPG
Cluster 4	2OG		2OG	2OG
	Succinate	Succinate	Succinate	Succinate
	Glutamate	Glutamate	Glutamate	Glutamate
			Malate
			Aspartate
	UDPG

## Sheet: Table S4
Table S4 - Ratios of labeling slopes of metabolites to labeling slope of DHAP, along pulse experiments of 0-40 s. Ratios were calculated on mean slopes of enrichment levels detailed in Table S1. ND stands for not determined. Ratios from this table for metabolites described in the text are also provided with a bar plot, below. *Abnormal ratio found for FBP from Arabidopsis unpublished data was omi…
	C. reinhardtii	C. sorokiniana	C. ohadii	C. ohadii EIL		Maize - Arrivault et al. 2017	Arabidopsis - Szecowka et al. 2013	Arabidopsis-this study
3PGA	0.741	0.471	0.654	0.844		1.102	0.896	0.964
FBP	0.745	0.793	0.879	0.947		0.805	0.46	1.802*
SBP	0.944	0.816	0.97	1.115		0.799	0.916	1.152
S7P	0.94	1.032	1.19	1.29		1.185	1.139	1.26
R5P	0.708	0.696	0.926	0.837		0.487	ND	0.71
Pentose-phosphates	0.732	0.812	1.043	1.011		0.831	ND	1.121
RuBP	0.701	0.843	0.97	1.024		1.051	1.059	0.973
F6P	0.721	0.774	0.971	0.956		0.689	0.604	0.658
G6P	0.546	0.58	0.76	0.537		0.328	0.208	0.199
G1P	0.539	0.692	0.832	0.897		0.348	0.104	0.093
ADPG	0.667	0.581	0.773	0.579		0.749	0.337	0.299
UDPG	0.037	0.361	0.292	0.397		0.257	0.084	0.055
2PG	0.484	0.777	0.895	0.603		0.404	ND	0.757
PEP	0.786	0.909	1.042	1.058		0.246	ND	0.758
Malate	0.186	0.048	0.03	0.123		0.227	0.02	0.002
Aspartate	0.143	0.044	0.036	0.078		0.765	0.02	ND
2OG	0.021	0.016	0.003	0.018		0.014	0	0
Succinate	0.005	0.008	0.004	0.004		0	0	0.011
Glutamate	0.02	0.001	0.002	0.004		0.006	0	0
ADPG/F6P	0.925104	0.750646	0.796087	0.605649		1.08708	0.557947	0.454407
ADPG/G6P	1.22161	1.00172	1.01711	1.07821		2.28354	1.62019	1.50251
ADPG/G1P	1.23748	0.839595	0.929087	0.645485		2.1523	3.24038	3.21505

## Sheet: Table S5
Table S5 - 13C Enrichment (%) of metablites quantified by GC-MS in the time kinetic pulses of 0-300 min. Data for algae are mean ± SD (n = 3 biologically independent experiments). Data for Arabidopsis and maize are extracted from [30] and [31], respectively. ND stands for not determined. Accesory panel is provided below to compare enrichment at 30 and 60 min for metabolites described in the text.…
	C. reinhardtii							C. sorokiniana							C. ohadii							C. Ohadii EIL							Maize - Arrivault et al. 2017			Arabidopsis - Szecowka et al. 2013
Time (min)	0	15	30	60	120	180	300	0	15	30	60	120	180	300	0	15	30	60	120	180	300	0	15	30	60	120	180	300	10	20	60	10	20	60
Ascorbate	0±0	0±0	0±0	0±0	0±0	0±0	0±0	0±0	0±0	0±0	0±0	0.57±0.98	0±0	1.13±1.96	0±0	0±0	0.03±0.06	0±0	0±0	6.87±0.93	7.53±5.13	1.07±0.06	1.07±0.15	1.47±0.15	4±1.13	15.33±4.3	18.13±4.88	33.37±0.06	ND	ND	ND	ND	ND	ND
Asparagine	0±0	0±0	0±0	0±0	0±0	0±0	0±0	0±0	2.06±1.79	4.64±2.15	1.7±2.95	2.12±1.72	2.63±1.47	12.04±13.83	0.09±0.15	3.61±3.23	2.38±4.12	4.05±5.73	11.11±19.24	0±0	5.01±4.72	1.71±2.96	12.58±18.11	2.01±3.49	1.03±1.79	1.8±3.13	1.62±2.8	0±0	ND	ND	ND	0.7±0.5	1.5±22.5	3.4±0.8
Aspartate	0.54±0.72	24.92±2.72	47.44±4.06	52.46±1.78	49.35±7.59	57.25±6.33	62.04±0.39	0.08±0.13	0.68±0.1	16.79±0.7	40.91±3.53	48.49±2.25	51.97±1.9	60.71±3.6	0.33±0.43	4.67±0.46	34.41±1.28	61.95±0.67	67.95±10.22	66.71±0.87	65.11±0.88	0.67±0.1	0.97±0.07	21.1±0.58	54.24±1.02	66.45±1.56	67.77±1.89	74.97±0.19	56.1661	65.7196	87.8135	5.2±1.3	15±3.1	34.3±2.8
Citrate	0.14±0.17	12.26±2.5	21.85±8.36	23.54±9.72	21.59±14.12	29.87±15.08	37.54±8.27	0.41±0.06	0.81±0.31	14.17±0.39	34.74±1	43.07±0.54	45.59±1.47	52.97±1.09	0.08±0.09	5.54±1.08	26.33±8.69	56.46±0.55	52.1±0.37	58.44±0.9	59.61±0.68	0.24±0.17	0.89±0.1	21.94±0.19	49.9±2.5	60.64±2.5	62.56±0.99	69.67±1.58	ND	ND	ND	ND	ND	ND
Fructose	0.5±0.71	0±0	5.3±2.87	2.2±3.11	5.6±2.11	7.1±2.45	15.4±3.13	0.43±0.38	0.2±0.35	9.23±2.01	22.2±1.08	27.33±5.98	35.73±4.12	45.07±5.07	0.1±0.14	3.15±1.63	3.5±3.82	22.97±4.06	28.03±4.27	37±3.03	45.03±1.29	0.23±0.4	1.3±1.25	7.57±0.7	21.87±5	46.2±9.04	53.13±4.36	67.23±0.29	0.600805	1.32685	5.01079	0.7±0.1	1.5±0.2	12.8±2.1
Fumarate	0.12±0.17	21.33±5.48	46.1±7.82	49.43±9.89	50.65±11.63	55.78±12.61	59.88±6.09	0.21±0.17	0.47±0.06	21.69±0.77	47.76±3.57	57.34±0.58	59.14±0.62	63.51±1.28	0.01±0.01	5.25±0.8	36.26±1.19	64.48±0.66	61.85±5.27	70.64±0.4	69.17±0.41	0.08±0.06	0.56±0.17	21.83±0.77	55.03±1.03	66.35±1.69	66.96±2.34	74.91±0.77	14.0609	16.3905	34.9027	0.3±0.4	2.4±1.2	8.6±0.9
Galactose	0.29±0.08	0.27±0.08	1.01±0.07	2.24±0.09	5.01±0.07	7.65±0.05	12.73±0.16	0.9±1.22	2.71±4.29	1.66±0.67	2.15±2.65	3.97±3.64	8.19±2.67	16.44±0.72	0.28±0.05	0.44±0.2	0.14±0.17	2.09±0.04	4.81±0.14	7.51±0.07	13.59±0.12	0.35±0.08	0.43±0.01	0.66±0.14	2.67±0.08	10.53±3.5	12.63±3.59	26.01±0.17	ND	ND	ND	ND	ND	ND
Glucose	0±0	2.84±1.43	23.9±1.45	37.71±2.69	49.27±1.86	34.06±29.5	58.68±1.46	0.2±0.29	2.07±2.92	10.7±1.11	28.08±2.72	32.33±8.08	40.56±4.29	53.01±4.81	0.49±0.85	1.56±1.18	7.05±10.61	38.27±5.98	38.64±5.13	31.71±25.95	45.84±5.33	0.07±0.12	1.71±2.54	9.16±1.02	29.75±2.7	48.24±6.46	53.69±4	64.99±0.66	0.71382	0.561307	1.59932	1±0.1	1.6±0	6.9±0.7
Glutamate	0±0.72	15.19±1.77	31.77±0.84	38.39±0.3	41.49±1.98	44.14±3.09	46.95±1.34	0±0.37	0.13±0.06	5.3±0.28	20.21±0.71	32.84±0.57	35.34±0.24	41.94±1.29	0±0.27	2.02±0.36	12.91±0.48	30.21±1	38.6±0.39	42.98±0.84	43.77±0.19	0±0.05	0.03±0.23	9.63±0.53	32.61±0.55	45.3±1.99	46.74±2.5	54.66±0.08	1.28683	2.16732	22.5528	0.4±0.1	1.4±28.1	2.9±0.6
Glycerol	0.9±0.26	2.4±0.52	5.47±0.4	9.1±0.56	13.2±0.61	17.5±0.44	22.57±0.55	0.87±0.06	0.87±0.06	1.47±0.15	2.87±0.15	5.17±0.15	7.13±0.6	11.8±0.61	0.7±0.1	0.93±0.15	1.17±0.12	2±0.1	3.43±0.06	4.53±0.15	7.97±0.59	0.97±0.06	1±0.1	1.43±0.15	3.6±0.53	10.83±2.84	12.67±3	24.73±0.4	ND	ND	ND	ND	ND	ND
Glycerol-3-phosphate	0.51±0.44	5.12±0.72	14.75±0.55	20.31±1.57	23.46±2.2	27.85±1.59	32.31±1.19	1.15±0.09	1.37±0.23	1.5±0.08	2.84±0.26	5.75±0.37	9.08±0.12	11.96±0.41	1.24±0.54	1.8±0.22	3.36±0.3	5.72±0.26	8.76±0.34	11.51±0.4	15.4±0.51	1.27±0.28	1.46±0.19	2.42±0.41	6.78±0.33	17.74±4.06	19.86±4.94	34.52±0.11	ND	ND	ND	ND	ND	ND
Glycerophosphoglycerol	1.6±0.42	2.3±0.44	2.27±0.06	5.07±0.67	9.17±0.95	12.23±0.38	20.53±0.31	2.1±0.46	2.1±0.26	2.13±0.35	3.33±0.67	6.17±0.86	8.67±0.86	15.07±0.06	0±0	2.7±2.26	5.5±3.1	4.15±0.64	7.03±1.6	10.9±1.7	16.03±1.95	0±0	2.07±0.49	2.23±0.47	2.67±0.38	11.7±3.95	13.8±3.82	31.97±0.23	ND	ND	ND	ND	ND	ND
Glycine	0.15±0.27	9.05±4.08	17.94±2.54	25.76±1.93	33.24±0.85	37.77±1.38	41.31±2.69	0.37±0.09	0.38±0.12	6.1±1.01	28.08±0.22	46.5±1.27	53.35±0.67	59.68±0.15	0±0	1.74±0.73	13.95±2.69	35.42±3.49	51.43±0.85	58.31±0.92	62.64±0.73	0.59±0.13	0.51±0.31	7.34±0.25	28.22±1.93	58.25±7.12	62.8±6.89	77.69±0.34	41.7513	41.6475	77.3548	17.7±7.3	17.9±1.6	27±2.6
Leucine	0±0	6.73±0.31	8.9±3.03	15.47±0.25	18.23±0.85	21.8±0.7	24.4±0.78	0.2±0.17	0.3±0.1	6.4±0.7	16.07±2.45	15.8±6.15	26.87±0.64	45.63±38.26	0.3±0.2	0.83±0.12	18.57±3.53	28.33±0.91	29.4±0.75	34.6±2.26	28.9±6.15	0.2±0	0.27±0.15	2.93±0.32	6.13±0.55	15.8±5.41	15.07±6.2	21.87±8.26	ND	ND	ND	ND	ND	ND
Lysine	0±0	17.63±7.3	24.67±0.25	28.93±0.65	28.77±2.48	27.17±1.19	29.2±2.08	0.1±0.17	0.2±0.2	0.8±0.17	6.97±0.38	20.43±0.32	27.6±0.26	36.23±2.19	0.7±0.46	1.03±0.49	9.07±8.71	16.13±0.4	31.67±0.31	35.43±0.06	43.87±1.7	0±0	0.93±0.35	2.73±0.61	19.9±0.61	37.5±4.25	40.03±4.1	50.87±0.12	ND	ND	ND	1.6±1.3	6.2±1.1	10.2±1.4
Malate	0.94±1.63	30.22±3.61	58.18±3.79	67.07±2.5	65.96±5.18	69.3±7	72.15±0.81	0±0	3.47±0.03	23.86±0.59	50.07±0.16	58.02±0.33	59.7±0.45	64.06±0.68	1.04±1.81	8.41±0.63	39.41±1.51	65.92±0.7	65.77±1.04	72.19±0.4	70.2±0.28	0±0	3.55±0.16	24.16±0.69	56.96±0.93	68.27±1.33	69.44±2.17	76.32±0.36	20.2986	21.5188	35.2865	3.3±0.8	8.3±1	19.2±1.8
Maltose	0±0	20.94±10.9	37.53±4.75	46.92±3.66	47.69±1.5	48.87±3.1	24.36±9.52	0±0	5.34±1.51	28.49±11.26	44.76±1.35	52.7±5.73	64.89±4.06	25.27±22.07	0±0	10.5±8.11	48.4±10.41	25.17±7.75	33.77±3.05	35.54±8.67	43.78±21.41	0±0	2.64±0.63	12.66±10.63	36.87±5.56	51.77±2.28	58.25±3.54	67.43±1.7	ND	ND	ND	43.6±13	36.8±6.2	46.7±0.9
Mannose	0±0	4.64±1.47	23.05±10.13	43.16±0.9	48.73±3.49	59.51±14.49	52.54±1.41	1.34±1.42	0.25±0.44	9.24±1.93	35.83±3.25	42.34±1.69	47.7±0.71	54.67±0.49	0±0	2.32±4.03	10.19±17.65	27.49±25.07	41.24±2.59	43.33±1.93	48.91±4.11	0.46±0.45	0.24±0.24	14.36±3.31	35.07±1.51	44.96±3.06	48.11±3.83	55.68±0.31	ND	ND	ND	ND	ND	ND
Proline	0±0	3.37±3.88	4.14±7.17	6.55±11.35	11.97±18.47	10.25±17.76	0±0	0±0	0.03±0.05	0.61±0.56	12.43±11.09	24.14±30.16	13.41±11.61	41.74±52.01	0±0	0.04±0.06	2.54±0.38	13.34±0.22	24.54±1.17	24.73±2.24	31.66±0.38	0.37±0.43	0±0	1.02±0.67	10.09±0.41	22.56±2.81	23.87±3.88	37.06±0.16	ND	ND	ND	0±0	0.1±0.2	2±0.3
Putrescine	0±0.63	0.43±0.04	0.57±0.01	1±0.04	2.31±0.02	3.74±0	6.53±0.04	0±0.41	0.07±0.31	0.56±0.49	-0.31±0.94	1.27±0.22	1.43±0.53	1.66±1.46	0±0.85	-0.86±0.75	-0.68±0.71	0.01±0.52	3.46±1.02	5.68±0.76	11.55±0.89	0±1.54	-1.51±0.87	-1.06±1.16	0.62±0.39	10.5±3.86	11.9±5.06	26.61±0.41	ND	ND	ND	ND	ND	ND
Pyruvate	0.1±0.16	10.74±1.9	33.81±8.08	41.81±2.65	29.44±14.44	31.26±15.37	34.53±16.57	0.07±0.06	0.39±0.12	13.12±1.38	33.33±1.07	40.18±2.35	46.49±0.88	58.44±0.29	0.07±0.12	5.2±0.48	21.9±5.28	37.08±5.03	38.83±1.38	42.44±5.2	50.35±6.02	0.06±0.06	1.77±1.75	21.49±1.06	38.06±3.51	48.48±3.04	51.63±2.49	58.81±0.46	36.2723	50.4179	80.212	21.4±2.2	33.8±1.6	42.7±1.7
Serine	0.58±1.01	13.46±11.65	32.8±0.14	34.9±0.84	48.64±14.39	43.69±1.65	49.66±0.3	0±0	5.71±9.12	31.4±8.11	56.07±11.85	51.08±1.87	51.82±1.06	52.36±2.25	0±0	17.92±2.67	34.84±3.25	31.91±10.72	70.15±1.91	62.21±10.32	56.12±2.97	0.5±0.87	1.95±0.4	30.34±1.96	38.98±7.92	53.97±2.17	55.49±4.81	60.33±4.71	24.9591	31.3854	65.8799	23.2±0.6	46.9±5.2	61±1.3
Shikimate	0±0	0±0	0±0	0±0	0.05±0.09	0±0	0±0	0±0	4.76±8.25	0.03±0.05	0±0	0.09±0.16	0±0	0±0	0±0	0±0	0.01±0.02	0.13±0.11	0±0	0±0	0±0	0.59±1.01	0.39±0.67	0±0	0±0	0.01±0.03	0±0	0±0	ND	ND	ND	ND	ND	ND
Succinate	0.17±0.21	4.83±2.97	26.87±13.7	36.9±11.87	44.1±15.83	39.13±19.11	53.57±9.85	0.03±0.06	0.27±0.29	7.83±1.84	24.5±5.27	34.17±0.93	34.73±0.29	40.53±3.89	0.03±0.06	1.97±0.72	8.53±6.01	30.93±1.92	34.57±6.3	41.6±1.54	47.17±1.14	0±0	0.23±0.12	13.6±1.4	41.37±2.41	53.07±1.95	53±3.73	65.33±3.64	0	0	13.6471	0.1±0	0.5±0.3	1.5±1.2
Sucrose	0.3±0.06	0.6±0.62	0.75±0.22	0.29±0.08	0.73±0.83	0.11±0.09	0.69±0.48	0.94±0.08	0.94±0.12	3.5±0.21	9.17±0.13	23.36±0.75	36.93±0.14	52.45±0.26	0.74±0.06	1.16±0.03	9.65±0.25	17.72±0.11	28.65±0.15	38.9±0.35	52.27±0.7	0.84±0.05	0.74±0.06	5.39±0.16	25.34±0.38	55.14±5.98	58.3±6.27	70.19±5.56	10.2184	9.80873	36.9921	8.9±1	22±1	44.6±0.7
Threonine	0±0	0±0	33.33±57.74	0±0	0±0	33.33±57.74	0±0	0±0	0±0	0±0	0±0	0±0	0±0	0±0	0±0	0±0	0±0	0±0	0±0	0±0	0±0	0±0	0±0	0±0	0±0	0±0	0±0	0±0	0.909187	2.46454	4.02709	0.5±0.2	1.1±0.3	9.6±0.5
Valine	0.37±0.35	8.03±0.51	13.8±0.52	14.2±2.95	19.8±2.51	22.1±2.26	22.13±0.45	0.57±0.12	0.97±0.15	7.27±0.9	18.2±0.61	18.13±1.89	22.63±0.93	25.1±0.28	0.8±0.62	1.33±0.31	19.47±3.1	26.77±0.45	27.23±1.27	31.3±0.3	29.9±0.96	0.87±0.29	0.73±0.21	7.57±0.81	16.17±1.02	23.8±1.95	25.6±2.62	32.27±0.65	0	0	0	6.1±1.3	10.5±4.8	20.3±1

## Sheet: Table S8
Table S8 - 13C enrichment (%) in amino acids in protein in the time kinetic pulses of 0-300 min in the different algae. Data are mean ± SD (n = 3 biologically independent experiments). Total soluble protein was isolated, hydrolyzed and enrichment in the labeling of protein-bound amino acids analyzed by GC-MS (see methods).
	C. reinhardtii							C. sorokiniana							C. ohadii							C. ohadii EIL
Labeling time (min)	0	15	30	60	120	180	300	0	15	30	60	120	180	300	0	15	30	60	120	180	300	0	15	30	60	120	180	300
Alanine	0.37±0.29	0.36±0.21	0.28±0.25	1.03±0.61	1.06±0.32	1.04±0.28	2.51±1.07	0.29±0.21	0.47±0.08	0.72±0.15	1.84±0.22	4.47±0.67	8.78±0.62	14.55±0.58	0.35±0.09	0.3±0.3	0.8±0.5	2.26±0.19	4.47±3.38	8.74±2.12	16.27±0.45	0.21±0.12	0.45±0.13	0.7±0.23	3.64±0.14	13.11±4.34	16.39±4.77	23.91±6.91
Aspartate	0.06±0.52	1.53±0.56	2.18±0.25	2.31±0.5	1.28±0.05	2.08±1.08	3.18±1.05	0.56±0.17	3.39±0.97	3.8±1.23	4.18±1.04	4.78±0.61	8.78±0.41	11.93±0.79	0.26±0.83	2.19±2.02	3.42±2.68	4.32±0.37	6.45±0.94	8.18±1.2	13.92±1.45	0.75±0.03	2.39±0.78	2.2±0.87	4.92±0.76	9.77±3.84	12.23±3.18	23.43±2.39
Glutamate	0.35±0.58	0.59±0.83	1.8±0.74	1.51±0.36	1.33±0.4	2.06±1.42	3.97±2.1	0.34±0.18	3.05±0.57	3.33±0.69	3.76±0.53	4.74±0.43	8.8±0.98	11.99±0.52	0.23±1.51	1.69±2.41	3.62±1.31	4.72±0.98	6.57±0.78	8.44±1.31	14.24±0.58	0.94±0.08	2.71±0.31	2.81±0.47	4.41±0.32	8.97±3.29	11.5±3.29	21.29±3.32
Glycine	0.56±0.34	0.99±0.39	1.08±0.73	1.24±0.21	1.33±0.24	1.87±1	3.67±0.95	1.1±0.52	1.09±0.28	1.4±0.66	2.48±0.66	4.48±0.71	8.43±0.98	13.39±0.71	0.56±0.24	1.14±0.42	1.93±1.04	2.43±0.25	6.43±0.81	8.24±1.08	14.42±1.27	0.99±0.36	1.25±0.26	1.25±0.22	4.6±0.73	12.1±4.81	13.16±1.61	26.63±2.49
Isoleucine	0.62±0.26	1.11±0.32	0.95±0.27	1.16±0.14	1.17±0.23	1.36±0.5	2.16±0.77	0.78±0.22	0.88±0.16	0.94±0.22	1.38±0.12	2.21±0.2	3.87±0.32	6.16±0.48	0.58±0.06	1.09±0.26	1±0.4	1.22±0.1	2.84±0.17	4.09±0.66	7.32±0.66	0.74±0.12	0.89±0.15	0.71±0.1	1.5±0.24	3.9±1.71	4.55±1.36	10.11±1.99
Leucine	0.83±0.27	1.33±0.35	1.47±0.39	1.7±0.35	1.66±0.13	1.94±0.58	3.06±1.07	0.25±0.21	1.3±0.17	1.43±0.46	2.1±0.22	3.35±0.19	5.72±0.41	9.11±0.52	0.79±0.19	1.39±0.2	1.71±0.57	2.25±0.27	4.53±0.44	6.24±0.87	11.8±2.01	1.08±0.19	1.31±0.18	1.18±0.06	2.55±0.39	6.78±2.68	8.21±2.38	15.56±1.93
Phenylalanine	0.76±0.21	1.38±0.43	1.24±0.08	1.32±0.24	1.55±0.29	1.71±0.1	2.63±0.74	0.65±0.06	0.61±0.07	0.78±0.17	1.47±0.22	2.72±0.18	4.97±0.11	8.16±0.49	0.69±0.2	1.12±0.36	1.04±0.12	1.62±0.47	3.56±0.43	5.18±0.5	9.64±0.92	0.61±0.1	0.65±0.11	0.73±0.09	1.8±0.19	5.95±2.85	5.03±0.14	14.39±2.81
Proline	1±0.28	1.67±1.12	1.25±0.24	1.8±0.59	1.76±0.89	2.12±0.32	3.2±0.45	0.62±0.14	0.59±0.06	0.67±0.15	1.02±0.15	1.96±0.16	4±0.18	7.08±0.39	0.92±0.59	1.16±0.38	0.96±0.3	0.99±0.17	2.69±0.39	4.63±0.37	8.89±0.57	0.59±0.14	0.62±0.17	0.53±0.02	1.22±0.2	4.63±2.12	5.55±1.94	12.97±2.49
Valine	0.58±0.16	0.97±0.2	1±0.31	1.31±0.15	1.39±0.28	1.8±0.53	3.04±1.26	0.95±0.22	1.12±0.17	1.37±0.25	2.26±0.04	4.1±0.18	7.3±0.34	11.5±0.33	0.64±0.16	1.19±0.29	1.39±0.47	2.51±0.33	5.52±0.35	7.45±1.23	13.42±0.44	0.93±0.08	1.05±0.11	1.08±0.17	2.78±0.19	7.7±3.49	8.72±1.64	17.32±3.22
