# Supplementary material for: Carbon flux through photosynthesis and central carbon metabolism show distinct patterns between algae, C3 and C4 plants
Source: Nat Plants. 2021 Dec 23;8(1):78–91. doi: 10.1038/s41477-021-01042-5 (PMC8786664; doi:10.1038/s41477-021-01042-5)
Supplement: Supplementary file 4 — INST- MFA parameters. [file 41477_2021_1042_MOESM4_ESM.xlsx]

## Sheet: Abbreviations
List of abbreviations for compartments and metabolites
Compartment	Abbreviation
chloroplast	.p
cytosol	.c
peroxisome	.x
Metabolites	Abbreviation
2PG	2-phosphoglycolate
3PGA	3-phosphoglycerate
ACA	acetyl-CoA
ADPG	ADP-glucose
2OG	2-oxoglutarate
ALA	alanine
ASP	aspartate
CIT	citrate
CO2	carbon dioxide
E4P	erythrose-4-phosphate
EC2	enzyme-bound carbon fragment
F6P	fructose-6-phosphate
FBP	fructose-1,6-bisphosphatase
G1P	glucose-1-phosphate
G6P	glucose-6-phosphate
GA	glycerate
GLU	glutamate
GLY	glycine
ICI	isocitrate
MAL	malate
OAA	oxaloacetate
PP	pentose-5-phosphate
PEP	phosphoenolpyruvate
PYR	pyruvate
R5P	ribose-5-phosphate
RU5P	ribulose-5-phosphate
RUBP	ribulose-1,5-bisophosphate
S6P	sucrose-6-phosphate
S7P	sedoeheptulose-7-phosphate
SBP	sedoheptulose-1,7-bisophosphate
SER	serine
TP	triose-phosphate
UDPG	UDP-glucose
XU5P	xyulose-5-phosphate

## Sheet: Used MIDs
List of used metabolite MIDs and time points considered for the three different algae.
Field marked in green indicate usage of the respective metabolite mass fraction, while red field indicate that this MID has not been used.
		time points
		5s			10s			20s			40s
metabolite MIDs		C. reinhardtii	C. sorokiniana	C. ohadii	C. reinhardtii	C. sorokiniana	C. ohadii	C. reinhardtii	C. sorokiniana	C. ohadii	C. reinhardtii	C. sorokiniana	C. ohadii
	glut-0
	glut-1
	glut-2
	glut-3
	glut-4
	glut-5
	2PG-0
	2PG-1
	2PG-2
	FBP-0
	FBP-1
	FBP-2
	FBP-3
	FBP-4
	FBP-5
	FBP-6
	SBP-0
	SBP-1
	SBP-2
	SBP-3
	SBP-4
	SBP-5
	SBP-6
	SBP-7
	DHAP-0
	DHAP-1
	DHAP-2
	DHAP-3
	malate-0
	malate-1
	malate-2
	malate-3
	malate-4
	asp-0
	asp-1
	asp-2
	asp-3
	asp-4
	G6P-0
	G6P-1
	G6P-2
	G6P-3
	G6P-4
	G6P-5
	G6P-6
	f6p-0
	f6p-1
	f6p-2
	f6p-3
	f6p-4
	f6p-5
	f6p-6
	g1p-0
	g1p-1
	g1p-2
	g1p-3
	g1p-4
	g1p-5
	g1p-6
	2-OG-0
	2-OG-1
	2-OG-2
	2-OG-3
	2-OG-4
	2-OG-5
	R5P-0
	R5P-1
	R5P-2
	R5P-3
	R5P-4
	R5P-5
	PP-0
	PP-1
	PP-2
	PP-3
	PP-4
	PP-5
	RuBP-0
	RuBP-1
	RuBP-2
	RuBP-3
	RuBP-4
	RuBP-5
	S7P-0
	S7P-1
	S7P-2
	S7P-3
	S7P-4
	S7P-5
	S7P-6
	S7P-7
	3PGA-0
	3PGA-1
	3PGA-2
	3PGA-3
	PEP-0
	PEP-1
	PEP-2
	PEP-3

## Sheet: Reactions
Complete list of reactions and atom transitions considered in the model used for flux estimation.
Model reactions marked in green were added to the model used by Ma et al. (2014).
Calvin Cycle
RUBISCO_CO2	RUBP.p (abcde) + CO2 (f)	→	3PGA.p (cde) + 3PGA.p (fba) + dummy
GAPDH.p	3PGA.p (abc)	→	TP.p (abc)
ALD	TP.p (abc) + E4P.p (defg)	→	SBP (cbadefg)
SBPase	SBP (abcdefg)	→	S7P.p (abcdefg)
FBA.p	TP.p (def) + TP.p (cba)	↔	FBP.p (abcdef)
PFP.p	FBP.p (abcdef)	↔	F6P.p (abcdef)
TK1	TP.p (cde) + EC2 (ab)	↔	XU5P.p (abcde)
TK2	S7P.p (abcdefg)	↔	R5P.p (cdefg) + EC2 (ab)
TK3	F6P.p (abcdef)	↔	E4P.p (cdef) + EC2 (ab)
PPE	XU5P.p (abcde)	↔	RU5P.p (abcde)
PPI	R5P.p (abcde)	↔	RU5P.p (abcde)
PRK	RU5P.p (abcde)	→	RUBP.p (abcde)
Photorespiration
RUBISCO_O2	RUBP.p (abcde)	→	3PGA.p (cde) + 2PG.p (ba)
PGP	2PG.p (ab)	→	GLY.p (ab)
GLYdil	GLY.p (ab)	↔	GLY.x (ab) + dummyGLY
GDC	GLY.p (ab) + GLY.p (cd)	→	SER.p (cdb) + CO2 (a)
SERdil	SER.p (abc)	↔	SER.x (abc) + dummySER
SGA1	SER.p (abc)	→	GA.p (abc)
GK	GA.p (abc)	↔	3PGA.p (abc)
Starch Synthesis
PGI.p	F6P.p (abcdef)	↔	G6P.p (abcdef)
PGM.p	G6P.p (abcdef)	↔	G1P.p (abcdef)
AGP	G1P.p (abcdef)	→	ADPG (abcdef)
SS	ADPG (abcdef)	→	Starch (abcdef)
Sucrose Synthesis
FBA.c	TP.c (def) + TP.c (cba)	↔	FBP.c (abcdef)
PFP.c	FBP.c (abcdef)	↔	F6P.c (abcdef)
PGI.c	F6P.c (abcdef)	↔	G6P.c (abcdef)
PGM.c	G6P.c (abcdef)	↔	G1P.c (abcdef)
GPU	G1P.c (abcdef)	↔	UDPG (abcdef)
SPS	F6P.c (abcdef) + UDPG (ghijkl)	→	S6P (abcdefghijkl)
TCA cycle
PGAM.c	3PGA.c (abc)	↔	PEP.c (abc)
PK.c	PEP.c (abc)	↔	PYR.c (abc)
PDH	PYR.c (abc) + dummy	→	ACA (bc) + CO2 (a)
CS	OAA (abcd) + ACA (ef)	→	CIT (dcbfea)
ACO	CIT (abcdef)	↔	ICI (abcdef)
IDH	ICI (abcdef) + dummy	→	2OG (abcde) + CO2 (f)
MDH	MAL (abcd)	↔	OAA (abcd)
Anaplerotic
PPC	PEP.c (abc) + CO2 (d)	→	OAA (abcd)
Amino Acids
ALT	PYR.c (abc)	→	ALA.c (abc)
ASPT	OAA (abc)	→	ASP (abc)
GLUDH	2OG (abcde)	→	GLUT (abcde)
PCR	GLUT (abcde)	→	GLUT_sink (abcde)
TS	ASP (abcd)	→	ASP_sink (abcd)
Transporters
T_3PGA	3PGA.p (abc)	↔	3PGA.c (abc)
T_TP	TP.p (abc)	↔	TP.c (abc)
T_PEP	PEP.p (abc)	↔	PEP.c (abc)
T_CO2	CO2.t (a)	→	CO2 (a)
T_dummy	dummy	→	Sink
PEP for fatty acid synthesis
	3PGA.p (abc)	↔	PEP.p (abc)
	PEP.p (abc)	↔	PYR.p (abc)
PEP for shikimate pathway
	PEP.p (abc)	→	Shikimate (abc)

## Sheet: Net fluxes
Net fluxes determined by 13C INST-MFA.
Values are absolute fluxes (mmol/gDW/h) based on the measured starch and sucrose rates.
Estimated flux values and 95% confidence bounds are shown. However, most confidence bounds are unidentifiable indicated by 'NAN'.
			C. reinhardtii			C. sorokiniana			C. ohadii
Reaction			Value	LB95	UB95	Value	LB95	UB95	Value	LB95	UB95
Calvin Cycle
RUBP.p (abcde) + CO2 (f)	→	3PGA.p (cde) + 3PGA.p (fba) + dummy	0.5535	NaN	NaN	2.0532	0.0022	NaN	52.0822	0.6695	Inf
3PGA.p (abc)	→	TP.p (abc)	1.0592	NaN	Inf	4.1104	0.0016	Inf	87.9155	0.6957	NaN
TP.p (abc) + E4P.p (defg)	→	SBP (cbadefg)	0.1845	NaN	NaN	0.6853	0.00021724	Inf	17.3608	0.2172	Inf
SBP (abcdefg)	→	S7P.p (abcdefg)	0.1845	NaN	NaN	0.6853	0.00021724	Inf	17.3608	0.2172	Inf
TP.p (def) + TP.p (cba)	↔	FBP.p (abcdef)	0.2528	0.0001383	NaN	0.9049	0.00015625	2000000	17.6644	0.26	1682500
FBP.p (abcdef)	↔	F6P.p (abcdef)	0.2528	0.0001383	NaN	0.9049	0.00015625	2000000	17.6644	0.26	1682500
TP.p (cde) + EC2 (ab)	↔	XU5P.p (abcde)	0.369	NaN	NaN	1.3706	0.00043449	Inf	34.7217	0.4345	Inf
S7P.p (abcdefg)	↔	R5P.p (cdefg) + EC2 (ab)	0.1845	NaN	NaN	0.6853	0.00021724	Inf	17.3608	0.2172	Inf
F6P.p (abcdef)	↔	E4P.p (cdef) + EC2 (ab)	0.1845	NaN	NaN	0.6853	0.00021724	Inf	17.3608	0.2172	Inf
XU5P.p (abcde)	↔	RU5P.p (abcde)	0.369	NaN	NaN	1.3706	0.00043449	Inf	34.7217	0.4345	Inf
R5P.p (abcde)	↔	RU5P.p (abcde)	0.1845	NaN	NaN	0.6853	0.00021724	Inf	17.3608	0.2172	Inf
RU5P.p (abcde)	→	RUBP.p (abcde)	0.5535	NaN	NaN	2.0559	0.00065173	Inf	52.0825	0.6517	Inf
Photorespiration
RUBP.p (abcde)	→	3PGA.p (cde) + 2PG.p (ba)	1.6198e-05	-8.5265e-14	NaN	0.0027	1.4211e-14	NaN	0.00024253	1.4474e-05	70085
2PG.p (ab)	→	GLY.p (ab)	1.6198e-05	-7.816e-14	NaN	0.0027	7.1054e-15	NaN	0.00024253	1.4474e-05	70085
GLY.p (ab)	↔	GLY.x (ab) + dummyGLY	-5.6843e-14	-5.6843e-14	-5.6843e-14	0	0	0	-5.6843e-14	-5.6843e-14	-5.6843e-14
GLY.p (ab) + GLY.p (cd)	→	SER.p (cdb) + CO2 (a)	8.0989e-06	-3.5527e-15	NaN	0.0014	-1.0658e-14	NaN	0.00012127	7.237e-06	35043
SER.p (abc)	↔	SER.x (abc) + dummySER	-1.5099e-14	-1.5099e-14	-1.5099e-14	-1.3767e-14	-1.3767e-14	-1.3767e-14	-1.2434e-14	-1.2434e-14	-1.2434e-14
SER.p (abc)	→	GA.p (abc)	8.0989e-06	0	NaN	0.0014	-3.5527e-15	NaN	0.00012127	7.237e-06	35043
GA.p (abc)	↔	3PGA.p (abc)	8.0989e-06	0	NaN	0.0014	0	NaN	0.00012127	7.237e-06	35043
Starch Synthesis
F6P.p (abcdef)	↔	G6P.p (abcdef)	0.0683	-3.6415e-14	NaN	0.2196	3.6462e-12	0.5927	0.3036	-3.6415e-14	0.665
G6P.p (abcdef)	↔	G1P.p (abcdef)	0.0683	-6.3327e-13	NaN	0.2196	8.2157e-15	0.5927	0.3036	6.5992e-13	0.665
G1P.p (abcdef)	→	ADPG (abcdef)	0.0683	-7.9936e-15	NaN	0.2196	-1.2768e-14	0.5927	0.3036	-7.9936e-15	0.665
ADPG (abcdef)	→	Starch (abcdef)	0.0683	0	NaN	0.2196	0	0.5927	0.3036	0	0.665
Sucrose Synthesis
TP.c (def) + TP.c (cba)	↔	FBP.c (abcdef)	1.7668e-07	6.6613e-14	NaN	0.1224	NaN	0.3086	0.2522	0.065	0.5127
FBP.c (abcdef)	↔	F6P.c (abcdef)	1.7668e-07	1.2701e-13	NaN	0.1224	NaN	0.3086	0.2522	0.065	0.5127
F6P.c (abcdef)	↔	G6P.c (abcdef)	8.8341e-08	4.9294e-14	NaN	0.0612	NaN	0.1543	0.1261	0.0325	0.2563
G6P.c (abcdef)	↔	G1P.c (abcdef)	8.8339e-08	-1.3007e-12	NaN	0.0612	NaN	0.1543	0.1261	0.0325	0.2563
G1P.c (abcdef)	↔	UDPG (abcdef)	8.8341e-08	5.1825e-13	NaN	0.0612	NaN	0.1543	0.1261	0.0325	0.2563
F6P.c (abcdef) + UDPG (ghijkl)	→	S6P (abcdefghijkl)	8.8341e-08	1.7542e-14	NaN	0.0612	NaN	0.1543	0.1261	0.0325	0.2563
TCA cycle
3PGA.c (abc)	↔	PEP.c (abc)	-0.0641	NaN	Inf	-0.00051566	NaN	NaN	16.2332	NaN	NaN
PEP.c (abc)	↔	PYR.c (abc)	0.0282	0	NaN	2e-07	NaN	NaN	0.008	0.008	NaN
PYR.c (abc) + dummy	→	ACA (bc) + CO2 (a)	0.00043222	-1.4211e-14	NaN	1e-07	-3.3751e-14	NaN	3.1685e-07	-1.4211e-14	68944
OAA (abcd) + ACA (ef)	→	CIT (dcbfea)	0.00043222	-1.0658e-14	NaN	1e-07	-2.6645e-14	NaN	3.1685e-07	-1.0658e-14	68944
CIT (abcdef)	↔	ICI (abcdef)	0.00043222	-3.5527e-15	NaN	1e-07	-1.5987e-13	NaN	3.1685e-07	-8.1712e-14	68944
ICI (abcdef) + dummy	→	2OG (abcde) + CO2 (f)	0.00043222	0	NaN	1e-07	-1.2434e-14	NaN	3.1685e-07	0	68944
MAL (abcd)	↔	OAA (abcd)	9.382e-15	9.382e-15	9.382e-15	6.1438e-15	6.1438e-15	6.1438e-15	9.3823e-15	9.3823e-15	9.3823e-15
Anaplerotic
PEP.c (abc) + CO2 (d)	→	OAA (abcd)	0.0197	0	2000000	2e-07	0	2000000	16.0092	0	1158200
Amino Acids
PYR.c (abc)	→	ALA.c (abc)	0.0277	0	NaN	1e-07	0	NaN	0.008	0	2000000
OAA (abc)	→	ASP (abc)	0.0193	-4.4409e-16	2000000	1e-07	-2.6645e-15	2000000	16.0092	0	NaN
2OG (abcde)	→	GLUT (abcde)	0.00043222	7.1054e-15	NaN	1e-07	-1.2434e-14	NaN	3.1685e-07	7.1054e-15	68944
GLUT (abcde)	→	GLUT_sink (abcde)	0.00043222	0	NaN	1e-07	0	NaN	3.1685e-07	0	68944
ASP (abcd)	→	ASP_sink (abcd)	0.0193	0	2000000	1e-07	0	2000000	16.0092	0	NaN
Transporters
3PGA.p (abc)	↔	3PGA.c (abc)	-0.0641	NaN	Inf	-0.00051566	NaN	NaN	16.2332	NaN	NaN
TP.p (abc)	↔	TP.c (abc)	3.5336e-07	0	NaN	0.2448	NaN	0.6171	0.5043	0.1299	1.0254
PEP.p (abc)	↔	PEP.c (abc)	0.1119	NaN	NaN	0.00051606	-Inf	NaN	-0.2159	NaN	NaN
CO2.t (a)	→	CO2 (a)	0.5723	NaN	Inf	2.0518	0.00060848	NaN	68.0913	0.6503	NaN
dummy	→	Sink	0.5526	NaN	NaN	2.0518	0.00060463	Inf	52.0821	0.6703	NaN
PEP for fatty acid synthesis
3PGA.p (abc)	↔	PEP.p (abc)	0.1119	NaN	NaN	0.00051616	NaN	Inf	0.0161	-887780	NaN
PEP.p (abc)	↔	PYR.p (abc)	8.8471e-15	8.8471e-15	8.8471e-15	-3.8124e-15	-3.8124e-15	-3.8124e-15	8.8471e-15	8.8471e-15	8.8471e-15
PEP for shikimate pathway
PEP.p (abc)	→	Shikimate (abc)	1e-07	0	NaN	1e-07	0	2000000	0.2321	0	NaN

## Sheet: Exchange fluxes
Exchange fluxes determined by 13C INST-MFA.
The exchange flux is the minimum of the forward and backward fluxes of a reversible reaction.
Estimated flux values and 95% confidence bounds are shown.
			C. reinhardtii			C. sorokiniana			C. ohadii
Reaction			Value	LB95	UB95	Value	LB95	UB95	Value	LB95	UB95
Calvin Cycle
TP.p (def) + TP.p (cba)	↔	FBP.p (abcdef)	79.1036	0	NaN	43087	0	Inf	2043.5	0	NaN
FBP.p (abcdef)	↔	F6P.p (abcdef)	1e-07	0	NaN	9.9991e-08	0	NaN	9.9999e-08	0	Inf
TP.p (cde) + EC2 (ab)	↔	XU5P.p (abcde)	0.0137	0	NaN	1e-07	0	Inf	37181	0	Inf
S7P.p (abcdefg)	↔	R5P.p (cdefg) + EC2 (ab)	0.0854	0	NaN	5.0188e-06	0	NaN	325.493	0	Inf
F6P.p (abcdef)	↔	E4P.p (cdef) + EC2 (ab)	1e-07	0	NaN	0.0008428	0	NaN	25009	0	Inf
XU5P.p (abcde)	↔	RU5P.p (abcde)	86426	0	NaN	1e-07	0	Inf	46055	0	Inf
R5P.p (abcde)	↔	RU5P.p (abcde)	38331	0	Inf	1e-07	0	NaN	6.8849e-07	0	NaN
Photorespiration
GLY.p (ab)	↔	GLY.x (ab) + dummyGLY	15.6289	0	Inf	1.7269e-05	0	Inf	2.8336	0	Inf
SER.p (abc)	↔	SER.x (abc) + dummySER	0.1398	0	Inf	0.0601	0	Inf	5.3048	0	Inf
GA.p (abc)	↔	3PGA.p (abc)	1e-07	0	NaN	49.6805	0	Inf	7.466	0	Inf
Starch Synthesis
F6P.p (abcdef)	↔	G6P.p (abcdef)	0.0954	0	Inf	112730	0	Inf	6.8877e-07	0	Inf
G6P.p (abcdef)	↔	G1P.p (abcdef)	12291	0	Inf	10043	0	Inf	7193.3	0	Inf
Sucrose Synthesis
TP.c (def) + TP.c (cba)	↔	FBP.c (abcdef)	23.0084	0	NaN	991.575	0	Inf	6.8881e-07	0	Inf
FBP.c (abcdef)	↔	F6P.c (abcdef)	910.043	0	NaN	2094.1	0	Inf	6.8882e-07	0	Inf
F6P.c (abcdef)	↔	G6P.c (abcdef)	0.00019867	0	Inf	1e-07	0	Inf	6.8726e-07	0	Inf
G6P.c (abcdef)	↔	G1P.c (abcdef)	10228	0	Inf	745.594	0	Inf	4215.1	0	Inf
G1P.c (abcdef)	↔	UDPG (abcdef)	9772.5	0	Inf	9628.2	0	Inf	2862.2	0	Inf
TCA cycle
3PGA.c (abc)	↔	PEP.c (abc)	7414.1	0	Inf	0.1116	0	Inf	29.9221	0	Inf
PEP.c (abc)	↔	PYR.c (abc)	0.0024	0	Inf	5.354e-06	0	Inf	0.0099	0	NaN
CIT (abcdef)	↔	ICI (abcdef)	103.038	0	NaN	2583.8	0	NaN	3100.5	0	Inf
MAL (abcd)	↔	OAA (abcd)	1.0589e-06	0	Inf	1e-07	0	Inf	0.0031	0	Inf
Transporters
3PGA.p (abc)	↔	3PGA.c (abc)	1e-07	0	Inf	0.0026	0	Inf	6.8872e-07	0	Inf
TP.p (abc)	↔	TP.c (abc)	1e-07	0	Inf	173390	0	Inf	1e-07	0	Inf
PEP.p (abc)	↔	PEP.c (abc)	1e-07	NaN	NaN	1e-07	0	Inf	0.0382	0	NaN
PEP for fatty acid synthesis
3PGA.p (abc)	↔	PEP.p (abc)	7.8128e-07	0	Inf	1e-07	0	Inf	6.8813e-07	0	Inf
PEP.p (abc)	↔	PYR.p (abc)	1e-07	0	Inf	1e-07	0	Inf	0.0063	0	Inf

## Sheet: Dilution parameter
Dilution parameters determined by 13C INST-MFA.
Dilution parameters represent the percentage of a sampled metabolite pool that is metabolically inactive.
	C. reinhardtii			C. sorokiniana			C. ohadii
Dilution (%)	Value	LB95	UB95	Value	LB95	UB95	Value	LB95	UB95
R5P	41.1494	0	100	22.4122	0	77.7854	66.4197	42.3531	100
G1P	1e-07	0	NaN	3.8404e-05	0	NaN	34.0607	0	60.079
RUBP	1e-07	0	NaN	1e-07	0	55.9385	11.6512	8.997	15.9726
3PGA	1e-07	0	34.6452	3.135e-06	0	80.5049	29.2137	0	39.9972
TP	1e-07	0	33.914	9.1137e-05	0	35.0983	10.0279	5.7237	18.5182
F6P	17.3214	0	NaN	17.5717	0	99.6371	54.7525	0	73.3559
FBP	12.9233	0	NaN	0.00079071	0	35.7377	13.5337	0	16.7444
G6P	9.886	0	NaN	9.6955e-05	0	100	1.3535	0	70.7152
RU5P	6.2462	0	100	1e-07	0	46.793	14.1528	0	29.458
S7P	0.3087	0	NaN	1e-07	0	57.8049	2.2595	0	14.0618
2PG	0.0363	0	100	0.0265	0	100	35.9054	0	100
ADPG	61.1778	0	100	74.6127	0	100	6.9766	0	100
PEP	1e-07	0	NaN	1e-07	0	67.761	3.5207e-05	0	19.253
UDPG	2.7574	0	100	6.8904	0	100	100	0	100

## Sheet: Subcellular fluxes
Subcellular contribution of metabolic sub-pools determined by 13C INST-MFA.
The estimated subcellular contributions of metabolites spatially
separated in the plastid and cytosol are shown below as percentages of the contribution towards total labeling.
	C. reinhardtii			C. sorokiniana			C. ohadii
Subcellular contribution (%)	Value	LB95	UB95	Value	LB95	UB95	Value	LB95	UB95
3PGA.p	100	0	100	41.2578	0	66.4335	42.2027	0	51.8172
3PGA.c	3.2577e-06	0	100	58.7422	0	100	28.5836	0	100
DHAP.p	100	0	100	99.9999	0	100	89.7709	0	94.5915
DHAP.c	1e-07	0	100	1e-07	0	NaN	0.2013	0	100
F6P.p	76.9214	0	100	23.8639	0	100	45.206	0	79.7909
F6P.c	5.7573	0	100	58.5644	0	100	0.0415	0	NaN
FBP.p	86.6088	NaN	100	99.9992	0	NaN	86.4526	0	90.0745
FBP.c	0.4679	0	24.9311	2.5792e-06	0	NaN	0.0137	0	100
G1P.p	100	0	100	72.9396	0	100	65.9277	0	NaN
G1P.c	1e-07	0	NaN	27.0603	0	98.6939	0.0116	0	100
G6P.p	90.114	0	100	99.9999	0	100	37.6412	0	60.7554
G6P.c	1e-07	0	NaN	1e-07	0	NaN	61.0053	0	100
RU5P.p	47.8278	0	NaN	100	0	100	57.1685	0	NaN
XU5P.p	45.926	0	100	1e-07	0	NaN	28.6786	0	NaN
R5P.p	58.8506	0	100	77.5878	22.2146	100	33.5803	0	57.6469
RUBP.p	100	NaN	100	100	44.0615	100	88.3488	84.0274	91.003
S7P.p	99.6913	NaN	100	100	42.1951	100	97.7405	85.9382	100
2PG.p	99.9637	0	100	99.9735	0	100	64.0946	7.1054e-15	100
ADPG.p	38.8222	0	100	25.3873	7.1054e-15	100	93.0234	-7.1054e-15	100
PEP.c	6.3012e-07	0	100	3.6234e-06	0	100	99.016	0	NaN
UDPG.c	97.2426	7.1054e-15	100	93.1096	0	100	5.2799e-07	0	100
