# Supplementary material for: Carbon flux through photosynthesis and central carbon metabolism show distinct patterns between algae, C3 and C4 plants
Source: Nat Plants. 2021 Dec 23;8(1):78–91. doi: 10.1038/s41477-021-01042-5 (PMC8786664; doi:10.1038/s41477-021-01042-5)
Supplement: Supplementary file 5 — Enolase sequence alignment from algae and plants. [file 41477_2021_1042_MOESM5_ESM.fasta]

>GBG65006.1:5-440_hypothetical_protein_CBR_g48754_[Chara_braunii]
------------------------------------------------------ISAIKARQIFDSRGNPTVEVDVTTSDGAQYRAAVPSGASTGIYEALELRDGGK-DYMGKGVLKAVSNVNDIIAPALIGKDVTEQTAIDNYMVEQLDGTQNQWGWCKQKLGANAILAVSLALCKAGAGAKKIPLYQHIANLAGNS--KLVLPVPSFNIINGGSHAGNKLAMQEFMILPTGAATFKEAMKIGSEVYHHLKSIIKKKYGQDATNVGDEGGFAPNIQD-NKEGLELIKAAIEKAGYTGKVTIGMDVAASEFYDEKTKMYDLDFKTENNDGS---AKITGDQLIQLYQSFCDEYPLVSIEDPFDQDDWEHYAKLTDLIGEKVQIVGDDLLVTNPKRVEKAIAEKSANALLLKVNQIGSVTESIEAVRMSKKAWWGVMTSHRSGETEDTFIADLAVGLATGQIKTGAPCRSERLAKYNQLLRIEEELGDAAVYAGVNFR-----
>GBG84422.1:5-440_hypothetical_protein_CBR_g38707_[Chara_braunii]
------------------------------------------------------ISAIKARQIFDSRGNPTVEVDVTTSDGAQYRAAVPSGASTGIYEALELRDGGK-DFMGKGVLKAVSNVNDIIAPALIGRDVTNQTAIDQFMVEHLDGTQNEWGWCKQKLGANAILAVSLAVCKAGAGAKKIPLYQHIANLAGNS--KLVLPVPSFNIINGGSHAGNKLAMQEFMILPTGASSFQEAMKIGSEVYHHLKSIIKKKYGQDATNVGDEGGFAPNIQD-NKEGLELIKAAIEKAGYTGKVTIGMDVAASEFYDDKTKMYDLDFKTEQNDGS---KRITGDQLIELYQSFCSEYPLVSIEDPFDQDDWEHYAKLTAAIGEKVQIVGDDLLVTNPKRVAKAIEEKSANALLLKVNQIGSVTESIEAVRMSKKAGWGVMTSHRSGETEDTFIADLAVGLATGQIKTGAPCRSERLAKYNQLLRIEEELGDAAVYAGVNFR-----
>GBG84414.1:60-504_hypothetical_protein_CBR_g38698_[Chara_braunii]
--------------------------------------------QLN-LKMAVTISAIKARQIFDSRGNPTVEVDVTTSDGAQYRAAVPSGASTGIYEALELRDGGK-DFMGKGVLKAVSNVNDIIAPALIGKDVTDQTAIDQFMVEHLDGTQNEWGWCKQKLGANAILAVSLAVCKAGAGAKQIPLYRHIANLAGNS--KLVLPVPSFNIINGGSHAGNKLAMQEFMILPTGASSFQEAMKIGSEVYHHLKSIIKKKYGQDATNVGDEGGFAPNIQD-NKEGLELIKAAIEKAGYTGKVTIGMDVAASEFYNDKTKMYDLDFKTDHNDGS---KRITGDQLIHLYQSFCSEYPLVSIEDPFDQDDWEHYAKLTALIGEKVQIVGDDLLVTNPKRVAKAIAEKSANALLLKVNQIGSVTESIEAVRMSKKAGWGVMTSHRSGETEDTFIADLAVGLATGQIKTGAPCRSERLAKYNQLLRIEEELGDAAVYAGVNFR-----
>GBG72746.1:5-440_hypothetical_protein_CBR_g12313_[Chara_braunii]
------------------------------------------------------ISAIKARQIFDSRGNPTVEVDITTSDGAQYRAAVPSGASTGIYEALELRDGGK-DFMGKGVLKAVSNVNDIIAPALIGKDVTEQTAIDKFMVEELDGTQNEWGWCKQKLGANAILAVSLAVCKAGAGAKKIPLYQHIANLAGNS--KLVLPVPSFNIINGGSHAGNKLAMQEFMILPTGASSFQEAMKIGSEVYHHLKSIIKKKYGQDATNVGDEGGFAPNIQD-NKEGLELIKAAIEKAGYTGKVTIGMDVAASEFYNDKTKMYDLDFKTEHNDGS---KRITGDQLIQLYQSFCSEYPLVSIEDPFDQDDWEHYAKLTALIGEKVQIVGDDLLVTNPKRVAKAIAEKSANALLLKVNQIGSVTESIEAVRMSKKAGWGVMTSHRSGETEDTFIADLAVGLATGQIKTGAPCRSERLAKYNQLLRIEEELGDAAVYAGANFR-----
>BAJ90134.1:2-443_predicted_protein_[Hordeum_vulgare_subsp._vulgare]
------------------------------------------------AAAAATIQSVKARQIFDSRGNPTVEVDVCCSDGTFARAAVPSGASTGVYEALELRDGGS-DYLGKGVSKAVGNVNSIIAPALIGKDPTAQTELDNFMVQQLDGTKNEWGWCKQKLGANAILAVSLAVCKAGASVKKIPLYQHIANLAGNK--QLVLPVPAFNVINGGSHAGNKLAMQEFMILPTGAASFKEAMKMGVEVYHNLKSVIKKKYGQDATNVGDEGGFAPNIQE-NKEGLELLKTAIEKAGYTGKVVIGMDVAASEFYNDKDKTYDLNFKEENNDGS---QKISGDSLKNVYKSFVSEYPIVSIEDPFDQDDWVHYAKMTEECGEQVQIVGDDLLVTNPTRVAKAIQEKSCNALLLKVNQIGSVTESIEAVKMSKHAGWGVMTSHRSGETEDTFIADLAVGLSTGQIKTGAPCRSERLAKYNQLLRIEEELGDAAVYAGLKFR-----
>ABB46861.2:37-474_Enolase,_putative,_expressed_[Oryza_sativa_Japonica_Group]
----------------------------------------------------ATIVSVKARQIFDSRGNPTVEVDVCCSDGTFARAAVPSGASTGVYEALELRDGGS-DYLGKGVSKAVDNVNSVIAPALIGKDPTSQAELDNFMVQQLDGTKNEWGWCKQKLGANAILAVSLAICKAGAIIKKIPLYQHIANLAGNK--QLVLPVPAFNVINGGSHAGNKLAMQAFMILPTGAASFKEAMKMGVEVYHNLKSVIKKKYGQDATNVGDEGGFAPNIQE-NKEGLELLKTAIEKAGYTGKVVIGMDVAASEFYNDKDKTYDLNFKEENNDGS---QKISGDSLKNVYKSFVSEYPIVSIEDPFDQDDWEHYAKMTAEIGEQVQIVGDDLLVTNPTRVAKAIQEKSCNALLLKVNQIGSVTESIEAVKMSKRAGWGVMTSHRSGETEDTFIADLAVGLATGQIKTGAPCRSERLAKYNQLLRIEEELGAAAVYAGAKFR-----
>KAF2912746.1:37-474_hypothetical_protein_DAI22_10g035400_[Oryza_sativa_Japonica_Group]
----------------------------------------------------ATIVSVKARQIFDSRGNPTVEVDVCCSDGTFARAAVPSGASTGVYEALELRDGGS-DYLGKGVSKAVDNVNSVIAPALIGKDPTSQAELDNFMVQQLDGTKNEWGWCKQKLGANAILAVSLAICKAGAIIKKIPLYQHIANLAGNK--QLVLPVPAFNVINGGSHAGNKLAMQEFMILPTGAASFKEAMKMGVEVYHNLKSVIKKKYGQDATNVGDEGGFAPNIQE-NKEGLELLKTAIEKAGYTGKVVIGMDVAASEFYNDKDKTYDLNFKEENNDGS---QKISGDSLKNVYKSFVSEYPIVSIEDPFDQDDWEHYAKMTAEIGEQVQIVGDDLLVTNPTRVAKAIQEKSCNALLLKVNQIGSVTESIEAVKMSKRAGWGVMTSHRSGETEDTFIADLAVGLATGQIKTGAPCRSERLAKYNQLLRIEEELGAAAVYAGAKFR-----
>XP_015614256.1:37-474_enolase_[Oryza_sativa_Japonica_Group]
----------------------------------------------------ATIVSVKARQIFDSRGNPTVEVDVCCSDGTFARAAVPSGASTGVYEALELRDGGS-DYLGKGVSKAVDNVNSVIAPALIGKDPTSQAELDNFMVQQLDGTKNEWGWCKQKLGANAILAVSLAICKAGAIIKKIPLYQHIANLAGNK--QLVLPVPAFNVINGGSHAGNKLAMQEFMILPTGAASFKEAMKMGVEVYHNLKSVIKKKYGQDATNVGDEGGFAPNIQE-NKEGLELLKTAIEKAGYTGKVVIGMDVAASEFYNDKDKTYDLNFKEENNDGS---QKISGDSLKNVYKSFVSEYPIVSIEDPFDQDDWEHYAKMTAEIGEQVQIVGDDLLVTNPTRVAKAIQEKSCNALLLKVNQIGSVTESIEAVKMSKRAGWGVMTSHRSGETEDTFIADLAVGLATGQIKTGAPCRSERLAKYNQLLRIEEELGAAAVYAGAKFR-----
>Q42971.2:3-440_RecName:_Full=Enolase;_AltName:_Full=2-phospho-D-glycerate_hydro-lyase;_AltName:_Full=2-phosphoglycerate_dehydra
----------------------------------------------------ATIVSVKARQIFDSRGNPTVEVDVCCSDGTFARAAVPSGASTGVYEALELRDGGS-DYLGKGVSKAVDNVNSVIAPALIGKDPTSQAELDNFMVQQLDGTKNEWGWCKQKLGANAILAVSLAICKAGAIIKKIPLYQHIANLAGNK--QLVLPVPAFNVINGGSHAGNKLAMQEFMILPTGAASFKEAMKMGVEVYHNLKSVIKKKYGQDATNVGDEGGFAPNIQE-NKEGLELLKTAIEKAGYTGKVVIGMDVAASEFYNDKDKTYDLNFKEENNDGS---QKISGDSLKNVYKSFVSEYPIVSIEDPFDQDDWEHYAKMTAEIGEQVQIVGDDLLVTNPTRVAKAIQEKSCNALLLKVNQIGSVTESIEAVKMSKRAGWGVMTSHRSGETEDTFIADLAVGLATGQIKTGAPCRSERLAKYNQLLRIEEELGAAAVYAGAKFR-----
>AAC49173.1:3-440_enolase_[Oryza_sativa_Japonica_Group]
----------------------------------------------------ATIVSVKARQIFDSRGNPTVEVDVCCSDGTFARAAVPSGASTGVYEALELRDGGS-DYLGKGVSKAVDNVNSVIAPALIGKDPTSQAELDNFMVQQLDGTKNEWGWCKQKLGANAILAVSLAICKAGAIIKKIPLYQHIANLAGNK--QLVLPVPAFNVINGGSHAGNKLAMQEFMILPTGAASFKEAMKMGVEVYHNLKSVIKKKYGQDATNVGDEGGFAPNIQE-NKEGLELLKTAIEKAGYTGKVVIGMDVAASEFYNDKDKTYDLNFKEENNDGS---QKISGDSLKNVYKSFVSEYPIVSIEDPFDQDDWEHYAKMTAEIGEQVQIVGDDLLVTNPTRVAKAIQEKSCNALLLKVNQIGSVTESIEAVKMSKRAGWGVMTSHRSGETEDTFIAELAVGLATGQIKTGAPCRSERLAKYNQLLRIEEELGAAAVYAGAKFR-----
>KAF0929989.1:3-440_hypothetical_protein_E2562_027181_[Oryza_meyeriana_var._granulata]
----------------------------------------------------ATIVSVKARQIFDSRGNPTVEVDVCCSDGTFARAAVPSGASTGVYEALELRDGGS-DYLGKGVSKAVNNVNSVIAPALVGKDPTAQAEIDNFMVQQLDGTKNDWGWCKQKLGANAILAVSLAVCKAGAIIKKIPLYQHIANLAGNK--QLVLPVPAFNVINGGSHAGNKLAMQEFMILPTGAASFKEAMKMGVEVYHHLKSVIKKKYGQDATNVGDEGGFAPNIQE-NKEGLELLKTAIEKAGYTGKVVIGMDVAASEFYNDKDKTYDLNFKEENNDGS---QKISGDSLKNVYKSFVSEYPIVSIEDPFDQDDWEHYAKMTAEIGEQVQIVGDDLLVTNPTRVAKAIQEKSCNALLLKVNQIGSVTESIEAVKMSKRAGWGVMTSHRSGETEDTFIADLAVGLATGQIKTGAPCRSERLAKYNQLLRIEEELGAAAVYAGAKFR-----
>XP_006661656.1:3-440_PREDICTED:_enolase_[Oryza_brachyantha]
----------------------------------------------------ATIVSVKARQIFDSRGNPTVEVDVCCSDGTFARAAVPSGASTGVYEALELRDGGS-DYLGKGVSKAVNNVNSVIAPALIGKDPTAQAEIDNYMVQQLDGTKNEWGWCKQKLGANAILAVSLAVCKAGAIIKKIPLYQHIANLAGNK--QLVLPVPAFNVINGGSHAGNKLAMQEFMILPTGAASFKEAMKMGVEVYHHLKSVIKKKYGQDATNVGDEGGFAPNIQE-NKEGLELLKTAIEKAGYTGKVVIGMDVAASEFYNDKDKTYDLNFKEENNDGS---QKISGDSLKNVYKSFVSEYPIVSIEDPFDQDDWEHYAKMTGEIGEQVQIVGDDLLVTNPTRVAKAIQEKSCNALLLKVNQIGSVTESIEAVKMSKHAGWGVMTSHRSGETEDTFIADLAVGLSTGQIKTGAPCRSERLAKYNQLLRIEEELGAAAVYAGAKFR-----
>XP_003558351.1:3-440_enolase_2_[Brachypodium_distachyon]
----------------------------------------------------ATIQSVKARQIFDSRGNPTVEVDVCCSDGTFARAAVPSGASTGVYEALELRDGGS-DYLGKGVLKAVDNVNSIIGPALIGKDATEQTEIDNFMVHQLDGTKNEWGWCKQKLGANAILAVSLAVCKAGASIKKIPLYQHIANLAGNK--KLVLPVPAFNVINGGSHAGNKLAMQEFMILPTGASSFKEAMKMGVEVYHNLKSVIKKKYGQDATNVGDEGGFAPNIQE-NKEGLELLKTAIEKAGYTGKVVIGMDVAASEFYGEKDQTYDLNFKEENNDGS---QKISGDSLKNVYKSFVSEYPIVSIEDPFDQDDWVHYAKMTEEIGEQVQIVGDDLLVTNPTRVAKAIKEKSCNALLLKVNQIGSVTESIEAVKMSKRAGWGVMTSHRSGETEDTFIADLAVGLSTGQIKTGAPCRSERLAKYNQLLRIEEELGAAAVYAGAKFR-----
>XP_015632611.1:3-439_enolase-like_[Oryza_sativa_Japonica_Group]
----------------------------------------------------ATIQSVKARQIFDSRGNPTVEVDICCSDGTFARAAVPSGASTGVYEALELRDGGS-DYLGKGVLKAVDNVNSIIGPALIGKDPTEQTVIDNFMVQQLDGTKNEWGWCKQKLGANAILAVSLALCKAGAIIKKIPLYQHIANLAGNK--QLVLPVPAFNVINGGSHAGNKLAMQEFMILPTGASSFKEAMKMGVEVYHNLKSVIKKKYGQDATNVGDEGGFAPNIQE-NKEGLELLKTAIEKAGYTGKVVIGMDVAASEFYTE-DQTYDLNFKEENNDGS---QKISGDSLKNVYKSFVSEYPIVSIEDPFDQDDWVHYAKMTEEIGDQVQIVGDDLLVTNPTRVAKAIKDKACNALLLKVNQIGSVTESIEAVKMSKRAGWGVMTSHRSGETEDTFIADLAVGLSTGQIKTGAPCRSERLAKYNQLLRIEEELGAAAVYAGAKFR-----
>XP_014503055.1:2-439_enolase_[Vigna_radiata_var._radiata]
----------------------------------------------------ATIKAVEARQIFDSRGNPTVEVDVKLSDGTFARAAVPSGASTGVYEALELRDGGS-DYLGKGVSKAVKNVNTVIAPALLGMDPTKQTELDNYMVQQLDGTVNEWGWCKQKLGANAILAVSLAVCKAGAEVNKIPLYKHIANLAGNK--TLVLPVPAFNVINGGSHAGNKLAMQEFMILPVGASSFREAMKMGVEVYHHLKAVIKKKYGQDATNVGDEGGFAPNIQE-NKEGLELLKTAISQAGYTGKVVIGMDVAASEFYNNKDKTYDLNFKEENNDGS---QKISGDSLKNVYKSFVTDYPIVSIEDPFDQDDWETYTKLTGEIGQQVQIVGDDLLVTNPKRVEKAIKEKACNALLLKVNQIGSVTESIEAVRMSKKAGWGVMTSHRSGETEDTFIADLAVGLATGQIKTGAPCRSERLAKYNQLLRIEEELGPGAVYAGSKFR-----
>XP_007152407.1:2-439_hypothetical_protein_PHAVU_004G127500g_[Phaseolus_vulgaris]
----------------------------------------------------ATIKVVKARQIFDSRGNPTVEVDVTLSDGTFSRAAVPSGASTGVYEALELRDGGS-DYLGKGVNKAVENVNTIIAPALIGKDPTKQTEIDNYMVQQLDGTVNEWGWCKQKLGANAILAVSLAVCKAGAAAKKIPLYKHIANLAGNK--TLVLPVPSFNVINGGSHAGNKLAMQEFMILPVGASSFKEAMKMGVEVYHHLKSVIKKKYGQDATNVGDEGGFAPNIQE-NKEGLELLKTAIAQAGYTGKVVIGMDVAASEFYNSKDKTYDLNFKEENNDGS---QKISGDSLKNVYKSYVTDYPIVSIEDPFDQDDWDTYAKLTSEVGQQVQIVGDDLLVTNPKRVEKAVKEKACNALLLKVNQIGSVTESIDAVKMSKQAGWGVMTSHRSGETEDTFIADLAVGLSTGQIKTGAPCRSERLAKYNQLLRIEEELGSAAVYAGSKFR-----
>GAU26441.1:8-440_hypothetical_protein_TSUD_294070_[Trifolium_subterraneum]
---------------------------------------------------------VKARQIFDSRGNPTVEVDVTLSDGTFARAAVPSGASTGVYEALELRDGGS-DYLGKGVLKAVDNVNTIIAPALLGKDPTKQTEIDNFMVQQLDGTVNEWGWCKQKLGANAILAVSLAVCKAGASTKKIPLYKHIANLAGNK--TLVLPVPSFNVINGGSHAGNKLAMQEFMILPVGASSFKEAMKMGVEVYHHLKSVIKKKYGQDATNVGDEGGFAPNIQE-NKEGLELLKTAIAKAGYTGKVVIGMDVAASEFYDNKGKTYDLNFKEENNDGS---EKISGDSLKNVYKSFVSDYPIVSIEDPFDQDDWEHYSKLTAEIGQQVQIVGDDLLVTNPKRVEKAIKEKSCNALLLKVNQIGSVTESIEAVRMSKQAGWGVMASHRSGETEDTFIADLSVGLATGQIKTGAPCRSERLAKYNQLLRIEEELGAAAVYAGSKFR-----
>RHN52065.1:8-440_putative_phosphopyruvate_hydratase_[Medicago_truncatula]
---------------------------------------------------------VKARQIFDSRGNPTVEVDVTLSDGTFARAAVPSGASTGVYEALELRDGGS-DYLGKGVLKAVENVNSIIAPALLGKDPTKQTEIDNFMVQQLDGTVNEWGWCKQKLGANAILAVSLAVCKAGALAKKIPLYKHIANLAGNK--TLVLPVPSFNVINGGSHAGNKLAMQEFMILPVGASSFKEAMKMGVEVYHHLKAVIKKKYGQDATNVGDEGGFAPNIQE-NKEGLELLKTAIAKAGYTGKVVIGMDVAASEFYDNKGKTYDLNFKEENNDGS---EKISGDSLKNVYKSFVSDYPIVSIEDPFDQDDWEHYSKLTAEMGQQVQIVGDDLLVTNPKRVEKAIKEKSCNALLLKVNQIGSVTESIEAVRMSKQAGWGVMASHRSGETEDTFIADLSVGLATGQIKTGAPCRSERLAKYNQLLRIEEELGAAAVYAGSKFR-----
>XP_024642075.1:8-440_LOW_QUALITY_PROTEIN:_enolase_[Medicago_truncatula]
---------------------------------------------------------VKARQIFDSRGNPTVEVDVTLSDGTFARAAVPSGASTGVYEALELRDGGS-DYLGKGVLKAVENVNSIIAPALLGKDPTKQTEIDNFMVQQLDGTVNEWGWCKQKLGANAILAVSLAVCKAGALAKKIPLYKHIANLAGNK--TLVLPVPSFNVINGGSHAGNKLAMQEFMILPVGASSFKEAMKMGVEVYHYLKAVIKKKYGQDATNVGDEGGFAPNIQE-NKEGLELLKTAIAKAGYTGKVVIGMDVAASEFYDNKGKTYDLNFKEENNDGS---EKISGDSLKNVYKSFVSDYPIVSIEDPFDQDDWEHYSKLTAEMGQQVQIVGDDLLVTNPKRVEKAIKEKSCNALLLKVNQIGSVTESIEAVRMSKQAGWGVMASHRSGETEDTFIADLSVGLATGQIKTGAPCRSERLAKYNQLLRIEEELGAAAVYAGSKFR-----
>XP_003548246.1:2-439_enolase_[Glycine_max]
----------------------------------------------------ATIKAVKARQIFDSRGNPTVEVDVILSDGTFHRAAVPSGASTGVYEALELRDGGS-DYLGKGVLKAVENVNSIIAPALLGKDPTKQTEIDNFMVQQLDGTVNEWGWCKQKLGANAILAVSLAVCKAGAAVKKIPLYKHIANLAGNK--TLVLPVPSFNVINGGSHAGNKLAMQEFMILPVGASSFKEAMKMGVEVYHHLKAVIKKKYGQDATNVGDEGGFAPNIQE-NKEGLELLKTAIAKAGYTGKVVIGMDVAASEFYDNKDKTYDLNFKEENNDGS---QKISGDSLKNVYKSYVTDYPIVSIEDPFDQDDWEHYAKLTAEVGQQVQIVGDDLLVTNPKRVEKAIKEKACNALLLKVNQIGSVTESIEAVRMSKQAGWGVMASHRSGETEDTFIADLSVGLATGQIKTGAPCRSERLAKYNQLLRIEEELGSAAVYAGAKFR-----
>XP_003534043.1:2-439_enolase_[Glycine_max]
----------------------------------------------------ATIKAVKARQIFDSRGNPTVEVDVILSDGSFHRAAVPSGASTGVYEALELRDGGS-DYLGKGVLKAVENVNSIIAPALLGKDPTKQTEIDNFMVQQLDGTVNEWGWCKQKLGANAILAVSLAVCKAGAAVKKIPLYKHIANLAGNK--TLVLPVPSFNVINGGSHAGNKLAMQEFMILPVGASSFKEAMKMGVEVYHHLKAVIKKKYGQDATNVGDEGGFAPNIQE-NQEGLELLKTAIAKAGYTGKVVIGMDVAASEFYDNKDKTYDLNFKEENNDGS---QKISGDSLKNVYKSYVTDYPIVSIEDPFDQDDWEHYAKLTAEVGQQVQIVGDDLLVTNPKRVEKAIKEKACNALLLKVNQIGSVTESIEAVRMSKQAGWGVMASHRSGETEDTFIADLSVGLATGQIKTGAPCRSERLAKYNQLLRIEEELGSAAVYAGAKFR-----
>XP_025700416.1:2-439_enolase_[Arachis_hypogaea]
----------------------------------------------------ATIRSVKARQIFDSRGNPTVEVDVTLSDGIFARAAVPSGASTGVYEALELRDGGS-DYLGKGVLKAVENVNKIIAPALLGKDPTKQTEIDNFMVQQLDGTVNEWGWCKQKLGANAILAVSLAVCKAGAAVKKIPLYTHIANLAGNK--TLVLPVPSFNVINGGSHAGNKLAMQEFMILPVGASSFKEAMKMGVEVYHHLKAVIKKKYGQDATNVGDEGGFAPNIQE-NKEGLELLKTAIAKAGYTGKVVIGMDVAASEFYGSKDKTYDLNFKEENNDGS---QKISGDSLKNVYKSFVSDYPIVSIEDPFDQDDWEHYAKLTAEIGQQVQIVGDDLLVTNPKRVEKAIKEKACNALLLKVNQIGSVTESIEAVRMSKQAGWGVMASHRSGETEDTFIADLSVGLSTGQIKTGAPCRSERLAKYNQLLRIEEELGSAAVYAGAKFR-----
>XP_015965915.1:2-439_enolase_[Arachis_duranensis]
----------------------------------------------------ATIRSVKARQIFDSRGNPTVEVDVTLSDGIFARAAVPSGASTGVYEALELRDGGS-DYLGKGVLKAVENVNKIIAPALLGKDPTKQTEIDNFMVQQLDGTVNEWGWCKQKLGANAILAVSLAVCKAGAAVKKIPLYTHIANLAGNK--TLVLPVPAFNVINGGSHAGNKLAMQEFMILPVGASSFKEAMKMGVEVYHHLKAVIKKKYGQDATNVGDEGGFAPNIQE-NKEGLELLKTAIAKAGYTGKVVIGMDVAASEFYGSKDKTYDLNFKEENNDGS---QKISGDSLKNVYKSFVSDYPIVSIEDPFDQDDWEHYAKLTAEIGQQVQIVGDDLLVTNPKRVEKAIKEKACNALLLKVNQIGSVTESIEAVRMSKQAGWGVMASHRSGETEDTFIADLSVGLSTGQIKTGAPCRSERLAKYNQLLRIEEELGSAAVYAGAKFR-----
>XP_027358009.1:2-439_enolase_[Abrus_precatorius]
----------------------------------------------------ATIKVVKARQIFDSRGNPTVEVDVTLSDGIFARAAVPSGASTGVYEALELRDGGS-DYLGKGVLKAVENVNKIIAPALLGKDPTKQTEIDNFMVQQLDGTVNEWGWCKQKLGANAILAVSLAVCKAGAAVKKIPLYKHIAELAGNK--TLVLPVPSFNVINGGSHAGNKLAMQEFMILPVGASSFKEAMKMGVEVYHHLKAVIKKKYGQDATNVGDEGGFAPNIQE-NKEGLELLKTAIAKAGYTGKVVIGMDVAASEFYGSKDKTYDLNFKEENNDGS---QKISGDSLKNVYKSFVTDYPIVSIEDPFDQDDWQHYAKLTAEVGQQVQIVGDDLLVTNPKRVEKAIKEKACNALLLKVNQIGSVTESIEAVRMSKKAGWGVMASHRSGETEDTFIADLSVGLATGQIKTGAPCRSERLAKYNQLLRIEEELGSAAVYAGSKFR-----
>TKY45046.1:2-439_Enolase_protein_[Spatholobus_suberectus]
----------------------------------------------------ATIKVVKARQIFDSRGNPTVEVDVVLSDGIFARAAVPSGASTGVYEALELRDGGS-DYLGKGVLKAVENVNTIIAPALLGKDPTKQTEIDNFMVQQLDGTVNEWGWCKQKLGANAILAVSLAVCKAGAAVKKIPLYKHIANLAGNK--TLVLPVPSFNVINGGSHAGNKLAMQEFMILPVGASSFKEAMKMGVEVYHHLKAVIKKKYGQDATNVGDEGGFAPNIQE-NKEGLELLKTAIAKAGYTGKVVIGMDVAASEFYDNKDKTYDLNFKEENNDGS---QKISGDSLKNVYKSFVADYPIVSIEDPFDQDDWEHYAKLTAEIGQQVQIVGDDLLVTNPKRVEKAIKEKACNALLLKVNQIGSVTESIEAVRMSKRAGWGVMASHRSGETEDTFIADLSVGLATGQIKTGAPCRSERLAKYNQLLRIEEELGSAAVYAGSKFR-----
>KAF1897733.1:2-438_hypothetical_protein_Lal_00032491_[Lupinus_albus]
----------------------------------------------------ANIVSIKARQIFDSRGNPTVEVDLKCSDGTFARAAVPSGASTGIYEALELRDGGS-DYLGKGVSKAVENVNTIIAPALIGQDPTQQTTIDNIMVQKLDGTVNEWGWCKQKLGANAILAVSLAVCKAGASVLKIPLYKHIANLAGNQ--KLVLPVPAFNVINGGSHAGNKLAMQEFMILPVGASTFKEAMKMGVEVYHNLKSVIKKKYGQDAVNVGDEGGFAPNIQE-NKEGLELLKSAIAKAGYTGKVVIGMDVAASEFYTS-DKKYDLNFKEDNNDGS---QKIYGEALKDLYKSFVTEYPIVSIEDPFDQDDWEHYAKLTTEVGTNVQIVGDDLLVTNPKRVQKAIDSKSCNALLLKVNQIGSVTESIEAVKMSKKAGWGVMASHRSGETEDTFIADLSVGLATGQIKTGAPCRSERLAKYNQLLRIEEELGDEAVYAGANFR-----
>XP_019444289.1:2-438_PREDICTED:_enolase-like_[Lupinus_angustifolius]
----------------------------------------------------ANIVSIKARQIFDSRGNPTVEVDLTCSDGTFARAAVPSGASTGIYEALELRDGGS-DYLGKGVSKAVENVNTIIAPALIGQDPTQQTAIDNIMVQKLDGTVNEWGWCKQKLGANAILAVSLAVCKAGASVLKIPLYKHIANLAGNK--KLVLPVPAFNVINGGSHAGNKLAMQEFMILPVGASTFKEAMKMGVEVYHNLKSVIKKKYGQDAVNVGDEGGFAPNIQE-NKEGLELLKSAIAKAGYTDKVVIGMDVAASEFYTS-DKKYDLNFKEDNNDGS---QKISGDALKDLYKSFVTEYPIVSIEDPFDQDDWEHYSKLTGEVGTNVQIVGDDLLVTNPKRVQKAIDSKSCNALLLKVNQIGSVTESIEAVKMSKRAGWGVMASHRSGETEDTFIADLSVGLSTGQIKTGAPCRSERLAKYNQLLRIEEELGDEAVYAGANFR-----
>KAE9585416.1:2-438_putative_phosphopyruvate_hydratase_[Lupinus_albus]
----------------------------------------------------ANIVSIKARQIFDSRGNPTVEVDLTCSDGTFARAAVPSGASTGIYEALELRDGGS-DYLGKGVSKAVENVNIIIAPALIGQDPTQQTAIDNIMVQQLDGTVNEWGWCKQKLGANAILAVSLAVCKAGASVLKIPLYKHIANLAGNK--KLVLPVPAFNVINGGSHAGNKLAMQEFMILPVGASTFKEAMKMGVEVYHNLKSVIKKKYGQDAVNVGDEGGFAPNIQE-NKEGLELLKTAIAKAGYTNKVVIGMDVAASEFYTS-DKKYDLNFKEDNNDGS---QKISGDALKELYKSFVTEYPIVSIEDPFDQDDWEHYAKLTGEVGTNVQIVGDDLLVTNPKRVQKAIDSKSCNALLLKVNQIGSVTESIEAVKMSKRAGWGVMASHRSGETEDTFIADLSVGLSTGQIKTGAPCRSERLAKYNQLLRIEEELGDEAVYAGANFR-----
>XP_027188426.1:2-438_enolase_[Cicer_arietinum]
----------------------------------------------------ASITSIKARQIFDSRGNPTVEVDITVSDGTFARAAVPSGASTGIYEALELRDGGS-DYLGKGVSKAVDNVNSIIAPALIGKDPTQQTEIDNLMVXQLDGTVNEWGWCKQKLGANAILAVSLAVCKAGASVLKIPLYKHIANIAGNK--NLVLPVPAFNVINGGSHAGNKLAMQEFMVLPVGATSFKEAMKMGVEVYHHLKSVIKKKYGQDAVNVGDEGGFAPNIQE-NKEGLELLNTAIAKAGYTGKVVIGMDVAASEFYKE-DKSYDLNFKEDNNDGS---QKISGNALKDLYKSFVAEYPIVSIEDPFDQDDWEHYGKMTGEIGANVQIVGDDLLVTNPKRVQKAIDSKACNALLLKVNQIGSVTESIEAVRMSKKAGWGVMTSHRSGETEDTFIADLAVGLATGQIKTGAPCRSERLAKYNQLLRIEEELGAEAVYAGTNFR-----
>XP_013450091.1:2-438_enolase_[Medicago_truncatula]
----------------------------------------------------AAITSIKARQIFDSRGNPTVEVDITVSDGTFARAAVPSGASTGIYEALELRDGGS-DYLGKGVSKAVANVNTIIAPALIGKDPTQQTEIDNFMVQKLDGTVNEWGWCKQKLGANAILAVSLAVCKAGANVLKIPLYKHIANIAGNK--HLVLPVPAFNVINGGSHAGNKLAMQEFMVLPVGASSFKEAMKMGVEVYHHLKAVIKKKYGQDAVNVGDEGGFAPNIQE-NKEGLELLKSAIDKAGYTGKVVIGMDVAASEFYKE-DKSYDLNFKEDNNDGS---QKISGEALKDLYKSFVSEYPIVSIEDPFDQDDWEHYAKMTGEIGTNVQIVGDDLLVTNPKRVQKAIDSKACNALLLKVNQIGSVTESIEAVRMSKKAGWGVMTSHRSGETEDTFIADLAVGLSTGQIKTGAPCRSERLAKYNQLLRIEEELGAEAVYAGANFR-----
>PNY07810.1:13-449_enolase-like_protein,_partial_[Trifolium_pratense]
----------------------------------------------------AAITSIKARQIFDSRGNPTVEVDITVSDGTFARAAVPSGASTGIYEALELRDGGS-DYLGKGVSKAVDNVNTIIAPALIGKDPTKQTDIDNFMVQKLDGTVNEWGWCKQKLGANAILAVSLAVCKAGANVLKIPLYKHIANIAGNK--NLVLPVPAFNVINGGSHAGNKLAMQEFMVLPVGASSFKEAMKMGVEVYHHLKAVIKKKYGQDAINVGDEGGFAPNIQE-NKEGLELLKSAIDKAGYTGKVVIGMDVAASEFYKE-DKTYDLNFKEDNNDGK---QKISGEALKDLYKSFVSEYPIVSIEDPFDQDDWEHYAKMTTEIGTNVQIVGDDLLVTNPKRVQKAIDSKACNALLLKVNQIGSVTESIEAVRMSKKAGWGVMTSHRSGETEDTFIADLAVGLATGQIKTGAPCRSERLAKYNQLLRIEEELGAEAVYAGANFR-----
>XP_020213340.1:2-438_enolase_[Cajanus_cajan]
----------------------------------------------------ATITIIKARQIFDSRGNPTVEVDLTCSNGTTVRAAVPSGASTGVYEALELRDGGS-DYLGKGVSKAVDNVNSIIAPALIGKDPTKQTDIDNLMVQQLDGTVNEWGWCKQKLGANAILAVSLAICKAGASVLNIPLYKHIANLAGNS--KLVLPVPAFNVINGGSHAGNKLAMQEFMVLPVGASTFKEAMKMGVEVYHHLKSVIKKKYGQDAVNVGDEGGFAPNIQE-NKEGLELLKTAIAKAGYTGKVVIGMDVAASEFYKE-DKTYDLNFKEDDNDGS---QRIPGTALKDLYKSFAAEYPIVSIEDPFDQDDWEHYAKLTAEVGAQVQIVGDDLLVTNPKRVQHAIDTNACNALLLKVNQIGSVTESIEAVKMSKKAGWGVMASHRSGETEDTFIADLSVGLATGQIKTGAPCRSERLAKYNQLLRIEEELGAEAVYAGANFR-----
>XP_028777187.1:2-438_enolase_[Prosopis_alba]
----------------------------------------------------ASIQSIKARQIFDSRGNPTVEVDLTCSDGSFARAAVPSGASTGIYEALELRDGGS-DYLGKGVSKAVDNVNKIIAPALVGKDPTQQTVIDNLMVQQLDGTVNEWGWCKQKLGANAILAVSLAVCKAGASVLKIPLYKHIANLAGNK--KLVLPVPSFNVINGGSHAGNKLAMQEFMILPVGASSFKEAMKMGVEVYHHLKAVIKKKYGQDAVNVGDEGGFAPNIQE-NKEGLELLKTAIEKAGYTGKVVIGMDVAASEFYKS-DKTYDLNFKEENNDGS---QKISGDALKDLYKSFATEYPIVSIEDPFDQDDWEHYSKLTAEVGAKVQIVGDDLLVTNPKRVQKAIDVKACNALLLKVNQIGSVTESIEAVRMSKKAGWGVMASHRSGETEDTFIADLSVGLATGQIKTGAPCRSERLAKYNQLLRIEEELGSDAVYAGASFR-----
>XP_025605236.1:2-438_enolase_2_[Arachis_hypogaea]
----------------------------------------------------ATITTIKARQIFDSRGNPTVEVDLTCSDGTFARAAVPSGASTGIYEALELRDGGS-DYLGKGVSKAVNNVNTIIAPALIGKDPTKQTEIDNLMVQQLDGTVNEWGWCKQKLGANAILAVSLAVCKAGASVLKTPLYKHIANIAGNK--KLVLPVPAFNVINGGSHAGNKLAMQEFMILPVGASSFKEAMKMGVEVYHHLKSVIKKKYGQDAVNVGDEGGFAPNIQE-NKEGLELLKTAIEKAGYTGKVVIGMDVAASEFYTS-DKKYDLNFKEENNNGA---AKISGDALKDLYKSFVTEYPIVSIEDPFDQDDWEHYAKLTGEVGSKVQIVGDDLLVTNPKRVQKAIESKACNALLLKVNQIGSVTESIEAVRMSKKAGWGVMASHRSGETEDTFIADLSVGLATGQIKTGAPCRSERLAKYNQLLRIEEELGSVAVYAGANFR-----
>XP_016208089.1:2-438_enolase_2_[Arachis_ipaensis]
----------------------------------------------------ATITTIKARQIFDSRGNPTVEVDLTCSDGTFARAAVPSGASTGIYEALELRDGGS-DYLGKGVSKAVNNVNTIIAPALIGKDPTKQTEIDNLMVQQLDGTVNEWGWCKQKLGANAILAVSLAVCKAGASVLKTPLYKHIANIAGNK--KLVLPVPAFNVINGGSHAGNKLAMQEFMILPVGASSFKEAMKMGVEVYHHLKSVIKKKYGQDAVNVGDEGGFAPNIQE-NKEGLELLKTAIEKAGYTGKVVIGMDVAASEFYTS-DKKYDLNFKEENNNGA---AKISGDALKDLYKSFVTEYPIVSIEDPFDQDDWEHYAKLTGEVGAKVQIVGDDLLVTNPKRVQKAIESKACNALLLKVNQIGSVTESIEAVRMSKKAGWGVMASHRSGETEDTFIADLSVGLATGQIKTGAPCRSERLAKYNQLLRIEEELGSAAVYAGANFR-----
>XP_015970331.1:2-438_enolase_2_[Arachis_duranensis]
----------------------------------------------------ATITTIKARQIFDSRGNPTVEVDLTCSDGTFARAAVPSGASTGIYEALELRDGGS-DYLGKGVSKAVNNVNTIIAPALIGKDPTKQTEIDNLMVQQLDGTVNEWGWCKQKLGANAILAVSLAVCKAGASVLKTPLYKHIANIAGNK--KLVLPVPAFNVINGGSHAGNKLAMQEFMILPVGASSFKEAMKMGVEVYHHLKSVIKKKYGQDAVNVGDEGGFAPNIQE-NKEGLELLKTAIEKAGYTGKVVIGMDVAASEFYTS-DKKYDLNFKEENNNGA---AKISGDALKDLYKSFVTEYPIVSIEDPFDQDDWEHYAKLTGEVGAKVQIVGDDLLVTNPKRVQKAIESKACNALLLKVNQIGSVTESIEAVRMSKKAGWGVMASHRSGETEDTFIADLSVGLATGQIKTGAPCRSERLAKYNQLLRIEEELGSVAVYAGANFR-----
>XP_014496230.1:2-438_enolase_[Vigna_radiata_var._radiata]
----------------------------------------------------ATIVSIKARQIFDSRGNPTVEVDLLVSDGTFARAAVPSGASTGIYEALELRDGGS-DYLGKGVSKAVDNVNSIIAPALIGKDPTQQTAIDNLMVQQLDGTVNEWGWCKQKLGANAILAVSLAVCKAGASVLKIPLYKHIANLAGNK--KLVLPVPAFNVINGGSHAGNKLAMQEFMVLPVGASSFKEAMKMGVEVYHHLKSVIKKKYGQDAINVGDEGGFAPNIQE-NKEGLELLNSAIAKAGYTGKVVIGMDVAASEFYKE-DKTYDLNFKEDDNDGS---QRISGDALKDLYKSFVSEYPIVSIEDPFDQDDWQHYAKLTAEVGTNVQIVGDDLLVTNPKRVQKAIDTKACNALLLKVNQIGSVTESIEAVRMSKKAGWGVMTSHRSGETEDTFIADLAVGLATGQIKTGAPCRSERLAKYNQLLRIEEELGAEAVYAGANFR-----
>XP_017410054.1:2-438_PREDICTED:_enolase_[Vigna_angularis]
----------------------------------------------------ATILSIKAREIFDSRGNPTVEVDLLCSDGTFARAAVPSGASTGIYEALELRDGGS-DYLGKGVSKAVDNVNSIIAPALIGKDPTQQTAIDNLMVQQLDGTVNEWGWCKQKLGANAILAVSLAVCKAGASVLKIPLYKHIANLAGNK--NLVLPVPAFNVINGGSHAGNKLAMQEFMVLPVGASSFKEAMKMGVEVYHHLKSVIKKKYGQDAINVGDEGGFAPNIQE-NKEGLELLNSAIAKAGYTGKVVIGMDVAASEFYKE-DKTYDLNFKEDDNDGS---QRISGDALKELYKSFVSEYPIVSIEDPFDQDDWEHYAKLTAEVGTNVQIVGDDLLVTNPKRVQKAIDTKACNALLLKVNQIGSVTESIEAVRMSKKAGWGVMTSHRSGETEDTFIADLAVGLSTGQIKTGAPCRSERLAKYNQLLRIEEELGAEAVYAGANFR-----
>NP_001237329.2:2-438_enolase_[Glycine_max]
----------------------------------------------------ATIVSIKARQIFDSRGNPTVEVDLTCSDGTFARAAVPSGASTGIYEALELRDGGS-DYLGKGVSKAVDNVNTVIGPALIGKDPTEQTAIDNLMVQQLDGTVNEWGWCKQKLGANAILAVSLAVCKAGASVLKIPLYKHIANIAGNK--KLVLPVPAFNVINGGSHAGNKLAMQEFMVLPVGASSFKEAMKMGVEVYHNLKSVIKKKYGQDAINVGDEGGFAPNIQE-NKEGLELLKTAIAKAGYTGKVVIGMDVAASEFYKE-DKTYDLNFKEDNNDGS---QRISGDALKDLYKSFVSEYPIVSIEDPFDQDDWEHYAKLTAEVGANVQIVGDDLLVTNPKRVQKAIDTKACNALLLKVNQIGSVTESIEAVRMSKKAGWGVMASHRSGETEDTFIADLSVGLATGQIKTGAPCRSERLAKYNQLLRIEEELGAEAVYAGANFR-----
>XP_027350112.1:2-438_enolase_[Abrus_precatorius]
----------------------------------------------------ATITSIKARQIFDSRGNPTVEVDLTCSDGTFARAAVPSGASTGIYEALELRDGGS-DYLGKGVSKAVGNVNTIIAPALIGKDPTQQTAIDNLMVQQLDGTVNEWGWCKQKLGANAILAVSLAVCKAGASVLKIPLYKHIANLAGNK--KLVLPVPAFNVINGGSHAGNKLAMQEFMVLPVGASSFKEAMKMGVEVYHNLKSVIKKKYGQDAVNVGDEGGFAPNIQE-NKEGLELLKTAIAKAGYTGKVVIGMDVAASEFYKE-DKTYDLNFKEDNNDGS---QKISGDALKDLYKSFVSGYPIVSIEDPFDQDDWEHYAKLTGEVGANVQIVGDDLLVTNPKRVQKAIDSKACNALLLKVNQIGSVTESIEAVRMSKKAGWGVMASHRSGETEDTFIADLSVGLATGQIKTGAPCRSERLAKYNQLLRIEEELGAEAVYAGANFR-----
>XP_003521438.1:2-438_enolase_[Glycine_max]
----------------------------------------------------ATIVSIKARQIFDSRGNPTVEVDLTCSDGTFARAAVPSGASTGIYEALELRDGGS-DYLGKGVSKAVDNVNTIIAPALVGKDPTQQTAIDNLMVQQLDGTVNEWGWCKQKLGANAILAVSLAVCKAGAAVLKVPLYKHIANIAGNK--KLVLPVPAFNVINGGSHAGNKLAMQEFMVLPVGASSFKEAMKMGVEVYHNLKSVIKKKYGQDAVNVGDEGGFAPNIQE-NKEGLELLKTAIAKAGYTGKVVIGMDVAASEFYKE-DKTYDLNFKEDNNDGS---QKISGDALKDLYKSFVTEYPIVSIEDPFDQDDWEHYAKLTAEVGTNVQIVGDDLLVTNPKRVQKAIDTKACNALLLKVNQIGSVTESIEAVRMSKKAGWGVMASHRSGETEDTFIADLSVGLATGQIKTGAPCRSERLAKYNQLLRIEEELGAEAVYAGANFR-----
>XP_028225957.1:2-438_enolase-like_[Glycine_soja]
----------------------------------------------------ATIVSIKARQIFDSRGNPTVEVDLTCSDGTFARAAVPSGASTGIYEALELRDGGS-DYLGKGVSKAVDNVNTIIAPALVGKDPTQQTAIDNLMVQQLDGTVNEWGWCKQKLGANAILAVSLAVCKAGAAVLKVPLYKHIANIAGNK--KLVLPVPAFNVINGGSHAGNKLAMQEFMVLPVGASSFKEAMKMGVEVYHNLKSVIKKKYGQDAVNVGDEGGFAPNIQE-NKEGLELLKTAIAKAGYTGKVVIGMDVAASEFYKE-DKTYDLNFKEDNNDGS---QKISGDALKDLYKSFVTEYPIVSIEDPFDQDDWEHYAKLTAEVGTNVQIVGDDLLVTNPKRVQKAIDSKACNALLLKVNQIGSVTESIEAVRMSKKAGWGVMASHRSGETEDTFIADLSVGLATGQIKTGAPCRSERLAKYNQLLRIEEELGAEAVYAGANFR-----
>XP_027930011.1:2-438_enolase_[Vigna_unguiculata]
----------------------------------------------------ATIVSIKARQIFDSRGNPTVEVDLSCSDGTFARAAVPSGASTGIYEALELRDGGS-DYLGKGVSKAVDNVNSIIAPALIGKDPTQQTAIDNLMVQQLDGTVNEWGWCKQKLGANAILAVSLAVCKAGASVLKIPLYKHIANLAGNK--KLVLPVPAFNVINGGSHAGNKLAMQEFMVLPVGASSFKEAMKMGVEVYHNLKSVIKKKYGQDAVNVGDEGGFAPNIQE-NKEGLELLKTAIAKAGYTGKVVIGMDVAASEFYKE-DKTYDLNFKEDNNDGS---QKISGDALKDLYKSFVSEYPIVSIEDPFDQDDWEHYAKLTAEVGTNVQIVGDDLLVTNPKRVQKAIDTKACNALLLKVNQIGSVTESIEAVRMSKKAGWGVMASHRSGETEDTFIADLSVGLATGQIKTGAPCRSERLAKYNQLLRIEEELGAEAVYAGANFR-----
>XP_007162849.1:2-438_hypothetical_protein_PHAVU_001G186100g_[Phaseolus_vulgaris]
----------------------------------------------------ATILSIKARQIFDSRGNPTVEVDLSCSDGTFARAAVPSGASTGIYEALELRDGGS-DYLGKGVSKAVDNVNSIIAPALIGKDPTQQTAIDNLMVQQLDGTVNEWGWCKEKLGANAILAVSLAVCKAGASVLKIPLYKHIANLAGNK--KLVLPVPAFNVINGGSHAGNKLAMQEFMVLPVGASSFKEAMKMGVEVYHNLKSVIKKKYGQDAINVGDEGGFAPNIQE-NKEGLELLKSAIAKAGYTGKVVIGMDVAASEFYKE-DKTYDLNFKEDNNDGS---QKISGDALKDLYKSFVSDYPIVSIEDPFDQDDWEHYAKLTAEVGTNVQIVGDDLLVTNPKRVQKAIDTKACNALLLKVNQIGSVTESIEAVRMSKKAGWGVMASHRSGETEDTFIADLSVGLATGQIKTGAPCRSERLAKYNQLLRIEEELGAEAVYAGANFR-----
>RAL44569.1:2-438_hypothetical_protein_DM860_003328_[Cuscuta_australis]
----------------------------------------------------ATIKSVKARQIFDSRGNPTVEVDLHVSTGLWARAAVPSGASTGIYEALELRDGGS-EYLGKGVSKAVNNVNSIIAPALIGKDPTDQTGIDNFMVQQLDGTQNEWGWCKQKLGANAILAVSLAVCKAGAAVKNIPLYQHIANLAGNK--KLVLPVPAFNVINGGSHAGNKLAMQEFMILPVGASSFKEAMKMGCEVYHHLKAVIKKKYGQDATNVGDEGGFAPNIQE-NKEGLELLKTAIEKAGYTGKVVIGMDVAASEFYGK-DKSYDLNFKEESNDGS---HKISGDQLKDLYKSFVSDYPIVSIEDPFDQDDWEHYAKLTAEIGEQVQIVGDDLLVTNPKRVSKAIDGKSCNALLLKVNQIGSVTESIEAVRMSKQAGWGVMTSHRSGETEDSFIADLAVGLATGQIKTGAPCRSERLSKYNQLLRIEEELGSAAVYAGASFR-----
>RAL44570.1:2-438_hypothetical_protein_DM860_003329_[Cuscuta_australis]
----------------------------------------------------ATIKSVKARQIFDSRGNPTVEADVCLSNDIWVRAAVPSGASTGIYEALELRDGGS-EYLGKGVSKAVNNVNSIIAPALIGKDPTDQTGIDNFMVQQLDGTQNEWGWCKQKLGANAILAVSLAVCKAGAAVKNIPLYQHIANLAGNK--KLVLPVPAFNVINGGSHAGNKLAMQEFMILPVGASSFKEAMKMGCEVYHHLKAVIKKKYGQDATNVGDEGGFAPNIQE-NKEGLELLKTAIEKAGYTGKVVIGMDVAASEFYGK-DKSYDLNFKEESNDGS---HKISGDQLKDLYKSFVSEYPIVSIEDPFDQDDWEHYAKLTAEIGEKVQIVGDDLLVTNPKRVAKAIDGKSCNALLLKVNQIGSVTESIEAVRMSKRAGWGVMTSHRSGETEDSFIADLAVGLATGQIKTGAPCRSERLAKYNQLLRIEEELGSAAIYAGASFR-----
>XP_006341172.1:2-438_PREDICTED:_enolase-like_isoform_X1_[Solanum_tuberosum]
----------------------------------------------------ATIKSIKARQIFDSRGNPTVEVDVHVSNGVFARAAVPSGASTGIYEALELRDGGS-DYLGKGVSKAVNNVNSIIGPALIGKDPTDQTGLDNFMVHELDGTQNEWGWCKEKLGANAILAVSLAVCKAGAAVRNVPLYKHIADLAGNK--KLVLPVPAFNVINGGSHAGNKLAMQEFMILPVGAANFKEAMKMGCEVYHHLKSVIKKKYGQDATNVGDEGGFAPNIQE-NKEGLELLKTAIEKAGYTGKVVIGMDVAASEFYGK-DKSYDLNFKEESNDGS---QKISGDQLKDLYKSFVSEYPIVSIEDPFDQDDWETYAKLTTEIGEQVQIVGDDLLVTNPKRVAKAIAEKTCNALLLKVNQIGSVTESIEAVKMSKKAGWGVMTSHRSGETEDTFIADLAVGLSTGQIKTGAPCRSERLAKYNQLLRIEEELGSEAVYAGASFR-----
>TMW94050.1:2-438_hypothetical_protein_EJD97_010809_[Solanum_chilense]
----------------------------------------------------ATIKSIKARQIFDSRGNPTVEVDVHVSNGVFARAAVPSGASTGIYEALELRDGGS-DYLGKGVSKAVNNVNSIIGPALVGKDPTDQTGLDNFMVHQLDGTQNEWGWCKEKLGANAILAVSLAVCKAGAAVRNVPLYKHIADLAGNK--KLVLPVPAFNVINGGSHAGNKLAMQEFMILPVGAANFKEAMKMGCEVYHHLKAVIKKKYGQDATNVGDEGGFAPNIQE-NKEGLELLKTAIEKAGYTGKVVIGMDVAASEFYGK-DKSYDLNFKEESNDGS---QKISGDQLKDLYKSFVSEYPIVSIEDPFDQDDWETYAKLTAEIGEQVQIVGDDLLVTNPKRVAKAIAEKTCNALLLKVNQIGSVTESIEAVKMSKKAGWGVMTSHRSGETEDTFIADLAVGLSTGQIKTGAPCRSERLAKYNQLLRIEEELGSEAVYAGASFR-----
>XP_019229421.1:2-438_PREDICTED:_enolase_[Nicotiana_attenuata]
----------------------------------------------------ATIKSVKARQIFDSRGNPTVEVDVHLSNGVWARAAVPSGASTGIYEALELRDGGS-DYLGKGVSKAVNNVNSIIGPALVGKDPTDQTGLDNYMVHQLDGTQNEWGWCKQKLGANAILAVSLAVCKAGAAVKNVPLYKHIADLAGNK--KLVLPVPAFNVINGGSHAGNKLAMQEFMILPVGASSFKEAMKMGCEVYHHLKAVIKKKYGQDATNVGDEGGFAPNIQE-NKEGLELLKTAIEKAGYTGKVVIGMDVAASEFYGK-DNTYDLNFKEENNNGS---QKISGDQLKDLYKSFVSEYPIVSIEDPFDQDDWETYAKLTAEIGEKVQIVGDDLLVTNPKRVAKAIQEKTCNALLLKVNQIGSVTESIEAVKMSKRAGWGVMTSHRSGETEDTFIADLAVGLSTGQIKTGAPCRSERLAKYNQLLRIEEELGSDAVYAGASFR-----
>XP_009623017.1:2-438_PREDICTED:_enolase_[Nicotiana_tomentosiformis]
----------------------------------------------------ATIKSLKARQIFDSRGNPTVEVDVHLSNGVWARAAVPSGASTGIYEALELRDGGS-DYLGKGVSKAVNNVNSIIAPSLVGKDPTDQTGIDNFMVHQLDGTQNEWGWCKQKLGANAILAVSLAVCKAGAAVKNIPLYKHIADLAGNK--KLVLPVPAFNVINGGSHAGNKLAMQEFMILPVGASSFKEAMKMGCEVYHHLKAVIKKKYGQDATNVGDEGGFAPNIQE-NKEGLELLKTAIDKAGYTGKVVIGMDVAASEFYGK-DKTYDLNFKEENNNGS---QKISGDQLKDLYKSFVSEYPIVSIEDPFDQDDWETYAKLTAEIGEKVQIVGDDLLVTNPKRVAKAIEGKTCNALLLKVNQIGSVTESIEAVKMSKRAGWGVMTSHRSGETEDTFIADLAVGLSTGQIKTGAPCRSERLAKYNQLLRIEEELGSDAIYAGASFR-----
>XP_020577518.1:2-439_enolase_2-like_[Phalaenopsis_equestris]
----------------------------------------------------AKIASIKARQIFDSRGNPTVEADVVLTDGTLARAAVPSGASTGIYEALELRDGGS-EYLGKGVLKAVQNVNAIIGPALIGKDPTEQTQIDTFMVQELDGTSNQWGWCKQKLGANAILAVSLAVCKAGASVKKIPLYQHIANLAGNK--NLVLPVPAFNVINGGSHAGNKLAMQEFMILPVGATSFKEAMRMGAEVYHHLKAVIKKKYGQDATNVGDEGGFAPNIQE-NKEGLELLKTAIAKAGYTGKVVIGMDVAASEFYGDKDQTYDLNFKEENNDGS---QKISGDSLKEVYKSFASEYPIVSIEDPFDQDDWTHYAKLTEEIGQHVQIVGDDLLVTNPTRVAKAIQEKTCNALLLKVNQIGSVTESIEAVKMSKQAGWGVMASHRSGETEDTFIADLSVGLATGQIKTGAPCRSERLAKYNQLLRIEEELGDAAVYAGAKFR-----
>XP_020576330.1:4-439_enolase_2_[Phalaenopsis_equestris]
------------------------------------------------------IKSVKARQIYDSRGNPTVEADVLLSDGTFARAAVPSGASTGVYEALELRDGGS-EHLGKGVLKAVQNVNAIIGPALIGKDPTEQAQIDTFMVQELDGTSNQWGWCKQKLGANAILAVSLAVCKAGAAVKKIPLYQHIANLAGNK--NLILPVPAFNVINGGSHAGNKLAMQEFMILPVGAASFKEAMRMGVEVYHNLKAVIKKKYGQDATNVGDEGGFAPNIQE-NKEGLELLKTAIAKAGYTGKVVIGMDVAASEFYSEKDQTYDLNFKEENNDGS---QKISGDSLKNVYKSFVSEYPIVSIEDPFDQDDWTNYGKLTEEIGQNVQIVGDDLLVTNPTRVAKAIKEKTCNALLLKVNQIGSVTESIEAVKMSKRAGWGIMASHRSGETEDTFIADLSVGLATGQIKTGAPCRSERLAKYNQLLRIEEELGDAAIYAGAKFR-----
>XP_021857227.1:4-438_enolase_[Spinacia_oleracea]
------------------------------------------------------IKSVKARQIFDSRGNPTVEADIHLDDGTFARAAVPSGASTGIYEALELRDGGK-DYMGKGVFKAVQNVNEIIGPALVGKDPTEQTAIDNFMVQELDGTTNEWGWCKQKLGANAILAVSLAVCKAGAQVKKIPLYQHIAEISGNK--KMVLPVPAFNVINGGSHAGNKLAMQEFMILPTGASSFREAMKMGSEVYHHLKSVIKKKYGQDATNVGDEGGFAPNIQE-NKEGLELLKTAIEKAGYTGKVVIGMDVAAAEFYSK-DKTYDLNFKEENNDGS---QKISGDALKDLYKSFVSEYPIVSIEDPFDQDDWEHYGKLTAEIGDKVQIVGDDLLVTNPKRVEKAINGKSCNALLLKVNQIGSVTESIEAVKMSKRAGWGVMASHRSGETEDTFIADLSVGLSTGQIKTGAPCRSERLAKYNQLLRIEEELGDKAIYAGADFR-----
>XP_010683886.1:3-438_PREDICTED:_enolase_[Beta_vulgaris_subsp._vulgaris]
-----------------------------------------------------AIKGIKARQIYDSRGNPTVEADVHLDDGTYARAAVPSGASTGVYEALELRDGGK-DYMGKGVSKAVQNVNEIIGPALVGKDPTEQTAIDNFMVQQLDGTVNEWGWCKQKLGANAILAVSLAVCKAGAQVKKIPLYQHIAEIAGNP--KMVLPVPAFNVINGGSHAGNKLAMQEFMILPTGASSFKEAMKMGSEVYHNLKSVIKKKYGQDATNVGDEGGFAPNIQE-NKEGLELLKTAIEKAGYTGKVVIGMDVAASEFYKE-DKSYDLNFKEENNDGS---QRISGDALKDLYKSFASEYPIVSIEDPFDQDDWEHYAKMTAECGDKVQVVGDDLLVTNPKRVEKAINEKSCNALLLKVNQIGSVTESIEAVKMSKRAGWGVMASHRSGETEDTFIADLSVGLSTGQIKTGAPCRSERLAKYNQLLRIEEELGAAAVYAGANFR-----
>XP_021764830.1:3-438_enolase-like_[Chenopodium_quinoa]
-----------------------------------------------------AIKSIKARQIFDSRGNPTVEADIHLDDGTFARAAVPSGASTGVYEALELRDGGK-DYMGKGVSKAVQNVNEIIGPALVGKDPTAQTDIDNFMVQQLDGTVNEWGWCKQKLGANAILAVSLAVCKAGAQAKKIPLYQHIAEVAGNP--QMVLPVPAFNVINGGSHAGNKLAMQEFMILPTGASSFKEAMKMGSEVYHHLKSVIKKKYGQDATNVGDEGGFAPNIQE-NKEGLELLKTAIEKAGYTGKVVIGMDVAASEFYNE-DKTYDLNFKEENNDGS---KKISGVALKDLYKSFTSEYPIVSIEDPFDQDDWEHYAKMTAEVGEQVQIVGDDLLVTNPKRVEKAINEKSCNALLLKVNQIGSVTESIEAVKMSKHAGWGVMTSHRSGETEDTFIADLAVGLSTGQIKTGAPCRSERLAKYNQLLRIEEELGDKAVYAGLNFR-----
>XP_021743148.1:7-438_enolase_[Chenopodium_quinoa]
---------------------------------------------------------IKARQIFDSRGNPTVEADIHLDDGTFARAAVPSGASTGVYEALELRDGGK-DYMGKGVSKAVQNVNEIIGPALVGKDPTAQTDIDNFMVQQLDGTVNEWGWCKQKLGANAILAVSLAVCKAGAQAKKIPLYQHIAEVAGNP--QMVLPVPAFNVINGGSHAGNKLAMQEFMILPTGASSFKEAMKMGSEVYHHLKSVIKKKYGQDATNVGDEGGFAPNIQE-NKEGLELLKTAIEKAGYTGKVVIGMDVAASEFYNE-DKTYDLNFKEENNDGS---KKISGVALKDLYKSFTSEYPIVSIEDPFDQDDWEHYAKMTAEVGEQVQIVGDDLLVTNPKRVEKAINEKSCNALLLKVNQIGSVTESIEAVKMSKRAGWGVMTSHRSGETEDTFIADLAVGLSTGQIKTGAPCRSERLAKYNQLLRIEEELGDKAIYAGVNFR-----
>XP_010527847.1:21-462_PREDICTED:_bifunctional_enolase_2/transcriptional_activator-like_[Tarenaya_hassleriana]
----------------------------------------------R-ASSMATITAVKARQIFDSRGNPTVEVDVVLSNGAKVTAAVPSGASTGIYEALELRDGGS-DYLGKGVSKAVGNVNTIIGPALIGKDPTQQTAIDNFMVHELDGTQNEWGWCKQKLGANAILAVSLAVCKAGAVVEGIPLYKHIANLAGNS--KLVLPVPAFNVINGGSHAGNKLAMQEFMILPVGASSFSEAMKMGVEVYHNLKSVIKKKYGQDATNVGDEGGFAPNIQE-NMEGLELLKTAIEKAGYTGKVVIGMDVAASEFYGS-DKTYDLNFKEENNDGS---QKISGDALKDLYKSFVSKYPIVSIEDPFDQDDWEHYAKMTAEIGDKVQIVGDDLLVTNPKRVEKAINEKTCNALLLKVNQIGSVTESIEAVKMSKRAGWGVMASHRSGETEDTFIADLSVGLATGQIKTGAPCRSERLAKYNQLLRIEEELGSEAVYAGASFR-----
>XP_010558960.1:2-438_PREDICTED:_bifunctional_enolase_2/transcriptional_activator_[Tarenaya_hassleriana]
----------------------------------------------------ATIAAVKARQIFDSRGNPTVEVDVVLSSGFKVTAAVPSGASTGIYEALELRDGGS-DYLGKGVSKAVNNVNSIIGPALIGKDPTQQTAIDNFMVHELDGTQNEWGWCKQKLGANAILAVSLAVCKAGAAVKGIPLYKHIANLAGNS--KLVLPVPAFNVINGGSHAGNKLAMQEFMILPVGASSFSEAMKMGVEVYHNLKSVIKKKYGQDATNVGDEGGFAPNIQE-NKEGLELLKTAIEKAGYTGKVVIGMDVAASEFYGS-DKTYDLNFKEENNDGS---QKISGDALKDLYKSFVSEYPIVSIEDPFDQDDWEHYAKMTAEIGDKVQIVGDDLLVTNPKRVEKAIKENTCNALLLKVNQIGSVTESIEAVKMSKKAGWGVMASHRSGETEDTFIADLSVGLATGQIKTGAPCRSERLAKYNQLLRIEEELGAEAVYAGANFR-----
>XP_002881452.1:2-438_bifunctional_enolase_2/transcriptional_activator_[Arabidopsis_lyrata_subsp._lyrata]
----------------------------------------------------ATITGVKARQIFDSRGNPTVEVDIHTSSGVKVTAAVPSGASTGIYEALELRDGGS-DYLGKGVSKAVGNVNNIIGPALIGKDPTQQTAIDNFMVHELDGTQNEWGWCKQKLGANAILAVSLAVCKAGAVVSGIPLYKHIANLAGNP--KIVLPVPAFNVINGGSHAGNKLAMQEFMILPVGASSFTEAMKMGVEVYHHLKSVIKKKYGQDATNVGDEGGFAPNIQE-NKEGLELLKTAIEKAGYTGKVVIGMDVAASEFYSS-DKTYDLNFKEENNDGS---QKISGDALKDLYKSFVSEYPIVSIEDPFDQDDWAHYAKMTTECGTEVQIVGDDLLVTNPKRVAKAIAEKSCNALLLKVNQIGSVTESIEAVKMSKKAGWGVMTSHRSGETEDTFIADLAVGLSTGQIKTGAPCRSERLAKYNQLLRIEEELGSEAIYAGVNFR-----
>XP_018839506.1:2-438_PREDICTED:_enolase_1_[Juglans_regia]
----------------------------------------------------ATIQLVKARQIFDSRGNPTVEVDVTCSHGIFARAAVPSGASTGVYEALELRDGGS-DYLGKGVLKAVENVNKIIGPALIGKDPTEQAAIDNFMVQQLDGTTNEWGWCKQKLGANAILAVSLAVCKAGAIAKNIPLYKHIANLAGNK--KLVLPVPAFNVINGGSHAGNKLAMQEFMILPVGASSFKEAMKMGVEVYHNLKAVIKKKYGQDATNVGDEGGFAPNIQE-NKEGLELLKVAIAKAGYTSQVVIGMDVAASEFYGQ-DKTYDLNFKEENNDGS---QKISGDALINLYKSFVSEYPIVSIEDPFDQDDWEHYSKFTAAIGEKVQIVGDDLLVTNPKRVEKAIKEKSCNALLLKVNQIGSVTESIEAVKMSKQAGWGVMASHRSGETEDTFIADLSVGLATGQIKTGAPCRSERLAKYNQLLRIEEELGSEAVYAGANFR-----
>XP_031396642.1:2-438_enolase_[Punica_granatum]
----------------------------------------------------AKIKYVKARQIFDSRGNPTVETDVTLDDGTFARAAVPSGASTGIYEALELRDGGS-EYLGKGVSKAVENVNTIIGPALVGKDPTEQTAIDNFMVQQLDGTQNEWGWCKQKLGANAILAVSLAVCKAGAAVNKIPLYKHIANLAGNK--KLVLPVPAFNVINGGSHAGNKLAMQEFMILPVGASSFKEAMKMGVEVYHHLKAVIKKKYGQDATNVGDEGGFAPNIQE-NKEGLELLKTAIAKAGYTGKVVIGMDVAASEFYKE-DQTYDLNFKEENNDGS---QKISGDALKNVYKSFVTEYPIVSIEDPFDQDDWEHYAKLTAEIGQEVQIVGDDLLVTNPKRVEKAINEKTCNALLLKVNQIGSVTESIEAVKMSKRAGWGVMASHRSGETEDTFIADLSVGLATGQIKTGAPCRSERLAKYNQLLRIEEELGAEAVYAGANFR-----
>XP_031270880.1:5-439_enolase_[Pistacia_vera]
------------------------------------------------------IVSVKARQIFDSRGNPTVEVDVKTSDDHLARAAVPSGASTGIYEALELRDGGS-DYLGKGVLKAVENVNAIIGPALIGKDPTKQTEIDNFMVQQLDGTVNEWGWCKQKLGANAILAVSLAVCKAGAHVKKIPLYKHIAELAGNK--KLVLPVPAFNVINGGSHAGNKLAMQEFMILPVGASTFNEAMKMGVEVYHHLKAVIKKKYGQDATNVGDEGGFAPNIQE-NKEGLELLKTAIAKAGYTGKVVIGMDVAASEFYGS-DKTYDLNFKEEKNDGS---QKISGDALKDLYKSFVSEYPIVSIEDPFDQDDWEHYAKMTGEIGANVQIVGDDLLVTNPKRVEKAIKEKSCNALLLKVNQIGSVTESIEAVKMSKRAGWGVMASHRSGETEDTFIADLSVGLATGQIKTGAPCRSERLAKYNQLLRIEEELGAEAVYAGANFR-----
>XP_021644856.1:5-439_enolase_2_[Hevea_brasiliensis]
------------------------------------------------------IVSVKARQIFDSRGNPTVEADVKLSDGHLARAAVPSGASTGIYEALELRDGGS-DYLGKGVSKAVENVNTIIGPALVGKDPTDQVAVDNFMVQQLDGTVNEWGWCKQKLGANAILAVSLAVCKAGAHVKGIPLYKHIANLAGNK--KLVLPVPAFNVINGGSHAGNKLAMQEFMILPVGASSFKEAMKMGAEVYHHLKSVIKKKYGQDATNVGDEGGFAPNIQE-NKEGLELLKTAIAKAGYTGKVVIGMDVAASEFYGS-DKTYDLNFKEENNNGS---QKISGDVLKDLYKSFVTEYPIVSIEDPFDQDDWEHYAKLTSEIGVKVQIVGDDLLVTNPKRVEKAIKEKACNALLLKVNQIGSVTESIEAVKMSKRAGWGVMASHRSGETEDTFIADLSVGLATGQIKTGAPCRSERLAKYNQLLRIEEELGAEAVYAGANFR-----
>KAB5552307.1:5-440_hypothetical_protein_DKX38_009618_[Salix_brachista]
------------------------------------------------------IVSVKARQIFDSRGNPTVEADVTTSDGVLSRAAVPSGASTGVYEALELRDGGS-DYLGKGVSKAVGNVNTIIGPALIGKDPTEQTAIDNLMVQQLDGTVNEWGWCKQKLGANAILAVSLAVCKAGAHAKGIPLYKHIANLAGNN--SLVLPVPAFNVINGGSHAGNKLAMQEFMILPTGASSFKEAMKMGAEVYHHLKSVIKKKYGQDATNVGDEGGFAPNIQD-NQEGLELLKTAIAKAGYTGKVVIGMDVAASEFYGT-DKTYDLNFKEENNDGS---KKITGDALKDLYKSFVSEYPIVSIEDPFDQDDWEHYAKLTAEIGEEVQIVGDDLLVTNPKRVEKAIKEKACNALLLKVNQIGSVTESIEAVKMSKRAGWGVMASHRSGETEDTFIADLSVGLATGQIKTGAPCRSERLAKYNQILRIEEELGSDAVYAGANFRR----
>XP_006381325.1:5-440_enolase_2_[Populus_trichocarpa]
------------------------------------------------------IVSVKARQIFDSRGNPTVEADVTTSDGVLSRAAVPSGASTGVYEALELRDGGS-DYLGKGVSKAVGNVNTIIGPALIGKDPTEQVAIDNLMVQQLDGTVNEWGWCKQKLGANAILAVSLAVCKAGAHAKGIPLYKHIANLAGNK--NLVLPVPAFNVINGGSHAGNKLAMQEFMILPTGASSFKEAMKMGAEVYHHLKSVIKKKYGQDATNVGDEGGFAPNIQD-NQEGLELLKTAIAKAGYTGKVVIGMDVAASEFYGA-DKTYDLNFKEENNDGS---KKITGDALKDLYKSFVSEYPIVSIEDPFDQDDWEHYAKLTAEIGEKVQIVGDDLLVTNPKRVEKAIKEKACNALLLKVNQIGSVTESIEAVKMSKQAGWGVMASHRSGETEDTFIADLSVGLATGQIKTGAPCRSERLAKYNQILRIEEELGAEAVYAGANFRR----
>XP_011018872.1:5-440_PREDICTED:_enolase_2_[Populus_euphratica]
------------------------------------------------------IVSVKARQIFDSRGNPTVEADVTTSDGVLSRAAVPSGASTGVYEALELRDGGS-DYLGKGVSKAVGNVNTIIGPALIGKDPTEQVAIDNLMVQQLDGTVNEWGWCKQKLGANAILAVSLAVCKAGAHAKGIPLYKHIANLAGNK--SLVLPVPAFNVINGGSHAGNKLAMQEFMILPTGASSFKEAMKMGAEVYHHLKSVIKKKYGQDATNVGDEGGFAPNIQD-NQEGLELLKTAIAKAGYTGKVVIGMDVAASEFYGA-DKTYDLNFKEENNDGS---KKITGDALKDLYKSFVSEYPIVSIEDPFDQDDWEHYAKLTAEIGEKVQIVGDDLLVTNPKRVEKAIKEKACNALLLKVNQIGSVTESIEAVKMSKRAGWGVMASHRSGETEDTFIADLSVGLATGQIKTGAPCRSERLAKYNQILRIEEELGAEAVYAGANFRR----
>TKS13238.1:5-440_enolase_2_[Populus_alba]
------------------------------------------------------IVSVKARQIFDSRGNPTVEADVTTSDGVLSRAAVPSGASTGVYEALELRDGGS-DYLGKGVSKAVGNVNTIIGPALIGKDPTEQVAIDNLMVQQLDGTVNEWGWCKQKLGANAILAVSLAVCKAGAHAKGIPLYKHIANLAGNK--NLVLPVPAFNVINGGSHAGNKLAMQEFMILPTGASSFKEAMKMGAEVYHHLKSVIKKKYGQDATNVGDEGGFAPNIQD-NQEGLELLKTAIAKAGYTGKVVIGMDVAASEFYGA-DKTYDLNFKEENNDGS---KKITGDALKDLYKSFVSEYPIVSIEDPFDQDDWEHYAKLTAEIGEKVQIVGDDLLVTNPKRVEKAIKEKACNALLLKVNQIGSVTESIEAVKMSKRAGWGVMASHRSGETEDTFIADLSVGLATGQIKTGAPCRSERLAKYNQILRIEEELGAEAIYAGANFRR----
>KDD72870.1:1-441_enolase,_partial_[Helicosporidium_sp._ATCC_50920]
------------------------------------------SKELL-KLAPSEILCVKARQIYDSRGNPTVEAEVTTHLGS-FRAAVPSGASTGENEAVELRDDDKKVNMGKGVLKAVANVNGALADAVKGLDPTDQKMVDKAMN-DLDGTPN-----KAKLGANAILAVSLATARAGAAQKGVPLWRHIADLAGTP--KPTLPVPAFNIINGGCHAGNALAFQEFMIMPVGASSFTKAMQMGSEVYHHLKTIVKAEYGLDACNVGDEGGFAPPITS-TEAGLDLVAKAIKAAGHEGKVKIAMDAAASEFYDKNGEIYDLGFKVKGGGSA--EQRMSKDQMRELYVDLCKKYPIISIEDPFDQNDWATYAGLTE--ANLSQVVGDDLLCTNPKLVQRAIDEKACNALLLKVNQIGSLTESIEAVKMAQAAGWGVMTSHRSGETEDDFIADLAVGLCTGQIKTGAPARSERLAKYNQLLRIEESMGKEAVYVGEHWRQ----
>RMZ55538.1:5-480_hypothetical_protein_APUTEX25_000121_[Auxenochlorella_protothecoides]
--------SAAAYIEEHNIQKVVEEVINATIKAKPSNPFSFMADEVR-KQAPAAITAVHARQIYDSRGNPTVEAEVTTSLGV-FRAAVPSGASTGVHEAVEMRDGDKSKYMGKGVLTAVANVNDKIAPAVIGLDPREQEKVDQTMR-DLDGTPN-----KANLGANAILAVSLAVARAGAAEKGVPLYKHIADLAGNT--KLVLPVPSFNIINGGCHAGNALAFQEFMIMPVGASSFAEAMQFGSEVYHHLKSIIKKEYGLDAGNVGDEGGFAPPIQS-TIAGLELVVKAIEAAGHTGKIKIAMDAAASEFYDEKSQTYDLAFKSEPNDG---SQRKSQEEIRAFYKELATSYPIISIEDPFDQDDWETYAALTA--DLDVQIVGDDLLCTNPVRVQKAIDTKACNALLLKVNQIGSVTESIQAVNLSKSAGFGVMTSHRSGETEDTFIADLAVGLATGQIKTGAPCRSERLAKYNQLLRIEEELGADAVYAGESWRFIA--
>XP_011399343.1:126-593_Enolase_[Auxenochlorella_protothecoides]
------------YIEEHNIQKVVEEVINATIKAKPSNPFSFMADEVR-KQAPAAITAVHARQIYDSRGNPTVEAEVTTSLGV-FRAAVPSGASTGVHEAVEMRDGDKSKYMGKGVLTAVANVNDKIAPAVIGLDPREQEKVDQTMR-DLDGTPN-----KANLGANAILAVSLAVARAGAAEKGVPLYKHIADLAGNT--KLVLPVPSFNIINGGCHAGNALAFQEFMIMPVGASSFAEAMQ----VYHHLKSIIKKEYGLDAGNVGDEGGFAPPIQS-TIAGLELVVKAIEAAGHTGKIKIAMDAAASEFYDEKSQTYDLAFKSEPNDG---SQRKSQEEIRAFYKELATSYPIISIEDPFDQDDWETYAALTA--DLDVQIVGDDLLCTNPVRVQKAIDTKACNALLLKVNQIGSVTESIQAVNLSKSAGFGVMTSHRSGETEDTFIADLAVGLATGQIKTGAPCRSERLAKYNQLLRIEEELGADAVYAGESWRFIA--
>PSC74083.1:365-842_Enolase_[Micractinium_conductrix]
-------MAAAAYIEEHNLQKVVEDAINATIKAKPTEPFSFMAEQLK-GKAPSAIVSVKARQVFDSRGNPTVEAEVKTHKGT-YMADVPSGASTGAHEACEMRDGG-SAYMGKGVLTAVKNVNDIIAPALIGMDPTQQEEIDAKMI-ELDGTDN-----KSKLGANGILAVSLAVARAGAAEKGVPLYRHIADLAGNK-DKIILPVPSFNIINGGVHAGNALAFQEFMIMPTGASSFAEAMRLGSEVYHHLKGIIKKKYGVDAVNVGDEGGFAPCIQS-NEEGLVLISEAIKEAGCEGKVKIAMDCAASEFYSDAEAKYDLAFKSKDNDG---SFKKDGTEMAAFYQDLCSKYPIISIEDPFNEDDWESYTAFTE--KGLAQIVGDDLLCTNPKCVQKAIDTKACNALLLKVNQIGSLTESIQAVKMSKEAGWGVMTSHRSGETEDSFIADLAVGLATGQIKTGAPCRSERLAKYNQLLRIEEELGEGAVYAGENYRHIAI-
>g10097.t1_[Chlorella_Ohadii]
-------MAAAQYIEEHNLQKVVEDAINATIKEKPSEPFSYMAEQLK-AKAPAAIIGVKARQVFDSRGNPTVEAEVKTHKGT-FLADVPSGASTGAHEACELRDGG-DAYMGKGVLTAVKNVNELIAPALIGMDPTKQEEIDRKMI-ELDGTDN-----KSKLGANGILAVSLAVARAGAAEKGVPLYKHIADLAGNS--KLILPVPSFNIINGGVHAGNALAFQEFMIMPTGASSFAEAMRMGSEVYHHLKSIVKKKYGVDSVNVGDEGGFAPGIQS-NEEGLVLVSDAIKAAGYEGKVKIAMDCAATEFYGE-DGKYDLNFKGKDNDG---SQKKTGDEMANFYADLCSKYPIISIEDPFNEDDWESYGTFTA--KGLAQVVGDDLLCTNPTRVQKAIDTKACNALLLKVNQIGSLTESIQAVKMSKAAGWGVMTSHRSGETEDSFIGDLAVGLATGQIKTGAPCRSERLSKYNQLLRIEEELGDAAVYAGENYRHIAIA
>PRW61535.1:1063-1539_Enolase_[Chlorella_sorokiniana]
-------MAAAQYIEEHNLQKVVEDAINATIKEKPAEPFSFMAEQLK-AKAPAAIIGIKARQVFDSRGNPTVEAEVKTHKGT-FLADVPSGASTGAHEACEMRDGG-DAYMGKGVLNAVKNVNELIAPALIGMDPTKQEEIDRKMI-ELDGTDN-----KSKLGANGILAVSLAVARAGAAEKGVPLYKHIADLAGNS--KLILPVPSFNIINGGVHAGNALAFQEFMIMPTGASSFAEAMRMGSEVYHHLKSIVKKKYGVDSVNVGDEGGFAPGIQS-NEEGLVLVSDAIKAAGYEGKVKIAMDCAATEFYGE-DGKYDLNFKGKDNDG---SQKKTGDEMASFYADICSKYPIISIEDPFNEDDWESYATFTA--KNLAQVVGDDLLCTNPTRVQKAIDTKACNALLLKVNQIGSLTESIQAVKMSKAAGWGVMTSHRSGETEDSFIGDLAVGLSTGQIKTGAPCRSERLSKYNQLLRIEEELGDAAVYAGENYRHIPIA
>XP_012196884.1:8-446_enolase_[Saprolegnia_parasitica_CBS_223.65]
------------------------------------------ASTLQ-RRFASTIKKVHAREIIDSRGNPTVEVDLTTEHGL-FRASVPSGASTGIHEACELRDGGK-RYLGKGVTQAVNNVKNILGPKLEGMDPTKQADIDQLMR-DLDGTEN-----KGKLGANAILGVSLAVAKAGARAKGVPLFQHFADMIGND--KLVLPVPAFNVINGGSHAGNALAFQEFMILPTGAASFSEAMAMGCEVYHHLKGVIKKKYGQDATNVGDEGGFAPNIQS-NREGVELLMSAIEKAGYSGKIEIGMDVASSEFYT-ADGRYDLNFKNKSSTD----EPLSGAALGQLYKDLAREFPIVSIEDPFDQDDWENYQAFTAAIGQDVQVVGDDLLCTNPTRIAKAVELSACNALLLKVNQIGTVTESVQAVSDAKKAGWGVMTSHRSGETEDSYIADLAVGLSTGQIKTGAPCRSERLSKYNQLLRIEEMLGRSAVYAGKNFRN----
>KAF0692682.1:17-450_hypothetical_protein_As57867_016196_[Aphanomyces_stellatus]
----------------------------------------------Q-TRAASTIKKIHAREIIDSRGNPTVEVDLTTEQGL-FRASVPSGASTGIHEAVELRDGGK-RYLGKGVVQAVNNVKNIIGPKLEGMDPTKQSEIDHLMK-QLDGTDN-----KGNLGANAILGVSLAVAKAGARAKGVPLFQHFADLLGNE--KLVLPVPSFNVINGGSHAGNQLAFQEFMILPTGAESFSEAMVMGCEVYHHLKGVIKKKYGQDATNVGDEGGFAPNIQS-NREGVELLMSAIEKAGYTGKIGIGMDVASSEFYT-EDKRYDLNFKNAGSKV----PALTGNELGQLYKDLAKEFPIISIEDPFDQDDWEHYAAFTAAIGTDVQVVGDDLLCTNPTRIAKAVDLKACNALLLKVNQIGSVTESVQAVKDAKAAGWGVMTSHRSGETEDSYIADLAVGLSTGQIKTGAPCRSERLAKYNQLLRIEEMLGRGAVYAGKNFR-----
>KAF0731762.1:21-450_hypothetical_protein_Ae201684_011064_[Aphanomyces_euteiches]
----------------------------------------------------STIKKIHAREIIDSRGNPTVEVDLTTEQGL-FRASVPSGASTGIHEAVELRDGGK-RFLGKGVTQAVNNVKNIIGPKLEGMDPTKQSEIDHLMK-ELDGTEN-----KGNLGANAILGVSLAVAKAGARAKNVPLFQHFADLLGND--KLVLPVPSFNVINGGSHAGNQLAFQEFMILPTGAESFSESMVMGCEVYHHLKNVIKKKYGQDATNVGDEGGFAPNIQS-NREGVELLMEAIEKAGYTGKIGIGMDVASSEFYT-EDKRYDLNFKNAGSKE----PALTGDQLGQLYKDLAKEFPIISIEDPFDQDDWEHYSAFTAAIGQNVQVVGDDLLCTNPKRIAKAVDLKACNALLLKVNQIGSVTESVQAVKDAKAAGWGVMTSHRSGETEDSYIADLAVGLSTGQIKTGAPCRSERLAKYNQLLRIEETLGRSAVYAGKNFRN----
>XP_005791836.1:1-495_hypothetical_protein_EMIHUDRAFT_420746_[Emiliania_huxleyi_CCMP1516]
MAATQSEQEVQAYLDTHKIQTIVEDAINACVKANAEDPCAHMSETLASKASPEKITKCVARQIFDSRGNPTVEVDVHTTKGS-YRAAVPSGASTGIYEALELRDNIKEDYMGKGVSQAVKNVNEIISPALKDMSPIDQKAIDDKMVKELDGQQNEWGWSKSKLGANAILAVSMAVCKAGAAAKGVPLYKHIANLADNPTDKMYMPVPSFNIINGGSHAGNKLAMQEFMILPVGASSFSEAMKMGSEVYHNLKSVIKKKYGQDACNVGDEGGFAPNILD-NKEGLDLVVEAIEKAGYTGKVKIGMDVAASEFWKEEEKVYDLDFKTENNDGAQSSQKMSGESLLSMYEQFCSDYPMVSIEDPFDQDDFASYGAMTAKLGESCQVVGDDLLVTNPTRVQKAIDDKACNALLLKVNQIGSITEAIEAVNMAQKAGWGVMTSHRSGETEDSFIADLAVGLKTGQIKTGAPCRSERLAKYNQLLRIEEELGDCAIYTGADFR-----
>KOO22383.1:12-491_enolase_[Chrysochromulina_tobinii]
------------YLDLHKIQATVEEAINACVKANAPDPCAFMSQHLATKAAPETITKVKARQIFDSRGNPTIEVDVTTTKSK-YTAAVPSGASTGIYEALELRDGDKAHYMGKGVSKAVDNVNSIIAPAIVGKSPADQKAIDDLMVQELDGSKNEWGWSKSKLGANAILGVSMAVCKAGAASKGMPLYKHIAELAGNPTDKMYMPVPAFNVINGGSHAGNKLAMQEFMILPVGASSFTEAMKMGSEVYHNLKKVISKKYGQDACNVGDEGGFAPNILE-NKEGLLLIVEAIEMAGYTGKVKIGMDVAASEFFKADDKMYDLDFKTEPNDGS---QKLTGEKLQELYESFCADFPMVSIEDPFDQDDFASYKRMTAKIGESVQVVGDDLLVTNPTRVQKAIDEGACNALLLKVNQIGSITEAIEAVNMAKKAGWGVMTSHRSGETEDSFIADLAVGLKTGQIKTGAPCRSERLAKYNQLLRIEEELGEHAIYTGAAFR-----
>GBG59397.1:6-478_hypothetical_protein_CBR_g38423_[Chara_braunii]
-----------EYIDKHKLAQRIEESVNAAVRAKTDDPIIFISNYLR-KVSASVIMKIKARQILDSRGNPTVEVDVHTGKGM-FRAAVPSGASTGSYEALELRDGDQSIYLGKGVLKAVANINEKIAPVLIGKDPTLQEALDKVMVSELDGTEN-----KEVLGANAILAVSMAIAKAGAAEKEVPLYQHLADLAGNK--RLVLPVPAFNILNGGRHAGNQLAMQEFMILPVGAGSFSEAMQIGTETYHHLKAVIKETYGQDACNVGDEGGFAPNISS-NKEALDLIVSAIERAGHTGKIRIGMDVAASEFHT-EDNFYDLDFKTPNNKGN---QKRTGPELLQMYAEFCRDYPIVSIEDPFDQDDMENTKALTA--LDICQVVGDDLLVTNPKRVAAAIENKTCNALLLKVNQIGSVTEAIEAVRMAKDAKWGVMASHRSGETEDSFLADLSVGLATGQIKAGAPCRSERLAKYNQLLRIEEELGKRVVYAGASYRSIS--
>XP_002962785.1:1-473_enolase_[Selaginella_moellendorffii]
-------MSVQEYLEKHKLSQRIEDAVNAAVRAKSPDPVLHISRHLL-KATAAAITKVRARQIYDSRGNPTVEVDLYTNKGM-FRAAVPSGASTGIYEAVELRDGDKEKYMGKGVLKAVQNVNERISAVLVGMDPTKQEELDAAMM-KLDGTDN-----KGELGANAILAVSLAACKAGAAEKEIPLYQHIADLGGNQ--KLVLPVPAFNIINGGSHAGNKLAMQEFMILPVGAETFAEAMRMGSEVYHHLKNVIKAKYGIDACNVGDEGGFAPNITSS-KEGLDLIKEAIEKAGFTGKIKIGMDVAASEFHT-SDHQYDLDFKTPNNSGA---EKRTGAQMIDMYKEFCTEYPVISIEDPFDQDDWENTKTLTG--LNICQVVGDDLLVTNPKRVAKAIEDKTCNALLLKVNQIGTVTESIQAVNMAKAASWGVMASHRSGETEDSFIADLAVGLSTGQIKTGAPCRSERLAKYNQLMRIEEELGPKAVYAGANWR-----
>EFJ35965.1:1-474_hypothetical_protein_SELMODRAFT_78644_[Selaginella_moellendorffii]
-------MSVQEYLEKHKLSQRIEDAVNAAVRAKSPDPVLHISRHLL-KATAAAITKVRARQIYDSRGNPTVEVDLYTNKGM-FRAAVPSGASTGIYEAVELRDGDKEKYMGKGVLKAVQNVNERISAVLVGMDPTKQEELDAAMM-KLDGTDN-----KGELGANAILAVSLAACKAGAAEKEIPLYQHIADLGGNQ--KLVLPVPAFNIINGGSHAGNKLAMQEFMILPVGAETFAEAMRMGSEVYHHLKNVIKAKYGIDACNVGDEGGFAPNITRQDFEGLDLIKEAIEKAGFTGKIKIGMDVAASEFHT-SDHQYDLDFKTPNNSGA---EKRTGAQMIDMYKEFCTEYPVISIEDPFDQDDWENTKTLTG--LNICQVVGDDLLVTNPKRVAKAIEDKTCNALLLKVNQIGTVTESIQAVNMAKAASWGVMASHRSGETEDSFIADLAVGLSTGQIKTGAPCRSERLAKYNQLMRIEEELGPKAVYAGANWR-----
>XP_024392740.1:1-473_enolase-like_[Physcomitrella_patens]
-------MSVQEYLEKHKLSSRIEDAVNAAVRAKSPDPVIFIADHLR-KAVPGVITKVHARQIIDSRGNPTVEVDVWTGKGM-FRAAVPSGASTGVHEAVELRDGDKNVYMGKGVLKAVANVNDKIQPAILGMDPREQAKIDRTMM-ELDKTEN-----KGSLGANAILAVSMAVCKAGACEKGVPLYQHIADLAENT--RLVLPVPAFNIINGGSHAGNKLAMQEFMILPVGAPSFSEAMRYGTEVYHHLKAVIKAKYGIDACNVGDEGGFAPSIAS-NKEGLDLVKMAIEKAGYSGVVKIGMDVAASEFYT-SDKKYDLDFKTPNNSGA---DVKSGDEMIAMYQSFCKDYPIISIEDPFEQDDWENTKKLTD--LKICQVVGDDTLVTNPKRVAKAIEEHTCNALLLKVNQIGTITEAIEAVNMSKKAGWGIMASHRSGETEDSFIADLAVGLSTGQIKTGAPCRSERLAKYNQLLRIEEELGDKAAYAGENWR-----
>PTQ35063.1:1-473_hypothetical_protein_MARPO_0074s0051_[Marchantia_polymorpha]
-------MSVQEYLEKHKLSQKIEDAVNAAVRAKSSDPVLFISNHMK-KTCISTIQKIKARQIIDSRGNPTVEVDLYTGKGM-FRSAVPSGASTGVHEAVELRDGDKSRYLGKGVLKAVSNINDKIGPALINMDPTQQAQIDKIMI-DMDKTDN-----KGNLGANAILAVSMAVCKAGAAEKDVPLYQHIADLGGIT--RLVLPVPAFNIINGGSHAGNRLAMQEFMILPTGAPTFGEALRYGAEVYHHLKAVIKEKYGIDACNVGDEGGFAPNISS-NKEGLDLVKEAIERAGFTGKIKIGMDVAASEFLT-DDKKYDLDFKSANNNGS---EKKSGAEMIDLYKSFCTEYPIISIEDPFDQDDWENTKALTS--LGICQVVGDDLLVTNPKRVMKAIQEKTCNALLLKVNQIGSVTEAIQAVNMSKDAGWGVMCSHRSGETEDSFIADLAVGLATGQIKTGAPCRSERLAKYNQLLRIEEELGDKAIFAGENWR-----
>OAE34165.1:1-457_hypothetical_protein_AXG93_1593s1240_[Marchantia_polymorpha_subsp._ruderalis]
-------MSVQEYLEKHKLSQKIEDAVNAAVRAKSSDPVLFISNHMK-KTCISTIQKIKARQIIDSRGNPTVEVDLYTGKGM-FRSAVPSGASTGVHEAVELRDGDKSRYLGKGVLKAVSNINDKIGPALINMDPTQQAQIDKIMI-DMDKTDN-----KGNLGANAILAVSMAVCKAGAAEKDVPLYQHIADLGGIT--RLVLPVPAFNIINGGSHAGNRLAMQEFMILPTGAPTFGEALRYGAEVYHHLKTKRG----------------GSPHSS-NKEGLDLVKEAIERAGFTGKIKIGMDVAASEFLT-DDKKYDLDFKSANNNGS---EKKSGAEMIDLYKSFCTEYPIISIEDPFDQDDWENTKALTS--LGICQVVGDDLLVTNPKRVMKAIQEKTCNALLLKVNQIGSVTEAIQAVNMSKDAGWGVMCSHRSGETEDSFIADLAVGLATGQIKTGAPCRSERLAKYNQLLRIEEELGDKAIFAGENWR-----
>XP_005644049.1:1-475_enolase_[Coccomyxa_subellipsoidea_C-169]
-------MSVQEYIDKHDLSKKVEDVINATVKSKPDEPISFMAETLR-KLAPAEITKVIGRQIIDSRGNPTVEADVHTYKGW-YRAAVPSGASTGIYEAVELRDADKGTYLGKGVLKAVENVNKIIGPALKGMNPVDQTAIDNKMM-ELDGTDN-----KAKLGANAILAVSLAVAKAGAAEKGVPLYQHLADLAGNK--KLVLPVPSFNIINGGSHAGNALAMQEFMILPTGVKTFSEALQAGAEVYHNLKSIIKKKYGQDACNVGDEGGFAPNIGS-NEEGLNLVNQAIEAAGYTGKVKIGMDVAASEFLT-KDNKYDLDFKTKDNDGS---QVLTGDELKNLYTKFTQDFPIVTIEDPFDQDDWDHTAAFTA--EGVCQVVGDDLLVTNPSRVKTAIEKKACNALLLKVNQIGTVTESIMAVKMAKEAGWGVMASHRSGETEDSFIADLSVGLATGQIKTGAPCRSERLAKYNQLLRIEEELGENAVYAGDNWRHI---
>AAO86694.1:1-476_enolase_[Dunaliella_salina]
------MATVQEYIDKHQLQKKTEDVLNIAVKSKPDEPLSFLAKELL-RMAPSEILKVVGRQIIDSRGNPTVEADVHTHKGM-FRAAVPSGASTGIHEAVELRDGDKTKFLGKGVQKAVESINTIISPALKGMDPKNQSEVDQKMI-DLDGTPN-----KAKLGANAILAVSLATAKAGAAEKEVPLYRHIADLAGNP--KLYLPVPAFNIINGGSHAGNALAMQEFMILPTGASSFSEAMRMGTEVYHTLKGIIKAKYGQDATNVGDEGGFAPNIQS-NDDGLSLVTDAIEKAGYTGKVKIGMDVAASEFIT-EDKMYDLNLKQQPNDGS---HKKTAAQMLEMYKEFCTKYPVISIEDPFEQDDWEPAKSLTA--ENICQVVGDDMLVTNPIRVKRGIEQKAVNSLLLKVNQIGSLTESIEAVRMSKEAGWGVMTSHRSGETEDCFIADLAVGLSTGQIKTGAPCRSERNAKYNQLLRIEEELGENAVYAGEKWRFI---
>AIJ00881.1:1-476_enolase_[Dunaliella_salina]
------MATVQEYIDKHQLQKKTEDVLNIAVKAKPDEPLSFLAKELL-RMAPAEILKVVGRQIIDSRGNPTVEADVYTHKGM-FRGAVPSGASTGVHEAVELRDGDKTKFLGKGVSKAVESINTVISPALKGMDPRNQSEVDQKMI-DLDGTPN-----KAKLGANAILAVSLATAKAGAAEKEKPLYMHIAELAGNP--KLYLPVPAFNIINGGSHAGNALAMQEFMILPTGASSFSEAMRMGTEVYHTLKGIIKAKYGQDATNVGDEGGFAPSIQS-NDDGLSLVTDAIEKAGYTGKVKIGMDVAASEFIT-EDKMYDLNFKQQPNDGS---FKKTAAQMLEMYKEFCTKYPVISIEDPFEQDDWEPAKSLTE--GNICQVVGDDMLVTNPIRVKRAIEQKAVNSLLLKVNQIGSLTESIEAVKMSKEAGWGVMTSHRSGETEDCFIADLAVGLSTGQIKTGAPCRSERNAKYNQLLRIEEELGENAVYAGEKWRFI---
>GAX82478.1:8-478_hypothetical_protein_CEUSTIGMA_g9905.t1_[Chlamydomonas_eustigma]
------------YIDKHSLQSKVEDVLNSCVKAKPNEPMSFMAKELF-KLAPAEILKVEGRQIIDSRGNPTVEAEVTTYKGT-FRAAVPSGASTGIHEAVELRDGDKTKYLGKGVLKAVENINTIIAPALKGSDPVNQKDLDEKMK-DLDGTDN-----KGKLGANAILAVSMAVCKAGAAEKGVPLYQHIADLAGNK--KLVLPVPAFNIINGGSHAGNALAMQEFMIMPIGASTFSEALRMGSEVYHTLKGIIKAKYGQDACNVGDEGGFAPNISS-NEEGLSLVTAAIEKAGFTGKVKIGMDIAASEFIT-DDKMYDLNFKIQPNDGS---DKKTAAQMLEMYNEFVTKYPVVSIEDPFEQDDWEPAVTLTA--ENTCQVVGDDMLVTNPARVKRAIEGKVVNALLLKINQIGTITESIEAVGMSKAAGWGIMTSHRSGETEDCFIADLAVGLATGQIKTGAPCRSERLAKYNQLLRIEQELGANAVYAGENWRHIA--
>GAX74677.1:4-477_hypothetical_protein_CEUSTIGMA_g2125.t1_[Chlamydomonas_eustigma]
--------AVQSYIDKHSLQAKVEDVLNACVKTKPDEPMSFMAKELS-KLAPSEILKIDGRQIIDSRGNPTVEAEVTTYKGT-FRAAVPSGASTGIHEAVELRDGDKTKYLGKGVLKAVENINTIIAPSLKGSNPLNQKDLDEKMK-ELDGTEN-----KGKLGANAILAVSMAICKAGAAEKGVPLYQHIADLAGNK--KLVLPVPAFNIINGGSHAGNALAMQEFMILPIGAATFSEALRMGSEVYHTLKGIIKSKYGQDACNVGDEGGFAPNISS-NEEGLSLVTAAIEKAGFTGKVKIGMDIAASEFIT-DDKMYDLNFKIQPNDGS---DKKTAAQMLEMYNEFVTKYPVVSIEDPFEQDDWEPAVTLTA--ENTCQVVGDDMLVTNPARVKRAIDGKVVNALLLKINQIGTITESIEAVGMSKAAGWGVMTSHRSGETEDCFIADLAVGLATGQIKTGAPCRSERLAKYNQLLRIEQELGANAVYAGENWRHI---
>CBX25212.2:6-477_2-phosphoglycerate_dehydratase_[Polytomella_sp._Pringsheim_198.80]
-----------EYIDKNGLESKIEEIVNRCIAQKPEDPSAFLAQEFL-KCTPAAITKVVARQIIDSRGNPTVEADVYTHKGM-FRAAVPSGASTGIHEAVELRDGDKSKYLGKSVLKAVDHVNTIIARGVVGMNPVDQVAIDDAMK-ALDGTDN-----KGKLGANAILAVSMAVCKAGAAEKGIPLYKHIAELAGNK--NLVLPVPSLNIINGGSHAGNALAMQEFMILPIGASSFAESMRMACEVYHSLKNLIKKKYGQDACNVGDEGGFAPNIAS-NEEGLNLVNEAIAAAGYTGKVKIGMDVASSEFYT-EDKMYDLDFKNQPNDGS---KKKTQAQMLELYNEFCSKYPVVTIEDPFEQDDWEPAKTLTT--EGICQVVGDDMLCTNPERVKRGIEAKCVNALLLKVNQIGTVTESIEAVRMAKEAGWGVMASHRSGETEDTFIADLSVGLATGQIKTGAPCRSERNAKYNQLLRIEEELGASAVYAGENWRHIA--
>PNH05208.1:39-513_Enolase_[Tetrabaena_socialis]
-------MSVQEYIEKHGLEKKVEEVLNLCVKEKPEEPLSFMAKCLQ-QLSPPEIIKIVGRQVIDSRGNPTVEADVHTRKGM-FRAAVPSGASTGVHEAVELRDGDKSKYLGKGVLKAVENINALIAPALKGMDPTKQADVDAKMK-ELDGTDN-----KGKLGANAILAVSIAVCKAGAGEKGIPLYKHISELAGNT--KLILPVPSFNIINGGSHAGNALAMQEFMILPVGASSFAEAMRMGCEVYHCLKTLIKNKYGQDACNVGDEGGFAPNIGS-NDEGLNLVNEAIEKAGYTGKVKIGMDVASSEFYT-EDGMYDLDFKNQPNDGS---QKKTKEQMLELYKEFCLKYPVITIEDPFEQDDWEPCTKLTA--EGICQVVGDDILVTNPTRVKKAIDGKACNALLLKVNQIGTVTESIEAVRMAKEANWGVMTSHRSGETEDSFIADLAVGLATGQIKTGAPCRSERNAKYNQLLRIEEELGEASIYAGEQWRHI---
>XP_001702971.1:1-475_enolase_[Chlamydomonas_reinhardtii]
-------MSVQEYIEKHGLEKKVEEVLNLCVKEKPEEPLSFMAKALG-QLTPPEIVKVVGRQIIDSRGNPTVEADVYTRKGM-FRAAVPSGASTGVHEAVELRDGDKSKYLGKGVTKAVENINAIIAPALKGMDPVKQAEIDQKMK-DLDGTDN-----KGKLGANAILAVSMAVCKAGAAEKGVPLYKHIADLAGNS--KLILPVPSFNIINGGSHAGNALAMQEFMILPVGASSFSEAMRMGCEVYHALKGLIKAKYGQDACNVGDEGGFAPNIGS-NDEGLNLVNEAIEKAGYTGKVKIGMDVASSEFYT-EDGMYDLDFKNQPNDGS---QKKTKEQMLELYNEFCKKYPVISIEDPFEQDDWEPCAKLTT--ENICQVVGDDILVTNPVRVKKAIDAKAVNALLLKVNQIGTITESIEAVRMAKEAGWGVMTSHRSGETEDSFIADLAVGLASGQIKTGAPCRSERNAKYNQLLRIEEELGENAVYAGESWRHI---
>KXZ47396.1:1-475_hypothetical_protein_GPECTOR_35g834_[Gonium_pectorale]
-------MSVQEYIEKHGLEKRVEEVLNLCVKEKPEEPLSFMAKALQ-QLSPPEIVKVVGRQIIDSRGNPTVEADVYTRKGC-FRAAVPSGASTGVHEAVELRDGDKSKYLGKGVTKAVENINAIIAPALKGLDPTKQTEIDAKMK-ELDGTDN-----KGKLGANAILAVSIAVCKAGAAEKGVPLYKHIADLAGNS--KLILPVPSFNIINGGSHAGNALAMQEFMILPVGASSFAEAMRMGCEVYHALKGLIKAKYGQDACNVGDEGGFAPNIGS-NEEGLNLVNEAIEKAGFTGKVKIGMDVASSEFYT-EDGMYDLDFKNQPNDGS---QKKTKEQMLELYKEFCHKYPVVTIEDPFEQDDWEPATKLTA--EGICQVVGDDILVTNPTRVKKAIDGKAVNALLLKVNQIGTVTESIEAVRISKEAGWGVMTSHRSGETEDSFIADLAVGLATGQIKTGAPCRSERNAKYNQLLRIEEELGEAAQYAGESWRHI---
>XP_002948092.1:1-476_hypothetical_protein_VOLCADRAFT_79991_[Volvox_carteri_f._nagariensis]
-------MSVQEYIEKHGLEKKVEEVLNLCVKEKPEEPLSFMAKALQ-QLSPPEIVKVVGRQIIDSRGNPTVEADVFTRKGM-FRAAVPSGASTGVHEAVELRDGDKSKYLGKGVSKAVENINAIIAPALKGMDPTNQTEIDNKMK-ELDGTDN-----KGKLGANAILAVSIAVCKAGAAEKGVPLYKHIADLAGNG--KLILPVPSFNIINGGSHAGNALAMQEFMILPVGASSFAEAMRMGCEVYHALKGLIKSKYGQDACNVGDEGGFAPNIGS-NEEGLNLVNEAIEKAGYTGKVKIGMDVASSEFYT-EDGMYDLDFKNQPNDGS---QKKTKEQMLELYKEFCHKYPIVTIEDPFEQDDWEPCGKLTA--ESICQVVGDDILVTNPVRVKKAIEAKAVNALLLKVNQIGTVTESIEAVRISKEAGWGVMTSHRSGETEDAFIADLAVGLATGQIKTGAPCRSERNAKYNQLLRIEEELGPDAVYAGEQWRHIA--
>QDZ25250.1:1-477_enolase_[Chloropicon_primus]
-------MSVQDYIDSHKLQGKVEEAINTCVKSKPDEPCSYLAKILL-QMCPSAVTKVVGRQIFDSRGNPTVECEVTTYKGT-FRAAVPSGASTGIYEAVELRDGDKSAYMGKGVTKAVKNINEVIGPALVGKDPINQREIDDFMIKELDGTDN-----KGKLGANAVLAVSMAICKAGAAQKEVPLYRHLADLAGNK--KLVLPVPAFNIINGGSHAGNALAMQEFMVLPTGASSFTEAMKMGNEVYHNLKSVIKAKYGQDACNVGDEGGFAPNIGS-NIEGLDLIKEAIEKAGYTGKMKIGMDVAASEFYT-EDKKYDLNFKVQPNDGS---QKKTGEEMVAFYEKICEDYPIISIEDPFDQDDFEHTGILTG--KNMCQVVGDDLLVTNPKRVKTAIDQKACNALLLKVNQIGSVTESIEAVGMSKDAGWGVMASHRSGETEDTFIADLAVGLSTGQIKTGAPCRSERLAKYNQLLRIEEELGEDAVYAGEGYRHIS--
>XP_003056091.1:1-476_predicted_protein_[Micromonas_pusilla_CCMP1545]
-------MSIQEYIEEHALGKKVEDVINAAVKAKAPEPISFMAEYLK-KQTPAAITKIVGRQIFDSRGNPTVEADVYTYKGM-FRAMTPSGASTGIHEAVELRDGDKEKWMGKGVLKAVENINTIIAPALIGKDPADQKMIDDLMI-ELDGTKN-----KGKLGANAILAVSMAVSKAGAAEKGVPLYKHISELAGNS--KLVLPVPAFNVINGGSHAGNKLAMQEFMILPVGASTFAEAMRMGSEVYHNLKSVIKKKYGQDACNVGDEGGFAPNIQE-NREGLELLKEAIEKAGYTGKIKIGMDVAAAEFYTADDKMYDLDFKTENNDGS---LKKTGEEMIAMYKEFCSEYPIVSIEDPFDQDDFENTGTLTA--SGVCQVVGDDLLVTNPERVATAIESKACNALLLKVNQIGSITEAIEAVRMSKKAGWGVMASHRSGETEDSYIADLAVGLATGQIKTGAPCRSERLSKYNQLLRIEEELGSEASYAGENYRHI---
>XP_002507278.1:1-475_enolase_[Micromonas_commoda]
-------MSIQEYIEEHGLGKKVEDVINAAVKAKAPQPIAFMAEYLK-KQTPAAITKVVARQIFDSRGNPTVEADVYTHKGM-FRAMTPSGASTGIHEAVELRDGDATKWMGKGVTRAVENVNSIIAPALIGKDPTDQKGIDDLMI-ELDGTKN-----KGKLGANAILAVSMAVSKAGAAEKDVPLYKHISELSGNT--KLVLPVPAFNVINGGSHAGNKLAMQEFMILPVGATTFAEAMRMGSEVYHNLKSVIKKKYGQDACNVGDEGGFAPNIQE-NKEGLELLKEAIEKAGYTGKIKIGMDVAAAEFYTA-DKMYDLDFKTENNDGS---MKKSGEEMIAMYKEFCAEYPIVSIEDPFDQDDFENTGILTS--SGVCQVVGDDLLVTNPERVATAIEAKACNALLLKVNQIGSISEAIEAVRMSKKAGWGVMASHRSGETEDSYIADLSVGLATGQIKTGAPCRSERLSKYNQLLRIEEELGADAIYAGESYRHI---
>XP_007515230.1:33-507_enolase_[Bathycoccus_prasinos]
-------MSIQEYIETHNLSKRVEETINAAVKAKAPEPISFMADHLR-KQTPPAITKVVGRQVFDSRGNPTVECDIYTGKGM-YRAMVPSGASTGIYEAVELRDGGK-AWMGKGCMTAVKNINEIIGPALIGKDPREQKALDEFMCKELDGTDN-----KGKLGANAILAVSTALAKAGAGEKGIPLYKHISELAGNS--KLVLPVPAFNIINGGSHAGNKLAMQEFMILPVGAKSFAEAMQMGSEVYHNLKSVIKKKYGQDACNVGDEGGFAPNIQD-NKEGLDLVVEAIEKAGYTGKVKIGMDVAASEFLT-KDGMYDLDFKTEDNDGS---LKKTGKEMIDLYNEFCTEYPMVSIEDPFDQDDSENTALLTA--GGKCQIVGDDLLVTNPKRVQAAIDGKWCNALLLKINQIGTISESIEAVGMSKKAGWGVMASHRSGETEDSFIADLAVGLATGQIKTGAPCRSERLSKMNQLLRIEEELGADSVYAGENYRHI---
>XP_001415437.1:1-476_predicted_protein_[Ostreococcus_lucimarinus_CCE9901]
-------MSVQEYIEKHDLTKKIEEALNAAVKAKADEPLAFVSEYMK-KRTTPAITKVVGRQIFDSRGNPTVEADVYTHKGM-FRAMVPSGASTGIYEAVELRDGGK-EYMGKGVMQAVKNLNEIIAPALIGKDPRDQKAIDDFMCKDLDGTDN-----KGKLGANAVLAVSMAVAKAGAAEKDVPLYQHIADLAGNG--KLVLPVPAFNVINGGSHAGNKLAMQEFMILPVGASSFKEAMQMGSEVYHNLKSVIKKKYGQDACNVGDEGGFAPNIQD-NKEGLDLLVEAIEKAGYTGKMKIGMDVAASEFLT-EDKCYDLDFKTEGNDGS---MKKTGAEMIDLYQEFISEYPMISIEDPFDQDDAENTAALTA--KNNCQIVGDDLLVTNPKRVQAAIDGKWCNALLLKVNQIGTISESIEAVGMSKKAGWGVMASHRSGETEDSFIADLAVGLSTGQIKTGAPCRSERLAKYNQLLRIEEELGDKAVYAGASYKHIA--
>XP_022838167.1:1-476_Enolase,_N-terminal_[Ostreococcus_tauri]
-------MSVQEYIEKHDLTRKVEEALNAAVKAKADEPLAFVSEYMK-KRTAPAITKVVGRQIFDSRGNPTVEADVYTHKGM-FRAMVPSGASTGIYEAVELRDGGN-TYMGKGVQQAVKNLNEIIAPALVGKDPREQKALDDFMCKELDGTEN-----KGKLGANAILAVSMAIAKAGAAEKDVPLYKHLADLAGNG--KLVLPVPAFNVINGGSHAGNKLAMQEFMILPVGAKTFKEAMQMGSEVYHNLKSVIKKKYGQDACNVGDEGGFAPNIQD-NKEGLDLLVEAIEKAGYTGKMKIGMDVAASEFLT-EDKQYDLDFKTENNDGS---MKKTGAQMIDLYQEFINEYPMISIEDPFDQDDAENTAALTA--KGNCQIVGDDLLVTNPKRVQAAIDGKWCNALLLKVNQIGTISESIEAVGMSKRAGWGVMASHRSGETEDCFIADLAVGLSTGQIKTGAPCRSERLAKYNQLLRIEEELGDAAVYAGENYKHIA--
>OUS42812.1:1-465_Enolase,_C-terminal_TIM_barrel_domain-domain-containing_protein_[Ostreococcus_tauri]
-------MSVQEYIEKHDLTRKVEEALNAAVKAKADEPLAFVSEYMK-KRTAPAITKVVGRQIFDSRGNPTVEADVYTHKGM-FRAMVPSGASTGIYEAVELRDGGN-TYMGKGVQQAVKNLNEIIAPALVGKDPREQKALDDFMCKELDGTEN-----KGKLGANAILAVSMAIAKAGAAEKDVPLYKHLADLAGNG--KLVLPVPAFNVINGGSHAGNKLAMQEFMILPVGAKTFKEAMQMGSEVYHNLKSVIKKKYGQDACNVGDEGGFAPNIQD-NKEGLDLLVEAIEKAGYTGKMKIGMDVAASEFLT-EDKQYDLDFKTENNDGS---MKKTGAQMIDLYQEFINEYPMISIEDPFDQDDAENTAALTA--KGNCQIVGDDLLVTNPKRVQAAIDGKWCNALLLKVNQIGTISESIEAVGMSKRAGWGVMASHRSGETEDCFIADLAVGLSTGQIKTGAPCRSERLAKYNQLLRIEEELGDAA-------------
