# Supplementary material for: Carbon flux through photosynthesis and central carbon metabolism show distinct patterns between algae, C3 and C4 plants
Source: Nat Plants. 2021 Dec 23;8(1):78–91. doi: 10.1038/s41477-021-01042-5 (PMC8786664; doi:10.1038/s41477-021-01042-5)
Supplement: Supplementary file 6 — TPT sequence alignment from algae and plants. [file 41477_2021_1042_MOESM6_ESM.fasta]

>GBG68781.1:142-441_hypothetical_protein_CBR_g3321_[Chara_braunii]
-------------------------------------------------------------------------------------------------------------------------------PALVTGFFFLMWYLLNVIFNILNKKIYNYFPYPWFVSTVHLLVGVSYCVITWTLGITKR---APLSNDQLKALIPVAFCHALGHVMSNVSFNAVAVSFTHTIKALEPFFSAAASQFILGQNISLPIWLSLAPVV-------FGVSMASMTELSFNWIGFLSAMTSNVAFTYRNIFSKKAMT---KMDSTNLYAYISILSLAMCIPPTLVLEGPVLLK-GISAGVAKVGAYKFYTDLFWVGMFYHLYNQLANNTLERVAPLTHAVGNVLKRVFVIGFSILVFGNKISTITGIGTVIAIGGVTAYSLLKAKEAENK--------
>XP_030482591.1:89-429_triose_phosphate/phosphate_translocator,_chloroplastic_isoform_X1_[Cannabis_sativa]
--------------------------------------------------------R-------------------LRRRGSAELSLVT-A-A--------AADADGREIEI----SDKPKSFGERFPFIITGFFFFMWYFLNVIFNILNKKVYNYFPYPYFVSVIHLLVGVVYCLVSWTVGLPKR---APINKELLLVLTPVAFCHALGHVMSNVSFAAVAVSFTHTIKALEPFFNAAASQFILGQQIPLSLWLSLAPVV-------IGVSMASLTELSFNWTGFVSAMISNIAFTYRSIYSKKAMT---GMDSTNVYAYISIIALLVCIPPALIIEGPKLLQHGFQDAIAQVGLYKFISDLFLIGLFYHLYNQLATNTLERVAPLTHAVGNVLKRVFVIGFSIVVFGNKISTQTGIGTAIAIAGVAMYSLIKANIEEEKRK------
>XP_030482592.1:89-417_triose_phosphate/phosphate_translocator,_chloroplastic_isoform_X2_[Cannabis_sativa]
--------------------------------------------------------R-------------------LRRRGSAELSLVT-A-A--------AADADGREIEI----SDKPKSFGERFPFIITGFFFFMWYFLNVIFNILNKKVYNYFPYPYFVSVIHLLVGVVYCLVSWTVGLPKR---APINKELLLVLTPVAFCHALGHVMSNVSFAAVAVSFTHTIKALEPFFNAAASQFILGQQIPLSLWLSLAPVV-------IGVSMASLTELSFNWTGFVSAMISNIAFTYRSIYSKKAMT---GMDSTNVYAYISIIALLVCIPPALIIEGPKLLQHGFQDAIAQVGLYKFISDLFLIGLFYHLYNQLATNTLERVAPLTHAVGNVLKRVFVIGFSIVVFGNKISTQTGIGTAIAIAGVAMYS------------------
>XP_003614055.2:64-404_triose_phosphate/phosphate_translocator,_chloroplastic_[Medicago_truncatula]
---------------------------------------------------------------------------------QRRFPVVT--AL--------AADADDSEIEISNGSVQSSKSFGEKFPALVTGFFFFMWYFLNVIFNILNKKVYNYFPYPYFVSVVHLLVGVVYCLFSWGLGLPKR---APMNKELLLLLTPVAFCHALGHVMSNVSFAAVAVSFTHTIKALEPFFNASASQFVLGQHIPLSLWLSLTPVV-------LGVSMASLTELSFNWTGFISAMISNIAFTYRSLYSKKAMT---GMDSTNVYAYISVIALAFCIPPAILIEGPQLMEFGFRNAISKVGLTKFLSDLFWIGMFYHLYNQLATNTLERVAPLTHAVGNVLKRVFVIGFSIVVFGNKISTQTGIGTAIAIAGVAIYSVIKANIEEQKRKAA----
>XP_019461224.1:75-415_PREDICTED:_triose_phosphate/phosphate_translocator_TPT,_chloroplastic-like_[Lupinus_angustifolius]
---------------------------------------------------------------------------------QRRFHVVE--AL--------AADAGDSEIQIPNGSVQSSKSFGEKFPVLVTGFFFFMWYFLNVIFNILNKKVYNYFPYPYFVSVVHLLVGVIYCLVGWSLGLPKC---APIDKEFLLLLTPVAFCHALGHVMSNVSFAAVAVSFTHTIKALEPFFSASASQFVLGHQIPLSLWLSLAPVV-------IGVSMASLTELSFNWTGFISAMISNIAFTYRSIYSKKAMN---GMDSTNVYAYTSVIAFFFCIPPAILIEGPKLMEFGFANAIAKVGLVKFLSDLFWIGMFYHLYNQLATNTLERVAPLTHAVGNVLKRVFVIGFSIVVFGNKISTQTGIGTAIAIAGVAIYSLIKANIEEQKQKGA----
>PSR84998.1:59-408_Triose_phosphate/phosphate_translocator_like_[Actinidia_chinensis_var._chinensis]
-----------------------------------------------------GLPL-------------------LKRHRSVDFQASK-A-A--------EADADGGEIEISDGLSKPSKGFAERFPALVTGFFFFMWYFLNVIFNILNKKVYNYFPYPYFVSVIHLLVGVGYCLFSWALGLPKR---APIDKELLALLTPVAFCHALGHVMSNVSFAAVAVSFTHTIKALEPFFNAAASQFVLGHQIPLPLWLSLAPVV-------FGVSMASLTELSFNWLGFVSAMISNVAFTYRSIYSKKAMT---GMDSTNVYAYISIIALLVCIPPALFIEGPQLMQHGFKHAIAKVGLYKFLSDLFWIGMFYHLYNQVATNTLERVAPLTHAVGNVLKRVFVIGFSIVIFGNKISTQTGIGTVIAIAGVAMYSLIKANMEEQKRKAA----
>PIN11469.1:28-416_Glucose-6-phosphate/phosphate_and_phosphoenolpyruvate/phosphate_antiporter_[Handroanthus_impetiginosus]
-------SSI------PRGSLNVNSRTNSSKFLPLSNEIMVSKR-VKFSGKFLKSPR-------------------LNEILDSEFCVTR--AA--------AADAEGHEIEVADGFAKPSKSFAERFPALVTGFFFFAWYFLNVIFNILNKKVYNYFPYPYFVSAIHLLVGVVYCLISWAVGLPKR---APIDKELLGLLTPVALCHALGHVMSNVSFAAVAVSFTHTVKALEPFFNAAASQFVLGHQIPLPLWLSLAPVV-------IGVSMASMTELSFNWTGFISAMISNISFTYRSIYSKKAMT---GMDSTNIYAYISIIALLVCLPPAILIEGPQLMQFGFKEAIAKVGLHKFLSDLFWIGMFYHLYNQVATNTLERVAPLTHAVGNVLKRVFVIGFSIVVFGNKISRQTAIGTAIAIAGVAIYSLIKANMEEKKRRAA----
>OMO93404.1:83-410_Drug/metabolite_transporter_[Corchorus_capsularis]
-----------------------------------------------------------------------------RRRSQVQFPVVS-AAA--------GD----ADGQEIEGYAKPSKSFAEKFPWLVTGFFFFMWYFLNVIFNILNKKVYNYFPYPYFVSVIHLVVGVAYCLVSWGIGLPKR---APIDKELLLLLTPVAFCHALGHVMSNVSFAAVAVSFTHTIKALEPFFNAAASQFVLGHQIPLSLWLSLAPVV-------IGVSMASLTELSFNWTGFISAMISNIAFTYRSIYSKKAMT---GMDSTNVYAYISIIALFFCLPPAIFIEGPKLMQYGFKDAIAKVGLTKFLSDLFWIGMFYHLYNQLATNTLERVAPLTHAVGNVLKRVFVIGFSIVVFGNKISTQTGIGTAIAIAGVAIYS------------------
>XP_017224389.1:56-416_PREDICTED:_triose_phosphate/phosphate_translocator,_chloroplastic-like_[Daucus_carota_subsp._sativus]
--------------------------------------GIPGKA-LKFSGWDHL----------------------LRRRGAVDFQVTK-AAA--------ADAGD-HEIESVEGISKANPGFFEKYPALLTGFFFFTWYFLNVIFNILNKKVYNYFPYPYFVSVVHLLVGVVYCLISWTVGLPKR---APVNKELLGLLTPVAACHALGHVMSNVSFAAVAVSFTHTIKALEPFFNAAASQFILGQQIPLPLWLSLAPVV-------LGVSMASLTELSFNWLGFTSAMISNISFTYRSIYSKKAMT---GMDSTNVYAYISIIALLFCLPPAILIEGPKLMQYGFQDAIAKVGLYKFLSDLFWIGMFYHLYNQVATNTLERVAPLTHAVGNVLKRVFVIGFSIIVFGNRISTQTGIGTAVAIAGVAIYSLIKANMEEEKRKAA----
>PWA83400.1:57-416_triose_phosphate/phosphate_translocator,_chloroplastic_[Artemisia_annua]
-------------------------------------------G-LRFSGWDRV----------------------VRPRSLGDFQVVK-AAA--------AADGEEFDISEGLAIAEPPKSFLQRYPALVTGFFFFTWYFLNVIFNILNKKVYNYFPYPYFVSVVHLLVGVTYCLISWSIGLPKR---APIDKDLLGVLTPVAACHALGHVMSNVSFAAVAVSFTHTIKALEPFFSAAASQFVLGHQIPLPLWLSLAPVV-------LGVSMASLTELSFNWLGFTSAMISNISFTYRSIYSKKAMT---GMDSTNVYAYISIIALLFCLPPAILIEGPKLMQYGFRDAIAKVGMVKFVSDLFWIGMFYHLYNQIATNTLERVAPLTHAVGNVLKRVFVIGFSIIVFGNRISTQTGIGTAIAIAGVAIYSVIKANLEDQKKKNAEKS-
>PWA50875.1:111-418_triose_phosphate/phosphate_translocator,_chloroplastic_[Artemisia_annua]
-------------------------------------------------------------------------------------------------------------------------------PALVTGFFFFTWYFLNVIFNILNKKVYNYFPYPYFVSVVHLLVGVTYCLISWSIGLPKR---APIDKDLLGVLTPVAACHALGHVMSNVSFAAVAVSFTHTIKALEPFFSAAASQFVLGHQIPLPLWLSLAPVV-------LGVSMASLTELSFNWLGFTSAMISNISFTYRSIYSKKAMT---GMDSTNVYAYISIIALLFCLPPAILIEGPKLMQYGFRDAIAKVGMVKFVSDLFWIGMFYHLYNQIATNTLERVAPLTHAVGNVLKRVFVIGFSIIVFGNRISTQTGIGTAIAIAGVAIYSVIKANLEDQKKKNAEKS-
>KAD7116570.1:91-402_hypothetical_protein_E3N88_03838_[Mikania_micrantha]
----------------------------------------------------------------------------------------------------------ETQISEVLSIAEPPKSFLERYPALVTGFFFFTWYFLNVIFNILNKKVYNYFPYPYFVSVVHLLVGVAYCLISWSVGLPKR---APIDKDQLGLLTPVAACHALGHVMSNVSFAAVAVSFTHTIKALEPFFNAAASQFVLGHQIPLPLWLSLAPVV-------IGVSMASLTELSFNWLGFTSAMISNISFTYRSIYSKKAMT---GMDSTNVYAYISIIALLFCLPPAILIEGPKLMQYGFRDAIAQVGIVKFVSDLFWIGMFYHLYNQIATNTLERVAPLTHAVGNVLKRVFVIGFSIVVFGNKISTQTGIGTAIAIAGVAIYS------------------
>KAD7116528.1:91-402_hypothetical_protein_E3N88_03796_[Mikania_micrantha]
----------------------------------------------------------------------------------------------------------ETQISEGLSIAEPPKSFLERYPALVTGFFFFTWYFLNVIFNILNKKVYNYFPYPYFVSVVHLLVGVAYCLISWSVGLPKR---APIDKDQLGLLTPVAACHALGHVMSNVSFAAVAVSFTHTIKALEPFFNAAASQFVLGHQIPLPLWLSLAPVV-------IGVSMASLTELSFNWLGFTSAMISNISFTYRSIYSKKAMT---GMDSTNVYAYISIIALLFCLPPAILIEGPKLMQYGFRDAIAQVGIVKFVSDLFWIGMFYHLYNQIATNTLERVAPLTHAVGNVLKRVFVIGFSIVVFGNKISTQTGIGTAIAIAGVAIYS------------------
>EEE54205.1:27-379_hypothetical_protein_OsJ_01049_[Oryza_sativa_Japonica_Group]
------------------------------------PS---RRYSLPRRGRRQPPT--------------SPSSSQAGRRQALRPP------------------------AAATSGEAKPAGFLEKYPALITGFFFFMWYFLNVIFNILNKKIYNYFPYPYFVSVIHLLVGVVYCLVSWTVGLPKR---APINSTLLKLLFPVALCHALGHVTSNVSFATVAVSFAHTIKALEPFFNAAATQFVLGQQVPLPLWLSLAPVV-------LGVSMASLTELSFNWTGFINAMISNISFTYRSIYSKKAMT---DMDSTNVYAYISIIALIVCIPPAVIIEGPQLLQHGFNDAIAKVGLTKFVSDLFFVGLFYHLYNQVATNTLERVAPLTHAVGNVLKRVFVIGFSIIVFGNRITTQTGIGTCIAIAGVAIYSYIKAKIEEEKRA------
>XP_019169643.1:81-391_PREDICTED:_triose_phosphate/phosphate_translocator,_chloroplastic_[Ipomoea_nil]
------------------------------------------------------------------------------------------------------AAAEGS--GSTGE---AKVGFFDKYPALLTGFFFFMWYFLNVIFNILNKKIYNYFPYPYFVSVIHLAVGVVYCLVSWVVGLPKR---APIDSNLLKLLIPVAFCHALGHVTSNISFAAVAVSFTHTIKALEPFFNAAASQFILGQQIPLTLWLSLAPVV-------IGVSMASLTELSFNWLGFISAMISNISFTYRSIYSKKAMT---DMDSTNIYAYISIIALLFCLPPAIILEGPKLMNNGFNDAIAKVGMTKFLSDLFWVGMFYHLYNQIATNTLERVAPLTHAVGNVLKRVFVIGFSIIVFGNKISTQTAIGTSIAIAGVALYS------------------
>XP_031130648.1:81-399_triose_phosphate/phosphate_translocator,_chloroplastic_[Ipomoea_triloba]
--------------------------------------------------------------------------------------------------------AAAD--GSTGE---AKVGFFDKYPALVTGFFFFMWYFLNVIFNILNKKIYNYFPYPYFVSVVHLAVGVVYCLVSWAVGLPKR---APIDSNLLKLLIPVAFCHALGHVTSNVSFAAVAVSFTHTIKALEPFFNAAASQFILGQQIPLTLWLSLAPVV-------LGVSMASLTELSFNWLGFTSAMISNISFTYRSIYSKKAMT---DMDSTNVYAYISIIALLFCIPAAVFFEGPQLMKQGFNDAIAKVGMTKFLTDLFWVGMFYHLYNQIATNTLERVAPLTHAVGNVLKRVFVIGFSIIVFGNKISTQTAIGTSIAIAGVALYSFIKAKMEEEK--------
>ONK80128.1:1-380_uncharacterized_protein_A4U43_C01F14170_[Asparagus_officinalis]
---------------------MRA---AFASAAQPRPNGPVTDAGNLVWGRQLRPNIL---LPSPLKLTVEK---------RVKPV----LAA--------ASPAEGS--DSAGEAKVAPVGFAAKYPALVTGFFFFMWYFLNVIFNILNKKIYNYFPYPYFVSVIHLGVGVVYCLASWAVGLPKR---APIDANILKLLIPVAVCHALGHVTSNVSFAAVAVSFTHTIKALEPFFNAAASQFILGQQIPLTLWLSLAPVV-------LGVSMASLTELSFNWTGFISAMISNISFTYRSIYSKKAMT---DMDSTNLYAYISIIALIVCIPPAILFEGPKLMQHGFKDAIAKVGMTRFITDLICVGLFYHLYNQLATNTLERVAPLTHAVGNVLKRVFVIGFSIIIFGNKISTQTAIGTSIAIAGVAMYSYIKAQMEEEKRK------
>XP_020256623.1:107-443_triose_phosphate/phosphate_translocator,_chloroplastic_[Asparagus_officinalis]
----------------------------------------------------------------------EK---------RVKPV----LAA--------ASPAEGS--DSAGEAKVAPVGFAAKYPALVTGFFFFMWYFLNVIFNILNKKIYNYFPYPYFVSVIHLGVGVVYCLASWAVGLPKR---APIDANILKLLIPVAVCHALGHVTSNVSFAAVAVSFTHTIKALEPFFNAAASQFILGQQIPLTLWLSLAPVV-------LGVSMASLTELSFNWTGFISAMISNISFTYRSIYSKKAMT---DMDSTNLYAYISIIALIVCIPPAILFEGPKLMQHGFKDAIAKVGMTRFITDLICVGLFYHLYNQLATNTLERVAPLTHAVGNVLKRVFVIGFSIIIFGNKISTQTAIGTSIAIAGVAMYSYIKAQMEEEKRK------
>RWR97500.1:50-404_chloroplast_import_receptor_p36_family_protein_[Cinnamomum_micranthum_f._kanehirae]
----------------------------------------------------LRPALL---IAKSLPA-----LNAAGKRDLLQPVC---AAA--------SSPAEGG--ESAGEGKVAPVGFLERYPALVTGFFFFMWYFLNVIFNILNKKIYNYFPYPYFVSVVHLFVGVVYCLVSWGVGLPKR---APMDSTLLKLLVPVAVCHALGHVTSNVSFAAVAVSFTHTIKALEPFFNAAASQFVLGQNIPITLWLSLAPVV-------LGVSMASLTELSFNWVGFISAMISNISFTYRSIYSKKAMV---DMDSTNLYAYISIIALFVCIPPAILVEGPQLLQHGFKDAITKVGLTKFFSDLFWVGMFYHLYNQLATNTLERVAPLTHAVGNVLKRVFVIGFSILFFGNKISTQTGIGTCIAIAGVAMYSYIKAKLEEEK--------
>XP_028777432.1:25-400_LOW_QUALITY_PROTEIN:_triose_phosphate/phosphate_translocator,_chloroplastic-like_[Prosopis_alba]
---------------------ATP---XGASFLSVKPIGAVADGGNLIWGRQLRPELC---SPA------------LRKDAPLRPCL---AAA--------SSPAEGS--DSAGEAKVAPVGFFDKYPALVTGFFFFMWYFLNVIFNILNKKIYNYFPYPYFVSVIHLFVGVAYCLVSWAVGLPKR---APIDSNLLKVLIPVAVCHALGHVTSNVSFAAVAVSFTHTVKALEPFFNAAASQFILGQPIPFTLWLSLAPVV-------IGVSMASLTELSFNWTGFISAMISNISFTYRSIYSKKAMT---DMDSTNVYAYISIIALIVCIPPAIIFEGPALMKGGFSDAIAKVGTVKFVSDLFWVGMFYHLYNQLATNTLERVAPLTHAVGNVLKRVFVIGFSIIIFGNKISTQTGIGTCIAIAGVAIYSFIKAKMEEEK--------
>XP_028777500.1:53-400_triose_phosphate/phosphate_translocator,_chloroplastic-like_[Prosopis_alba]
----------------------------------------------------LRPELC---SPA------------LRKDAPLRPCL---AAA--------SSPAEGS--DSAGEAKVAPVGFFDKYPALVTGFFFFMWYFLNVIFNILNKKIYNYFPYPYFVSVIHLFVGVAYCLVSWAVGLPKR---APIDSNLLKVLIPVAVCHALGHVTSNVSFAAVAVSFTHTVKALEPFFNAAASQFILGQPIPFTLWLSLAPVV-------IGVSMASLTELSFNWTGFISAMISNISFTYRSIYSKKAMT---DMDSTNVYAYISIIALIVCIPPAIIFEGPALMKGGFSDAIAKVGTVKFVSDLFWVGMFYHLYNQLATNTLERVAPLTHAVGNVLKRVFVIGFSIIIFGNKISTQTGIGTCIAIAGVAIYSFIKAKMEEEK--------
>XP_015570437.1:56-390_triose_phosphate/phosphate_translocator_TPT,_chloroplastic_isoform_X3_[Ricinus_communis]
--------------------------------------------------------LL---LE----------SSPATKRENLRPTM---AAA--------SSPAEGS--DSSGD-KVAPVGFFEKYPALVTGFFFFMWYFLNVIFNILNKKIYNYFPYPYFVSVIHLLVGVVYCLVSWAVGLPKR---APIDSNLLKLLIPVAVCHALGHVTSNVSFAAVAVSFTHTIKALEPFFNAAASQFILGQSIPITLWLSLAPVV-------IGVSMASLTELSFNWIGFISAMISNISFTYRSIYSKKAMT---DMDSTNIYAYISIIALFVCIPPAIIFEGPQLMKYGFNDAIAKVGTTKFITDLFWVGMFYHLYNQLATNTLERVAPLTHAVGNVLKRVFVIGFSIVVFGNKISTQTGIGTCIAIAGVAMYS------------------
>XP_025015165.1:56-390_triose_phosphate/phosphate_translocator,_chloroplastic_isoform_X1_[Ricinus_communis]
--------------------------------------------------------LL---LE----------SSPATKRENLRPTM---AAA--------SSPAEGS--DSSGD-KVAPVGFFEKYPALVTGFFFFMWYFLNVIFNILNKKIYNYFPYPYFVSVIHLLVGVVYCLVSWAVGLPKR---APIDSNLLKLLIPVAVCHALGHVTSNVSFAAVAVSFTHTIKALEPFFNAAASQFILGQSIPITLWLSLAPVV-------IGVSMASLTELSFNWIGFISAMISNISFTYRSIYSKKAMT---DMDSTNIYAYISIIALFVCIPPAIIFEGPQLMKYGFNDAIAKVGTTKFITDLFWVGMFYHLYNQLATNTLERVAPLTHAVGNVLKRVFVIGFSIVVFGNKISTQTGIGTCIAIAGVAMYS------------------
>GER36423.1:13-403_triose_phosphate/phosphate_translocator_[Striga_asiatica]
-----------GLTLPPRPAAKLS---DSCSLPALRLAGRLSGGGNLVWGRQLRPAIL---LETSLAGA----ASPATKREILRPCS---AAA--------SSPAEGG--DSSGAAK---VGFFQKYPALVTGFFFFMWYFLNVIFNILNKKIYNYFPYPYFVSAIHLFVGVVYCLISWAVGLPKR---APIDPNLLKLLIPVAVCHALGHVTSNVSFAAVAVSFTHTIKALEPFFNAAASQFILGQSIPLTLWLSLAPVV-------LGVSMASLTELSFNWTGFVSAMISNISFTYRSIYSKKAMT---DMDSTNLYAYISIIALIVCIPPALILEGPQLMKHGFNDAIAKVGLTKFVTDLFWVGMFYHLYNQLATNTLERVAPLTHAVGNVLKRVFVIGFSILVFGNKISLQTGIGTSIAIAGVAMYSFIKAKMEEEK--------
>XP_031474001.1:64-408_triose_phosphate/phosphate_translocator_TPT,_chloroplastic_[Nymphaea_colorata]
------------------------------------------------------AGLL---LSRRS--------I-GQQQHLVQP------VR--------AAAAEGG--ESSGE---RSISFVEKYPALVTGFFFFMWYFLNVIFNILNKKIYNYFPYPYFVSVVHLLVGVVYCLVSWTVGLPKR---APIDNNLLKLLVPVAVCHALGHVTSNVSFAAVAVSFTHTIKALEPFFNAAASQFILGQQIPLTLWLSLAPVV-------IGVSMASLTELSFNWTGFISAMISNISFTYRSIYSKKAMT---DMDSTNIYAYISIIALLVCIPPAVIVEGPQLLQHGFKDAIAKVGLTKFLSDLFWVGMFYHLYNQLATNTLERVAPLTHAVGNVLKRVFVIGFSIIVFGNKISTQTGIGTTIAIAGVAMYSFIKARMEEEKRK------
>KAF3794624.1:65-411_Triose_phosphate/phosphate_translocator_[Nymphaea_thermarum]
-------------------------------------------------------GLL---LSRRS--------S-EQQQRLVQP------VR--------AAAAEGG--ESSGE---RSIGFVEKYPALVTGFFFFMWYFLNVIFNILNKKIYNYFPYPYFVSVVHLLVGVVYCLVSWTVGLPKR---APIDNNLLKLLVPVAVCHALGHVTSNVSFAAVAVSFTHTIKALEPFFNAAASQFILGQQIPLTLWLSLAPVV-------IGVSMASLTELSFNWTGFISAMISNISFTYRSIYSKKAMT---DMDSTNLYAYISIIALLVCIPPAVIVEGPQLLQHGFKDAIAKVGLTKFLSDLFWVGMFYHLYNQLATNTLERVAPLTHAVGNVLKRVFVIGFSIIVFGNRISTQTGIGTTIAIAGVAMYSFIKAKIEEEKRVSPK---
>XP_021655878.1:54-408_triose_phosphate/phosphate_translocator,_chloroplastic_isoform_X1_[Hevea_brasiliensis]
-----------------------------------------------------RPSLL---LESST----------AGKREILRPNM---AAA--------SSPAEGS--DSSGDAKIAPVGFFDKYPALVTGFFFFMWYFLNVIFNIINKKIYNYFPYPYFVSVIHLFVGVVYCLVSWAVGLPKR---APIDSNLLKLLIPVALCHAIGHVTSNVSFAAVAVSFTHTIKALEPFFNAAASQFILGQPIPITLWLSLAPVV-------IGVSMASLTELSFNWTGFISAMISNISFTYRSIYSKKAMT---DMDSTNVYAYISIIALIACIPPAIILEGPQLLNFGFKDAIAKVGITRFISDLFWVGMFYHLYNQLATNTLERVAPLTHAVGNVLKRVFVIGFTIVVFGNKISTQTGIGTCIAIAGVAVYSFLKAKIEEEKQQKKAA--
>XP_004505096.1:72-402_triose_phosphate/phosphate_translocator,_chloroplastic_[Cicer_arietinum]
-----------------------------------------------------------------------------------------------------LAAAEGN--DSAGETKVAPVGFFSKYPALVTGFFFFTWYFLNVIFNILNKKIYNYFPYPYFVSVIHLFVGVVYCLVSWTVGLPKR---APIDANLLKLLIPVAVCHALGHVTSNVSFAAVAVSFTHTVKALEPFFNAAASQFILGQSIPITLWLSLAPVV-------IGVSLASLTELSFNWLGFISAMISNISFTYRSIYSKKAMT---DMDSTNIYAYISIIALIVCLPPAIILEGPKLLKHGFNDAIAQVGLVKFVSDLFWVGMFYHLYNQVATNTLERVAPLTHAVGNVLKRVFVIGFSIIIFGNKISTQTGIGTAIAIAGVALYSFIKAKLEEEKRQAKAA--
>XP_002278829.1:50-400_PREDICTED:_triose_phosphate/phosphate_translocator,_chloroplastic_[Vitis_vinifera]
-----------------------------------------------------RPALI---LESAPVVG-----MTTGKREILRPTM---AST--------SSPAEGS--DSAGDAK---IGFLDKYPALVTGFFFFMWYFLNVIFNILNKKIYNYFPYPYFVSVIHLFVGVVYCLVSWGVGLPKR---APIDSNLLKLLIPVAVCHALGHVTSNVSFAAVAVSFTHTIKALEPFFNAAASQFILGQSIPLTLWLSLAPVV-------LGVSMASLTELSFNWIGFISAMISNISFTYRSIYSKKAMT---DMDSTNIYAYISIIALIVCIPPALIVEGPQLMKHGFNDAIAKVGLTKFLSDLFWVGMFYHLYNQLATNTLERVAPLTHAVGNVLKRVFVIGFSILVFGNKISTQTGIGTCVAIAGVAMYSFIKAKMEEEK--------
>CAN65381.1:50-400_hypothetical_protein_VITISV_028555_[Vitis_vinifera]
-----------------------------------------------------RPALI---LESAPVVG-----MTTGKREILRPTM---AST--------SSPAEGS--DSAGDAK---IGFLDKYPALVTGFFFFMWYFLNVIFNILNKKIYNYFPYPYFVSVIHLFVGVVYCLVSWGVGLPKR---APIDSNLLKLLIPVAVCHALGHVTSNVSFAAVAVSFTHTIKALEPFFNAAASQFILGQSIPLTLWLSLAPVV-------LGVSMASLTELSFNWIGFISAMISNISFTYRSIYSKKAMT---DMDSTNIYAYISIIALIVCIPPALIVEGPQLMKHGFNDAIAKVGLTKFLSDLFWVGMFYHLYNQLATNTLERVAPLTHAVGNVLKRVFVIGFSILVFGNKISTQTGIGTCVAIAGVAMYSFIKAKMEEEK--------
>XP_009421474.1:104-404_PREDICTED:_triose_phosphate/phosphate_translocator,_chloroplastic-like_[Musa_acuminata_subsp._malaccensi
-------------------------------------------------------------------------------------------------------------------------------PALVTGFFFFMWYFLNVIFNIINKTIYNYFPYPYFVSVIHLSVGVVYCLVSWAVGLPKR---APIDSDLLKLLIPVAVGHAIGHVTSNVSFAAVAVSFTHTIKALEPFFNASASQFILGQPIPLTLWLSLAPVV-------IGVSMASLTELSFNWTGFISAMISNISFTYRSIYSKKAMT---DMDSTNVYAYISIIALFVCIPPAILLEGPQLMQHGFKDAIAKVGMTKFLSDLFWVGMFYHLYNQLAANTLERVAPLTHAVGNVLKRVFVIGFSIIIFGNKISTQTGIGTCIAIGGVALYSYIKAKMEEEK--------
>XP_009390726.1:94-403_PREDICTED:_triose_phosphate/phosphate_translocator,_chloroplastic-like_[Musa_acuminata_subsp._malaccensis
----------------------------------------------------------------------------------------------------------------------TKVGFAAKYPALVTGFFFFMWYFLNVIFNIINKKLYNYFPYPYFVSVIHLFVGVVYCLVSWTVGLPKR---APIDSNLLKLLIPVAVCHAIGHVTSNVSFAAVAVSFTHTIKALEPFFNAAASQFILGQQIPLTLWLSLAPVV-------LGVSMASLTELSFNWTGFISAMISNVSFTYRSIYSKKAMT---DMDSTNVYAYISIIALFVCIPPAILVEGPQLMQYGFKDAIAKVGLTKFISDLFWVGMFYHLYNQLATNTLERVAPLTHAVGNVLKRVFVIGFSIIVFGNKISTQTGIGTCIAIAGVAIYSYIKAKMEEEK--------
>THU57385.1:94-403_hypothetical_protein_C4D60_Mb03t02970_[Musa_balbisiana]
----------------------------------------------------------------------------------------------------------------------TKVGFAAKYPALVTGFFFFMWYFLNVIFNIINKKLYNYFPYPYFVSVIHLFVGVVYCLVSWTVGLPKR---APIDSNLLKLLIPVAVCHAIGHVTSNVSFAAVAVSFTHTVKALEPFFNAAASQFILGQQIPLTLWLSLAPVV-------LGVSMASLTELSFNWTGFISAMISNISFTYRSIYSKKAMT---DMDSTNVYAYISIIALFVCIPPAILVEGPQLMQHGFKDAIAKVGLTKFISDLFWVGMFYHLYNQLATNTLERVAPLTHAVGNVLKRVFVIGFSIIVFGNKISTQTGIGTCIAIGGVAIYSYIKAKMEEEK--------
>AAF86906.1:78-404_triose_phosphate/phosphate_translocator_precursor_[Mesembryanthemum_crystallinum]
------------------------------------------------------------------------------------------------------AAAEGS--DSAGEA---KVGFLQKYPALVTGFFFFMWYFLNVIFNILNKKIYNYFPYPYFVSVIHLLVGVIYCLVSWAVGLPKR---APIDGNLLKLLIPVALCHALGHVTSNVSFAAVAVSFTHTIKALEPFFNASASQFILGQPIPITLWLSLAPVV-------LGVAMASLTELSFNWTGFISAMISNISFTYRSIYSKKAMT---DMDSTNVYAYITIIALFVCIPPALIIEGPQLIKYGFNDAIAKVGLTKFITDLFWVGMFYHLYNQLATNTLERVAPLTHAVGNVLKRVFVIGFSIIIFGNKISTQTAIGTSIAIAGVAIYSFIKGKMEEEKRQKKAA--
>KAB1201086.1:56-399_Triose_phosphate/phosphate_translocator_TPT,_chloroplastic_[Morella_rubra]
-----------------------------------------------------RPALL---LESCS--------LSGKPRDILKPTRLGAAAS--------SSPAEGS--DSAGEAKIAPVGFIQKYPALVTGFFFFMWYFLNVIFNILNKKIYNYFPYPYFVSVVHLFVGVVYCLVSWAVGLPKR---APIDANLLKLLIPVAVCHALGHVTSNVSFAAVAVSFTHTIKALEPFFNASASQFILGQQIPWTLWLSLLPVV-------LGVSMASLTELSFNWVGFISAMISNISFTYRSIYSKKAMT---DMDSTNIYAYISIIALFVCIPPAIILEGPQLLKHGFNDAIAKVGLTKFITDLFWVGMFYHLYNQLATNTLERVAPLTHAVGNVLKRVFVIGFSILVFGNKISTQTGIGTAIAIAGVAIYS------------------
>TKR99182.1:52-402_chloroplast_import_receptor_p36_family_protein_[Populus_alba]
-----------------------------------------------------RPSLL---LEASYPV--------TARKEILRPVM---AAA--------SSPAEGS--DSSGDGKVAPVGFFDKYPALVTGFFFFMWYFLNVIFNILNKKIYNYFPYPYFVSVIHLFVGVVYCLVSWAVGLPKR---APIDSNLLKLLIPVAVCHALGHVTSNVSFAAVAVSFTHTIKALEPFFNAAASQFILGQQIPITLWLSLAPVV-------LGVSVASLTELSFNWTGFISAMISNISFTYRSIYSKKAMT---DMDSTNIYAYISIIALIVCIPPAIILEGPQLIKHGFSDGIAKVGLTKFISDLFWVGMFYHLYNQLATNTLERVAPLTHAVGNVLKRVFVIGFSIVIFGNKISTQTGIGTAVAIAGVATYSYIKAKMEEEK--------
>XP_010260333.1:83-403_PREDICTED:_triose_phosphate/phosphate_translocator,_chloroplastic_[Nelumbo_nucifera]
---------------------------------------------------------------------------------------------------------AEG--DSAGEGKVAPVGFADKYPALVTGFFFFMWYFLNVIFNIINKKIYNYFPYPYFVSVVHLLVGVVYCLVSWAVGLPKR---APIDSNLLKLLIPVAVCHALGHVTSNVSFAAVAVSFTHTIKALEPFFNAAASQFILGQSIPLSLWLSLAPVV-------IGVSMASLTELSFNWTGFVSAMISNISFTYRSIYSKKAMT---DMDSTNVYAYISIIALFVCIPPAIFIEGPQLMKYGFSDAIAKVGLTKFISDLFWVGLFYHLYNQLATNTLERVAPLTHAVGNVLKRVFVIGFSILIFGNKISTQTGIGTSIAIAGVAIYSYIKAKMEEEK--------
>XP_018857942.1:58-417_PREDICTED:_triose_phosphate/phosphate_translocator,_chloroplastic_isoform_X1_[Juglans_regia]
-----------------------------------------------------RPALL---LESSS--------LGGKPRETLKPGLVGAAAS--------SSPAEGS--DSAGETKVAPLGFIDKYPALVTGFFFFMWYFLNVIFNIINKKIYNYFPYPYFVSVVHLFVGVVYCLVSWAVGLPKR---APMDSNLLKLLIPVAVCHALGHVTSNVSFAAVAVSFTHTIKALEPFFNAAASQFILGQSIPITLWLSLAPVV-------LGVSMASLTELSFNWTGFISAMISNISFTYRSIYSKKAMT---DMDSTNIYAYISIIALFVCIPPAIILEGPQLLKHGFNDAIAKVGLIKFITDLFWVGMFYHLYNQLATNTLERVAPLTHAVGNVLKRVFVIGFSILIFGNKISTQTGVGTAIAIAGVATYSYIKAKMEEEKRQSKAA--
>XP_010686401.1:85-398_PREDICTED:_triose_phosphate/phosphate_translocator,_chloroplastic_[Beta_vulgaris_subsp._vulgaris]
------------------------------------------------------------------------------------------------------------------SSGEAKVGFLEKYPALVTGFFFFMWYFLNVIFNILNKKIYNYFPYPYFVSVIHLFVGVVYCLISWTVGLPKR---APIDGTLLKLLIPVAVCHALGHVTSNVSFAAVAVSFTHTVKALEPFFNAAASQFILGQPIPITLWLSLAPVV-------IGVSMASLTELSFNWLGFISAMISNISFTYRSIYSKKAMT---DMDSTNIYAYISIIALFVCLPPAIIVEGPQLIKHGFNDAITKVGLTKFVSDLFWVGMFYHLYNQLATNTLERVAPLTHAVGNVLKRVFVIGFSIIIFGNKISTQTAIGTSIAIAGVAIYSFIKAKMEEEK--------
>XP_022142049.1:38-401_triose_phosphate/phosphate_translocator,_chloroplastic_[Momordica_charantia]
---------------------------------------PIAEGANLIWGRQLRPSLL---VSPPSLVAVRR--------E-TIRLA---AAS--------SSPAEGS--DSAGEAKVAPVGFIEKYPALVTGFFFFMWYFLNVIFNILNKKIYNYFPYPYFVSVIHLLVGVVYCLISWTVGLPKR---APIDSTLLKLLIPVAFCHALGHVTSNVSFAAVAVSFTHTIKALEPFFNAAASQFILGQSIPITLWLSLAPVV-------LGVSMASLTELSFNWTGFISAMISNISFTYRSIYSKKAMT---DMDSTNVYAYISIIALLFCLPPAIIVEGPQLLKFGFNDAIAKVGLTKFVSDLFWVGMFYHLYNQLATNTLERVAPLTHAVGNVLKRVFVIGFSIIVFGNKISTQTGIGTSIAIAGVALYSYIKAKMEEEK--------
>XP_030444504.1:29-367_triose_phosphate/phosphate_translocator,_chloroplastic,_partial_[Syzygium_oleosum]
-------------------------------------------------------------------------EEG---DPPAGPRR---RFV--------AGRGGRF--RRVSEAKIGPVGFFEKYPALVTGFFFFMWYFLNVIFNILNKKIYNYFPYPYFVSVVHLFVGVVYCLVSWAVGLPKR---APIDSNLLKVLIPVAVCHALGHVTSNVSFAAVAVSFTHTIKALEPFFNAAASQFVLGQSIPITLWLSLAPVV-------LGVSMASLTELSFNWTGFISAMISNVSFTYRSIYSKKAMT---DMDSTNVYAYISIIALFVCIPPALIIEGPQLMKHGFNDAIAKVGMTKFVSDLFWVGMFYHLYNQLATNTLERVAPLTHAVGNVLKRVFVIGFSILAFGNKISTQTGIGTVIAIAGVAIYSFIKAKMEEEK--------
>XP_030512803.1:6-404_triose_phosphate/phosphate_translocator,_chloroplastic_[Rhodamnia_argentea]
LSRAAAFSAVPQLRKLPRESCRSG---GLC-FASPKPIGTVGEGGNLIWGRQLRPALL---LESS---------QGAGKRDILSPCL---AAA--------SSPAGGG--DSAGETKIAPVGFFEKYPALVTGFFFFMWYFLNVIFNILNKKIYNYFPYPYFVSVVHLFVGVVYCLVSWAVGLPKR---APIDSNLLKLLIPVAVCHALGHVTSNVSFAAVAVSFTHTVKALEPFFNAAASQFILGQQIPITLWLSLAPVV-------LGVSMASLTELSFNWVGFISAMISNISFTYRSIYSKKAMT---DMDSTNVYAYISIIALFVCIPPAIIIEGPQLMKYGFSDAIAKVGAIKFVSDLFWVGMFYHLYNQLATNTLERVAPLTHAVGNVLKRVFVIGFSILVFGNKISTQTGIGTVIAIAGVAIYSFIKAKMEEEK--------
>XP_010529169.1:104-406_PREDICTED:_triose_phosphate/phosphate_translocator_TPT,_chloroplastic-like_[Tarenaya_hassleriana]
-------------------------------------------------------------------------------------------------------------------------------PALVTGFFFFMWYFLNVIFNILNKKIYNYFPYPYFVSLIHLFVGVVYCLVSWAVGLPKR---APIDANLLKVLIPVAVCHAIGHVTSNVSFAAVAVSFTHTIKALEPFFNASASQFILGQPIPITLWLSLAPVV-------LGVSMASLTELSFNWTGFISAMISNISFTYRSIYSKKAMT---DMDSTNVYAYISIIALFVCIPPAVIVEGPQLLKHGFSEAIAKVGMTKFISDLFWVGMFYHLYNQLATNTLERVAPLTHAVGNVLKRVFVIGFSIIVFGNKISTQTGIGTCIAIAGVAMYSLIKARLEEEKRK------
>XP_010518864.1:1-372_PREDICTED:_triose_phosphate/phosphate_translocator_TPT,_chloroplastic,_partial_[Tarenaya_hassleriana]
---------------------------------------PAADGGTVISGRQLRPSLL---LDNSSSAVIAEAVTGRRKREILRPTR---AAA--------SSSAEGG--DSAGA---AKVGFFDKYPALVTGFFFFMWYFLNVIFNILNKKIYNYFPYPYFVSVIHLFVGVVYCLVSWAVGLPKR---APIDSNLLKLLIPVAVCHGIGHVTSNVSFAAVAVSFTHTIKALEPFFNASASQFILGQSIPITLWLSLLPVV-------LGVSMASLTELSFNWTGFISAMISNISFTYRSIYSKKAMT---DMDSTNVYAYISIIALFVCIPPAIIVEGPQLLKHGFNDAIAKVGMTKFISDLFWVGMFYHLYNQLATNTLERVAPLTHAVGNVLKRVFVIGFSIIIFGNKISTQTGIGTGIAIAGVAIYSLIKAKMEEEKRK------
>OWM91195.1:55-398_hypothetical_protein_CDL15_Pgr000138_[Punica_granatum]
-----------------------------------------------------RPALL---LESSPAACA----LVAMRREILRPCL---AAA--------SSPAEGS--DSAGDK-VAPVGFFDKYPALVTGFFFFMWYFLNVIFNILNKKIYNYFPYPYFVSVVHLLVGVVYCLVSWAVGLPKR---APIDSNLLKLLIPVAVCHAIGHVTSNVSFAAVAVSFTHTVKALEPFFNAAASQFILGQQIPFTLWLSLAPVV-------LGVSMASLTELSFNWTGFISAMISNISFTYRSIYSKKAMT---DMDSTNVYAYISIIALFVCLPPAIIVEGPQLLKHGFNDAIAKVGMTKFISDLFWVGMFYHLYNQLATNTLERVAPLTHAVGNVLKRVFVIGFSIIIFGNKISTQTGIGTCIAIAGVAIYS------------------
>XP_031393810.1:55-408_triose_phosphate/phosphate_translocator,_chloroplastic_isoform_X1_[Punica_granatum]
-----------------------------------------------------RPALL---LESSPAACA----PVAMRREILRPCL---AAA--------SSPAEGS--DSAGDK-VAPVGFFDKYPALVTGFFFFMWYFLNVIFNILNKKIYNYFPYPYFVSVVHLLVGVVYCLVSWAVGLPKR---APIDSNLLKLLIPVAVCHAIGHVTSNVSFAAVAVSFTHTVKALEPFFNAAASQFILGQQIPFTLWLSLAPVV-------LGVSMASLTELSFNWTGFISAMISNISFTYRSIYSKKAMT---DMDSTNVYAYISIIALFVCLPPAIIVEGPQLLKHGFNDAIAKVGMTKFISDLFWVGMFYHLYNQLATNTLERVAPLTHAVGNVLKRVFVIGFSIIIFGNKISTQTGIGTCIAIAGVAIYSFIKAKMEEEK--------
>XP_031393811.1:79-379_triose_phosphate/phosphate_translocator,_chloroplastic_isoform_X2_[Punica_granatum]
-------------------------------------------------------------------------------------------------------------------------------PALVTGFFFFMWYFLNVIFNILNKKIYNYFPYPYFVSVVHLLVGVVYCLVSWAVGLPKR---APIDSNLLKLLIPVAVCHAIGHVTSNVSFAAVAVSFTHTVKALEPFFNAAASQFILGQQIPFTLWLSLAPVV-------LGVSMASLTELSFNWTGFISAMISNISFTYRSIYSKKAMT---DMDSTNVYAYISIIALFVCLPPAIIVEGPQLLKHGFNDAIAKVGMTKFISDLFWVGMFYHLYNQLATNTLERVAPLTHAVGNVLKRVFVIGFSIIIFGNKISTQTGIGTCIAIAGVAIYSFIKAKMEEEK--------
>VVA24540.1:16-395_PREDICTED:_triose_[Prunus_dulcis]
----------PCHRKPSPRENAA-----VSF-VSARLIGAVSEGGNLIWGRQLRPALL---LEASPLK-----------REILRPCL---AAA--------SSPTEGN--DSAGDAKVAPLGFFDKYPAILTGFFFFMWYFLNVIFNIMNKKIYNYFPYPYFVSVVHLGVGVVYCLISWAVGLPKR---APIDSNLLKLLIPVAVCHALGHVTSNVSFAAVAVSFTHTIKALEPFFNASASQFILGQSIPLSLWLSLAPVV-------LGVSMASLTELSFNWTGFISAMISNISFTYRSIYSKKAMT---DMDSTNLYAYISIIALLVCIPPALIVEGPQLIKYGFNDVIAKVGLVKFVSDLFWVGLFYHLYNQLATNTLERVAPLTHAVGNVLKRVFVIGFSILVFGNKISTQTGIGTAIAIAGVAIYSYIKAK-------------
>XP_008225152.1:16-395_PREDICTED:_triose_phosphate/phosphate_translocator,_chloroplastic_isoform_X1_[Prunus_mume]
----------PCHRKPSPRENAA-----VSF-VSARLIGAVSEGGNLIWGRQLRPALL---LEASPLK-----------REILRPCL---AAA--------SSPTEGN--DSAGDAKVAPLGFFDRYPAILTGFFFFMWYFLNVIFNIMNKKIYNYFPYPYFVSVVHLGVGVVYCLISWAVGLPKR---APIDSNLLKLLIPVAVCHALGHVTSNVSFAAVAVSFTHTIKALEPFFNASASQFILGQSIPLSLWLSLAPVV-------LGVSMASLTELSFNWTGFISAMISNISFTYRSIYSKKAMT---DMDSTNLYAYISIIALLVCIPPALIVEGPQLIKYGFNDAIAKVGLVKFVSDLFWVGLFYHLYNQLATNTLERVAPLTHAVGNVLKRVFVIGFSILVFGNKISTQTGIGTAIAIAGVAIYSYIKAK-------------
>XP_021830216.1:4-350_triose_phosphate/phosphate_translocator,_chloroplastic_isoform_X2_[Prunus_avium]
--------------ATPPRS-AA-----RG--------LAVEEGDS--------PA---------------------------LPRR---RFL--------SDRGKRF--RRVRDAKVAPLGFFDKYPALLTGFFFFMWYFLNVIFNIMNKKIYNYFPYPYFVSVVHLGVGVVYCLISWAVGLPKR---APIDSNQLKLLIPVAVCHALGHVTSNVSFAAVAVSFTHTIKALEPFFNASASQFILGQSIPLSLWLSLAPVV-------LGVSMASLTELSFNWTGFISAMISNISFTYRSIYSKKAMT---DMDSTNLYAYISIIALIVCIPPALIVEGPQLIKYGFNDAIAKVGLVKFVSDLFWVGLFYHLYNQLATNTLERVAPLTHAVGNVLKRVFVIGFSILVFGNKISSQTGIGTAIAIAGVAIYSYIKAK-------------
>XP_016648570.1:4-350_PREDICTED:_triose_phosphate/phosphate_translocator,_chloroplastic_isoform_X2_[Prunus_mume]
--------------ATPPRA-AA-----RG--------LAVEEGDS--------PA---------------------------LPRR---RFL--------SDRGKRF--RRVRDAKVAPLGFFDRYPAILTGFFFFMWYFLNVIFNIMNKKIYNYFPYPYFVSVVHLGVGVVYCLISWAVGLPKR---APIDSNLLKLLIPVAVCHALGHVTSNVSFAAVAVSFTHTIKALEPFFNASASQFILGQSIPLSLWLSLAPVV-------LGVSMASLTELSFNWTGFISAMISNISFTYRSIYSKKAMT---DMDSTNLYAYISIIALLVCIPPALIVEGPQLIKYGFNDAIAKVGLVKFVSDLFWVGLFYHLYNQLATNTLERVAPLTHAVGNVLKRVFVIGFSILVFGNKISTQTGIGTAIAIAGVAIYSYIKAK-------------
>XP_020417203.1:4-350_triose_phosphate/phosphate_translocator,_chloroplastic_isoform_X2_[Prunus_persica]
--------------ATPPRA-AA-----RG--------LAVEEGDS--------PA---------------------------LPRR---RFL--------SDRGKRF--RRVRDAKVAPLGFFDKYPAILTGFFFFMWYFLNVIFNIMNKKIYNYFPYPYFVSVVHLGVGVVYCLISWAVGLPKR---APIDSNLLKLLIPVAVCHALGHVTSNVSFAAVAVSFTHTIKALEPFFNASASQFILGQSIPLSLWLSLAPVV-------LGVSMASLTELSFNWTGFISAMISNISFTYRSIYSKKAMT---DMDSTNLYAYISIIALLVCIPPALIVEGPQLIKYGFNDAIAKVGLVKFVSDLFWVGLFYHLYNQLATNTLERVAPLTHAVGNVLKRVFVIGFSILVFGNKISTQTGIGTAIAIAGVAIYSYIKAK-------------
>PIA35121.1:85-410_hypothetical_protein_AQUCO_03600055v1_[Aquilegia_coerulea]
-------------------------------------------------------------------------------------------IA--------ASSEGSN--SSAGEAK---VGFLEKYPFLITGFFFFMWYFLNVIFNILNKKIYNYFPYPYFVSVIHLGVGVVYCLVSWAVGLPKR---APLDSNQLKALIPVAVCHALGHVTSNVSFAAVAVSFTHTIKSLEPFFNASASQFILGQQIPLSLWLSLAPVV-------IGVSMASLTELSFNWLGFISAMISNISFTYRSIYSKKAMT---NMDSTNLYAYISIIALFVCIPPAIILEGPKLINHGFADAIAKVGMTKFISDLFWVGMFYHLYNQLATNTLERVAPLTHAVGNVLKRVFVIGFSIVVFGNKISTQTGIGTSIAIAGVAIYSYLKAKIEEEKRA------
>PIA35123.1:85-408_hypothetical_protein_AQUCO_03600055v1_[Aquilegia_coerulea]
-------------------------------------------------------------------------------------------IA--------ASSEGSN--SSAGEAK---VGFLEKYPFLITGFFFFMWYFLNVIFNILNKKIYNYFPYPYFVSVIHLGVGVVYCLVSWAVGLPKR---APLDSNQLKALIPVAVCHALGHVTSNVSFAAVAVSFTHTIKSLEPFFNASASQFILGQQIPLSLWLSLAPVV-------IGVSMASLTELSFNWLGFISAMISNISFTYRSIYSKKAMT---NMDSTNLYAYISIIALFVCIPPAIILEGPKLINHGFADAIAKVGMTKFISDLFWVGMFYHLYNQLATNTLERVAPLTHAVGNVLKRVFVIGFSIVVFGNKISTQTGIGTSIAIAGVAIYSYLKAKIEEEK--------
>PIA35122.1:2-291_hypothetical_protein_AQUCO_03600055v1_[Aquilegia_coerulea]
------------------------------------------------------------------------------------------------------------------------------------------WYFLNVIFNILNKKIYNYFPYPYFVSVIHLGVGVVYCLVSWAVGLPKR---APLDSNQLKALIPVAVCHALGHVTSNVSFAAVAVSFTHTIKSLEPFFNASASQFILGQQIPLSLWLSLAPVV-------IGVSMASLTELSFNWLGFISAMISNISFTYRSIYSKKAMT---NMDSTNLYAYISIIALFVCIPPAIILEGPKLINHGFADAIAKVGMTKFISDLFWVGMFYHLYNQLATNTLERVAPLTHAVGNVLKRVFVIGFSIVVFGNKISTQTGIGTSIAIAGVAIYSYLKAKIEEEK--------
>XP_026392122.1:37-399_triose_phosphate/phosphate_translocator,_chloroplastic-like_[Papaver_somniferum]
-------------------------------KSPLSSVGDVSGGGNLNWGRQLRSTYL---LVDKFH-PISS--APSSKREFVIP------------------ICATS--DSAGEAK---VGLLEKYPALVTGFFFFMWYFLNVIFNILNKKIYNYFPYPYFVSVVHLAVGVVYCLISWAVGLPKR---APMDGNQLKLLIPVAACHALGHVMSNVSFAAVAVSFTHTIKALEPFFNASASQFILGQPIPVTLWLSLAPVV-------LGVSMASLTELSFNWLGFISAMISNISFTYRSIYSKKAMT---DMDSTNLYAYISIISLFFCLPPAILIEGPTLLKSGFSDAIAKVGMVKFVSDLFWVGMFYHLYNQLATNTLERVAPLTHAVGNVLKRVFVIGFSIVIFGNKISTQTGIGTGIAIAGVALYSYIKAK-------------
>KAF3328823.1:58-406_triose_phosphate/phosphate_translocator_[Carex_littledalei]
-----------------------------------------------------RPALL---LEPNLLKPLR------QTRLIVAS------AA--------STPAEGG--ESAGEAK---VGFLEKYPALVTGFFFFMWYFLNVIFNILNKKIYNYFPYPYFVSVIHLGVGVVYCLVSWAVGLPKR---APINSDLLKLLVPVAVCHALGHVTSNISFAAVAVSFTHTIKSLEPFFNAAASQFILGQPVPLTLWLSLAPVV-------LGVSMASLTELSFNWLGFISAMISNISFTYRSIYSKKAMV---DMDSTNVYAYISIIALVVCIPPALIFEGPQLLQHGFKDAIANVGLTKFISDLFWVGMFYHLYNQVATNTLERVAPLTHAVGNVLKRVFVIGFSIVIFGNRISTQTGIGTCIAIAGVAMYSYIKAQIEEEKRK------
>VYS69453.1:59-395_unnamed_protein_product_[Arabidopsis_thaliana]
-----------------------------------------------------RPILL---LDSSAINGGG------EKREILKP------VK--------AAAAEGG--DTAGEGK---VGFLAKYPWLVTGFFFFMWYFLNVIFNILNKKIYNYFPYPYFVSVIHLFVGVVYCLISWSVGLPKR---APIDSNLLKVLIPVAVCHALGHVTSNVSFAAVAVSFTHTIKALEPFFNAAASQFIMGQSIPITLWLSLAPVV-------LGVAMASLTELSFNWLGFISAMISNISFTYRSIFSKKAMT---DMDSTNVYAYISIIALFVCIPPAIIVEGPKLLNHGFADAIAKVGMTKFISDLFWVGMFYHLYNQLATNTLERVAPLTHAVGNVLKRVFVIGFSIVIFGNKISTQTGIGTGIAIAGVAMYS------------------
>NP_001032017.1:59-383_Glucose-6-phosphate/phosphate_translocator-like_protein_[Arabidopsis_thaliana]
-----------------------------------------------------RPILL---LDSSAING-G------EKREILKP------VK--------AAAAEGG--DTAGDAK---VGFLAKYPWLVTGFFFFMWYFLNVIFNILNKKIYNYFPYPYFVSVIHLFVGVVYCLISWSVGLPKR---APIDSNLLKVLIPVAVCHALGHVTSNVSFAAVAVSFTHTIKALEPFFNAAASQFIMGQSIPITLWLSLAPVV-------LGVAMASLTELSFNWLGFISAMISNISFTYRSIFSKKAMT---DMDSTNVYAYISI-----------IVEGPKLLNHGFADAIAKVGMTKFISDLFWVGMFYHLYNQLATNTLERVAPLTHAVGNVLKRVFVIGFSIVIFGNKISTQTGIGTGIAIAGVAMYS------------------
>XP_020881547.1:61-396_triose_phosphate/phosphate_translocator_TPT,_chloroplastic_isoform_X1_[Arabidopsis_lyrata_subsp._lyrata]
-----------------------------------------------------RPILL---LDSSAING-G------EKREILKP------VK--------AAAAEGG--DTAGEAK---VGFLAKYPWLVTGFFFFMWYFLNVIFNILNKKIYNYFPYPYFVSVIHLFVGVVYCLISWSVGLPKR---APIDSNLLKVLIPVAVCHAIGHVTSNVSFAAVAVSFTHTIKALEPFFNAAASQFIMGQSIPITLWLSLAPVV-------LGVAMASLTELSFNWLGFISAMISNISFTYRSIFSKKAMT---DMDSTNVYAYISIIALFVCIPPAIIVEGPKLLNHGFADAIAKVGMTKFISDLFWVGMFYHLYNQLATNTLERVAPLTHAVGNVLKRVFVIGFSIVIFGNKISTQTGIGTGIAIAGVAMYS------------------
>NP_001078720.1:59-394_Glucose-6-phosphate/phosphate_translocator-like_protein_[Arabidopsis_thaliana]
-----------------------------------------------------RPILL---LDSSAING-G------EKREILKP------VK--------AAAAEGG--DTAGDAK---VGFLAKYPWLVTGFFFFMWYFLNVIFNILNKKIYNYFPYPYFVSVIHLFVGVVYCLISWSVGLPKR---APIDSNLLKVLIPVAVCHALGHVTSNVSFAAVAVSFTHTIKALEPFFNAAASQFIMGQSIPITLWLSLAPVV-------LGVAMASLTELSFNWLGFISAMISNISFTYRSIFSKKAMT---DMDSTNVYAYISIIALFVCIPPAIIVEGPKLLNHGFADAIAKVGMTKFISDLFWVGMFYHLYNQLATNTLERVAPLTHAVGNVLKRVFVIGFSIVIFGNKISTQTGIGTGIAIAGVAMYS------------------
>NP_851138.1:59-394_Glucose-6-phosphate/phosphate_translocator-like_protein_[Arabidopsis_thaliana]
-----------------------------------------------------RPILL---LDSSAING-G------EKREILKP------VK--------AAAAEGG--DTAGDAK---VGFLAKYPWLVTGFFFFMWYFLNVIFNILNKKIYNYFPYPYFVSVIHLFVGVVYCLISWSVGLPKR---APIDSNLLKVLIPVAVCHALGHVTSNVSFAAVAVSFTHTIKALEPFFNAAASQFIMGQSIPITLWLSLAPVV-------LGVAMASLTELSFNWLGFISAMISNISFTYRSIFSKKAMT---DMDSTNVYAYISIIALFVCIPPAIIVEGPKLLNHGFADAIAKVGMTKFISDLFWVGMFYHLYNQLATNTLERVAPLTHAVGNVLKRVFVIGFSIVIFGNKISTQTGIGTGIAIAGVAMYS------------------
>BAB08256.1:59-404_phosphate/triose-phosphate_translocator_precursor_[Arabidopsis_thaliana]
-----------------------------------------------------RPILL---LDSSAING-G------EKREILKP------VK--------AAAAEGG--DTAGDAK---VGFLAKYPWLVTGFFFFMWYFLNVIFNILNKKIYNYFPYPYFVSVIHLFVGVVYCLISWSVGLPKR---APIDSNLLKVLIPVAVCHALGHVTSNVSFAAVAVSFTHTIKALEPFFNAAASQFIMGQSIPITLWLSLAPVV-------LGVAMASLTELSFNWLGFISAMISNISFTYRSIFSKKAMT---DMDSTNVYAYISIIALFVCIPPAIIVEGPKLLNHGFADAIAKVGMTKFISDLFWVGMFYHLYNQLATNTLERVAPLTHAVGNVLKRVFVIGFSIVIFGNKISTQTGIGTGIAIAGVAMYSIIKAKIEEEK--------
>AAM65042.1:59-394_phosphate/triose-phosphate_translocator_precursor_[Arabidopsis_thaliana]
-----------------------------------------------------RPILL---LDSSAING-G------EKREILKP------VK--------AAAAEGG--DTAGEAK---VGFLAKYPWLVTGFFFFMWYFLNVIFNILNKKIYNYFPYPYFVSVIHLFVGVVYCLISWSVGLPKR---APIDSNLLKVLIPVAVCHALGHVTSNVSFAAVAVSFTHTIKALEPFFNAAASQFIMGQSIPITLWLSLAPVV-------LGVAMASLTELSFNWLGFISAMISNISFTYRSIFSKKAMT---DMDSTNVYAYISIIALFVCIPPAIIVEGPKLLNHGFADAIAKVGMTKFISDLFWVGMFYHLYNQLATNTLERVAPLTHAVGNVLKRVFVIGFSIVIFGNKISTQTGIGTGIAIAGVAMYS------------------
>XP_013677162.1:36-399_triose_phosphate/phosphate_translocator,_chloroplastic_isoform_X1_[Brassica_napus]
------------------------------AFRFSAPIGSVGEGGNLISGRQLRPILL---LDSS-----P------EKREILKP------VR--------AA---AG--DSAGEAK---VGFLGKYPWLVTGFFFFMWYFLNVIFNILNKKIYNYFPYPYFVSAVHLFVGVVYCLLSWSVGLPKR---APIDSNLLKVLIPVAVCHAIGHITSNVSFAAVAVSFTHTIKALEPFFNASASQFLLGQSIPITLWLSLAPVV-------LGVAMASLTELSFNWLGFISAMISNISFTYRSIFSKKAMT---DMDSTNVYAYISIIALIVCIPPAIIVEGPQLLKHGFSDAIAKVGMTKFISDLFWVGMFYHLYNQLATNTLERVAPLTHAVGNVLKRVFVIGFSIVIFGNKISTQTGIGTGIAIAGVALYSIIKAKIEEDKKK------
>XP_013621455.1:46-397_PREDICTED:_triose_phosphate/phosphate_translocator,_chloroplastic_isoform_X1_[Brassica_oleracea_var._oler
------------------------------------------EGGNLISGRQLRPILL---LDSS-----P------EKREILKP------VR--------AA---AG--DSAGEAK---VGFLGKYPWLVTGFFFFMWYFLNVIFNILNKKIYNYFPYPYFVSAVHLFVGVVYCLLSWSVGLPKR---APIDSNLLKVLIPVAVCHAIGHITSNVSFAAVAVSFTHTIKALEPFFNASASQFLLGQSIPITLWLSLAPVV-------LGVAMASLTELSFNWLGFISAMISNISFTYRSIFSKKAMT---DMDSTNVYAYISIIALIVCIPPAIIVEGPQLLKHGFSDAIAKVGMTKFISDLFWVGMFYHLYNQLATNTLERVAPLTHAVGNVLKRVFVIGFSIVIFGNKISTQTGIGTGIAIAGVALYSIIKAKIEEDKKK------
>XP_018433163.1:46-397_PREDICTED:_triose_phosphate/phosphate_translocator,_chloroplastic-like_isoform_X1_[Raphanus_sativus]
------------------------------------------EGGNLISGRQLRPILI---LDSS-----P------EKREILKP------VS--------AA---AG--DSAGETK---DGFLGKYPWLVTGFFFFMWYFLNVIFNILNKKIYNYFPYPYFVSAVHLFVGVVYCLISWSVGLPKR---APIDSNLLKVLIPVAVCHAIGHITSNVSFAAVAVSFTHTIKALEPFFNASASQFLLGQSIPITLWLSLAPVV-------LGVAMASLTELSFNWLGFISAMISNISFTYRSIFSKKAMT---DMDSTNVYAYISIIALIVCIPPAIIVEGPQLLKHGFSDAIAKVGMTKFVSDLFWVGMFYHLYNQLATNTLERVAPLTHAVGNVLKRVFVIGFSIVIFGNKISTQTGIGTGIAIAGVALYSIIKAKIEEDKKK------
>XP_018433164.1:13-315_PREDICTED:_triose_phosphate/phosphate_translocator_TPT,_chloroplastic-like_isoform_X2_[Raphanus_sativus]
-------------------------------------------------------------------------------------------------------------------------------PWLVTGFFFFMWYFLNVIFNILNKKIYNYFPYPYFVSAVHLFVGVVYCLISWSVGLPKR---APIDSNLLKVLIPVAVCHAIGHITSNVSFAAVAVSFTHTIKALEPFFNASASQFLLGQSIPITLWLSLAPVV-------LGVAMASLTELSFNWLGFISAMISNISFTYRSIFSKKAMT---DMDSTNVYAYISIIALIVCIPPAIIVEGPQLLKHGFSDAIAKVGMTKFVSDLFWVGMFYHLYNQLATNTLERVAPLTHAVGNVLKRVFVIGFSIVIFGNKISTQTGIGTGIAIAGVALYSIIKAKIEEDKKK------
>P52177.1:101-391_RecName:_Full=Triose_phosphate/phosphate_translocator,_chloroplastic;_Short=cTPT;_Flags:_Precursor_[Brassica_o
-------------------------------------------------------------------------------------------------------------------------------PWLVTGILLLMWYFLNVIFNILNKKIYNYFPYPYFVSVIHLFVGVVYCLVSWSVGLPKR---APVNSDILKVLIPVAVCHAIGHVTSNVSFAAVAVSFTHTIKALEPFFNASASQFLLGQPIPITLWLSLAPVV-------LGVAMASLTELSFNWLGFISAMISNISFTYRSIFSKKAMT---DMDSTNVYAYISIIALFVCLPPAIIVEGPQLLKHGFNDAIAKVGMTKFISDLFWVGMFYHLYNQLATNTLERVAPLTHAVGNVLKRVFVIGFSIVIFGNKISTQTGIGTGIAIAGVALYS------------------
>XP_018483695.1:50-392_PREDICTED:_triose_phosphate/phosphate_translocator,_chloroplastic_isoform_X1_[Raphanus_sativus]
------------------------------------------EGGNLISGRQLRPVLL---LDSS-----P------EKREILKP------VR--------AAAAEGG--DSAGETK---VGFLGKYPWLVTGFFFFMWYFLNVIFNILNKKIYNYFPYPYFVSVIHLFVGVVYCLLSWSVGLPKR---APINSNILKVLIPVAVCHAIGHVTSNVSFAAVAVSFTHTIKALEPFFNASASQFLLGQPIPITLWLSLAPVV-------LGVAMASLTELSFNWLGFISAMISNISFTYRSIFSKKAMT---DMDSTNVYAYISIIALFVCLPPAIIVEGPQLLKHGFSDAIAKVGMTKFISDLFWVGMFYHLYNQLATNTLERVAPLTHAVGNVLKRVFVIGFSIVIFGNKISTQTGIGTGIAIAGVALYS------------------
>XP_018483696.1:13-313_PREDICTED:_triose_phosphate/phosphate_translocator,_chloroplastic_isoform_X2_[Raphanus_sativus]
-------------------------------------------------------------------------------------------------------------------------------PWLVTGFFFFMWYFLNVIFNILNKKIYNYFPYPYFVSVIHLFVGVVYCLLSWSVGLPKR---APINSNILKVLIPVAVCHAIGHVTSNVSFAAVAVSFTHTIKALEPFFNASASQFLLGQPIPITLWLSLAPVV-------LGVAMASLTELSFNWLGFISAMISNISFTYRSIFSKKAMT---DMDSTNVYAYISIIALFVCLPPAIIVEGPQLLKHGFSDAIAKVGMTKFISDLFWVGMFYHLYNQLATNTLERVAPLTHAVGNVLKRVFVIGFSIVIFGNKISTQTGIGTGIAIAGVALYSVIKAKIEEEK--------
>XP_013696854.1:49-391_triose_phosphate/phosphate_translocator,_chloroplastic_isoform_X1_[Brassica_napus]
------------------------------------------EGGNLISGRQLRPVLL---LDSS-----P------EKREILKP------VR--------AAAAEGG--DSAGETK---VGFLGKYPWLVTGFFFFMWYFLNVIFNILNKKIYNYFPYPYFVSVIHLFVGVVYCLVSWSVGLPKR---APINSDILKVLIPVAVCHAIGHVTSNVSFAAVAVSFTHTIKALEPFFNASASQFLLGQPIPITLWLSLAPVV-------LGVAMASLTELSFNWLGFISAMISNISFTYRSIFSKKAMT---DMDSTNVYAYISIIALFVCLPPAIIVEGPQLLKHGFNDAIAKVGMTKFISDLFWVGMFYHLYNQLATNTLERVAPLTHAVGNVLKRVFVIGFSIVIFGNKISTQTGVGTGIAIAGVALYS------------------
>XP_009101543.1:49-391_triose_phosphate/phosphate_translocator,_chloroplastic_isoform_X1_[Brassica_rapa]
------------------------------------------EGGNLISGRQLRPVLL---LESS-----P------EKREILKP------VR--------AAAAEGG--DSAGETK---VGFLGKYPWLVTGFFFFMWYFLNVIFNILNKKIYNYFPYPYFVSVIHLFVGVVYCLVSWSVGLPKR---APINSDILKVLIPVAVCHAIGHVTSNVSFAAVAVSFTHTIKALEPFFNASASQFLLGQPIPITLWLSLAPVV-------LGVAMASLTELSFNWLGFISAMISNISFTYRSIFSKKAMT---DMDSTNVYAYISIIALFVCLPPAIIVEGPQLLKHGFNDAIAKVGMTKFISDLFWVGMFYHLYNQLATNTLERVAPLTHAVGNVLKRVFVIGFSIVIFGNKISTQTGIGTGIAIAGVALYS------------------
>KAF3590932.1:7-391_hypothetical_protein_DY000_02024651_[Brassica_cretica]
LRATATVNGVPQLRRPIRAINRQFSTASSSFTALAKPIGSIGQGGNLISGRQLRPVLL---LDSS-----P------EKREILKP------VR--------AAAAEGG--DSAGETK---VGFLGKYPWLVTGFFFFMWYFLNVIFNILNKKIYNYFPYPYFVSVIHLFVGVVYCLVSWSVGLPKR---APINSDILKVLIPVAVCHAIGHVTSNVSFAAVAVSFTHTIKALEPFFNASASQFLLGQPIPITLWLSLAPVV-------LGVAMASLTELSFNWLGFISAMISNISFTYRSIFSKKAMT---DMDSTNVYAYISIIALFVCLPPAIIVEGPQLLKHGFNDAIAKVGMTKFISDLFWVGMFYHLYNQLATNTLERVAPLTHAVGNVLKRVFVIGFSIVIFGNKISTQTGIGTGIAIAGVALYS------------------
>XP_022563881.1:101-391_triose_phosphate/phosphate_translocator,_chloroplastic_[Brassica_napus]
-------------------------------------------------------------------------------------------------------------------------------PWLVTGFFFFMWYFLNVIFNILNKKIYNYFPYPYFVSVIHLFVGVVYCLVSWSVGLPKR---APINSDILKVLIPVAVCHAIGHVTSNVSFAAVAVSFTHTIKALEPFFNASASQFLLGQPIPITLWLSLAPVV-------LGVAMASLTELSFNWLGFISAMISNISFTYRSIFSKKAMT---DMDSTNVYAYISIIALFVCLPPAIIVEGPQLLKHGFNDAIAKVGMTKFISDLFWVGMFYHLYNQLATNTLERVAPLTHAVGNVLKRVFVIGFSIVIFGNKISTQTGIGTGIAIAGVALYS------------------
>XP_013598690.1:13-313_PREDICTED:_triose_phosphate/phosphate_translocator,_chloroplastic_isoform_X2_[Brassica_oleracea_var._oler
-------------------------------------------------------------------------------------------------------------------------------PWLVTGFFFFMWYFLNVIFNILNKKIYNYFPYPYFVSVIHLFVGVVYCLVSWSVGLPKR---APVNSDILKVLIPVAVCHAIGHVTSNVSFAAVAVSFTHTIKALEPFFNASASQFLLGQPIPITLWLSLAPVV-------LGVAMASLTELSFNWLGFISAMISNISFTYRSIFSKKAMT---DMDSTNVYAYISIIALFVCLPPAIIVEGPQLLKHGFNDAIAKVGMTKFISDLFWVGMFYHLYNQLATNTLERVAPLTHAVGNVLKRVFVIGFSIVIFGNKISTQTGIGTGIAIAGVALYSVIKAKIEEEK--------
>VDD37911.1:101-401_unnamed_protein_product_[Brassica_oleracea]
-------------------------------------------------------------------------------------------------------------------------------PWLVTGFFFFMWYFLNVIFNILNKKIYNYFPYPYFVSVIHLFVGVVYCLVSWSVGLPKR---APVNSDILKVLIPVAVCHAIGHVTSNVSFAAVAVSFTHTIKALEPFFNASASQFLLGQPIPITLWLSLAPVV-------LGVAMASLTELSFNWLGFISAMISNISFTYRSIFSKKAMT---DMDSTNVYAYISIIALFVCLPPAIIVEGPQLLKHGFNDAIAKVGMTKFISDLFWVGMFYHLYNQLATNTLERVAPLTHAVGNVLKRVFVIGFSIVIFGNKISTQTGIGTGIAIAGVALYSVIKAKIEEEK--------
>XP_013598689.1:101-391_PREDICTED:_triose_phosphate/phosphate_translocator,_chloroplastic_isoform_X1_[Brassica_oleracea_var._ole
-------------------------------------------------------------------------------------------------------------------------------PWLVTGFFFFMWYFLNVIFNILNKKIYNYFPYPYFVSVIHLFVGVVYCLVSWSVGLPKR---APVNSDILKVLIPVAVCHAIGHVTSNVSFAAVAVSFTHTIKALEPFFNASASQFLLGQPIPITLWLSLAPVV-------LGVAMASLTELSFNWLGFISAMISNISFTYRSIFSKKAMT---DMDSTNVYAYISIIALFVCLPPAIIVEGPQLLKHGFNDAIAKVGMTKFISDLFWVGMFYHLYNQLATNTLERVAPLTHAVGNVLKRVFVIGFSIVIFGNKISTQTGIGTGIAIAGVALYS------------------
>XP_009101544.1:13-313_triose_phosphate/phosphate_translocator,_chloroplastic_isoform_X2_[Brassica_rapa]
-------------------------------------------------------------------------------------------------------------------------------PWLVTGFFFFMWYFLNVIFNILNKKIYNYFPYPYFVSVIHLFVGVVYCLVSWSVGLPKR---APINSDILKVLIPVAVCHAIGHVTSNVSFAAVAVSFTHTIKALEPFFNASASQFLLGQPIPITLWLSLAPVV-------LGVAMASLTELSFNWLGFISAMISNISFTYRSIFSKKAMT---DMDSTNVYAYISIIALFVCLPPAIIVEGPQLLKHGFNDAIAKVGMTKFISDLFWVGMFYHLYNQLATNTLERVAPLTHAVGNVLKRVFVIGFSIVIFGNKISTQTGIGTGIAIAGVALYSVIKAKIEEEK--------
>VDC68941.1:49-401_unnamed_protein_product_[Brassica_rapa]
------------------------------------------EGGNLISGRQLRPVLL---LDSS-----P------EKREILKP------VR--------AAAAEGG--DSAGETN---VGFLGKYPWLVTGFFFFMWYFLNVIFNILNKKIYNYFPYPYFVSVIHLFVGVVYCLVSWSVGLPKR---APINSDILKVLIPVAVCHAIGHVTSNVSFAAVAVSFTHTIKALEPFFNASASQFLLGQPIPITLWLSLAPVV-------LGVAMASLTELSFNWLGFISAMISNISFTYRSIFSKKAMT---DMDSTNVYAYISIIALFVCLPPAIIVEGPQLLKHGFNDAIAKVGMTKFISDLFWVGMFYHLYNQLATNTLERVAPLTHAVGNVLKRVFVIGFSIVIFGNKISTQTGIGTGIAIAGVALYSVIKAKIEEEK--------
>XP_022543744.1:13-313_triose_phosphate/phosphate_translocator,_chloroplastic_isoform_X2_[Brassica_napus]
-------------------------------------------------------------------------------------------------------------------------------PWLVTGFFFFMWYFLNVIFNILNKKIYNYFPYPYFVSVIHLFVGVVYCLVSWSVGLPKR---APINSDILKVLIPVAVCHAIGHVTSNVSFAAVAVSFTHTIKALEPFFNASASQFLLGQPIPITLWLSLAPVV-------LGVAMASLTELSFNWLGFISAMISNISFTYRSIFSKKAMT---DMDSTNVYAYISIIALFVCLPPAIIVEGPQLLKHGFNDAIAKVGMTKFISDLFWVGMFYHLYNQLATNTLERVAPLTHAVGNVLKRVFVIGFSIVIFGNKISTQTGVGTGIAIAGVALYSVIKAKIEEEK--------
>QDZ25344.1:107-411_triose_phosphate_translocator_[Chloropicon_primus]
---------------------------------------------------------------------------------------------------------------------------------LVTAGYIALWYAVNVCFNLTNKTLYKSFPFPWTVSTVHVVVGAIYCLVCYGLGFKKASFGRPITGEELKKISGPASMHAFGHIAANLSFAAVAISLTHTVKTLEPAFSAVLQWSILGTPTPLPVLGSLVPII-------FGVGMVCASELSFNWLGFLSAMFSNLTFGFRAVLSKKTMSDVKDLGSTALYAYTTVISVVLCAPLALIMEGQALP-AGIQAAVAKLGWAKFGTYLFSVGLFYHLYNQFAFNTLQRVNPVSHGVCNVIKRIIIIGSSVVFFGNVLTTKTIIGTGIALAGTALYTELQSRAKHAKK-------
>QDZ22259.1:16-393_triose_phosphate_translocator_[Chloropicon_primus]
-A---TVAKTSA----VARAH-----------LLRRGAAT--------------------------------VAREATPRARRRTGSIAALGARGVSATSGPRHVARASSEPVDVTPPAA--KGPTKETLITAGFITLWYAVNVAFNLTNKSLFKHFPYPWTVSTVHVLVGTIYCALAYAVGAKKASFGRPITKKEFGMIFAPASMHALGHIAANLSFAAVAISLTHTVKTLEPVFSASLQWLIMGQATPVPVLLSLVPII-------GGVAMAVCGDLTFNLMGFAGAMISNLTFGLRAVLSKKTMGALTDLSSTSLYAYTTLISLLVCAPLALIVEGPTLK-AGAEAAIESIGATQFCLYLVAVGMFYHLYNQFAFNTLQRVNPVSHGVANVVKRIIIIGSSVLFFGNILTRQTILGTCIALAGTALYTELQNRSKA----------
>XP_011400700.1:1-316_Triose_phosphate/phosphate_translocator_TPT,_chloroplastic_[Auxenochlorella_protothecoides]
------------------------------------------------------------------------------------------------------------------------M-GPSAAASATTLTYIAIWYGLNVAFNLQNKVIFNYFPYPWFVSSVHVVVGTIYCAVFYLIGLKKASFERPITTEELGAISGPAAMHAIGHVAANLSFAAVAISLTHTVKTLEPAFNVALSQLILGQSTPAPVILSLIPVM-------VGVAAASAADLSFNWTGFISAMVSNLTFGFRAVWSKKAMTTIKNLSSTGIYAYTTLISVFICVPGIFFFERGVWS-AI-RTQVALKGAGQFYGALLSVGLLYHLYNQFAFNTLSRISPVSHGVCNVVKRVVIIATSVLFFGNKLTLQTKVGTGIALLGTYAYTEAVKRYKAT---PTPKLA
>XP_005845245.1:496-889_hypothetical_protein_CHLNCDRAFT_58576_[Chlorella_variabilis]
MQ---CVTTTSALRATTCVRA-----------AAGQGLR-----------LAARPAIKPVGLKATALVGLRLEQHVAAPKAQRRTAVIAAA--------------AEAELDPLESTVAKVT-GAKLAPQVVTCSFIAIWYALNIAFNLQNKVIFNYFPYPWFVSTVHVVVGAVYCIIAYILGAKKASFERPITKDELASIAGPATMHAVGHVAANLSFAAVAISLTHTVKTLEPAFNVVLSQLILGTSTPLPVIASLVPIM-------AGVAMASAAELSFNWTGFLTAMASNLTFGFRAVWSKKAMSTIKNLGSTGIYAYTTLISVFICAPGVLLFERGVWE-AI-KQQVAEKGATQFYGALLSVGLFYHLYNQFAFNTLARVSPVSHGVCNVVKRVAIIATSVLFFGNKLTMQTQVGTAIALLGTWLYTETTKKKPG------PKTA
>PSC73006.1:497-858_diaminopimelate_decarboxylase_chloroplastic-like_[Micractinium_conductrix]
-----------------------------------------------------------LGLRASPLAGVRLEAQAQAARAARATV-IVRASA-----------EAEVQLDPLETTISKIV-GKKAAPAAVTLTFIAVWYGLNIAFNLQNKVIFNYFPYPWFVSTVHVVVGAVYCILTYLIGAKKASFERPITKDELATLAGPASMHAIGHVAANLSFAAVAISLTHTVKTLEPAFNVVLSQLILGTPTPLPVVATLIPIM-------LGVAAASAAELSFNWMGFFTAMMSNLTFGFRAVWSKKAMTTIKNLGSTGIYAYTTLISVFICAPGIFIFEKGVWE-AI-KQQVAEKGAAQFYGALLSVGLLYHLYNQFAFNTLARVSPVSHGVCNVVKRVAIIGTSVLFFGNKLTAQTQIGTAVALIGTWLYTEASKKKPA------PKTA
>g1766.t1_Triose_phosphate/phosphate_translocator_TPT,_chloroplastic_[Chlorella_ohadii]
MQ---CVAATSALRAPVARAA-----------APRGGLR-----------LPARPQ---VALRSSALAGLRLEQHGVAAKAQRRAAVVVAAAE-----------GETQQLDPLESAVSKVV-GAKAAPAVVTLSFIAFWYALNIAFNLQNKVIFNYFPYPWFVSTVHVVVGAAYCIVAYVLGAKKASFERPITKDELTAIAGPATMHAIGHVAANLSFAAVAISLTHTVKTLEPAFNVVLSQLILGQPTPLPVILSLVPIM-------LGVAAASAAELSFNWMGFLTAMASNLTFGFRAVWSKKAMNTIKNLGSTGIYAYTTLI------------SKGVWE-AI-KQQVAEKGATQFYGALLSVGLLYHLYNQFAFNTLARVSPVSHGVCNVVKRVAIIATSVLFFGNKLTTQTQIGTAVALIGTWLYTEASKKKPA------PKAA
>PRW59873.1:503-896_Diaminopimelate_decarboxylase_chloroplastic_[Chlorella_sorokiniana]
MQ---CVAATSALRAPVARAA-----------APRGGLR-----------LPARPQ---VALRSSQLAGLRLEQQVAAAKAQRRAAVVVAAAE-----------GEAQQLDPLESAVSKVV-GAKSAPAVVTLSFIAFWYALNIAFNLQNKVIFNYFPYPWFVSTVHVVVGALYCIVAYILGAKKASFERPITKDELTAIAGPATMHAIGHVAANLSFAAVAISLTHTVKTLEPAFNVVLSQLILGQPTPLPVILSLVPIM-------LGVAAASAAELSFNWMGFLTAMASNLTFGFRAVWSKKAMNTIKNLGSTGIYAYTTLISVPICAWGIFVYEKGVWE-AI-KQQVAEKGATQFYGALLSVGLLYHLYNQFAFNTLARVSPVSHGVCNVVKRVAIIATSVLFFGNKLTTQTQIGTAVALIGTWLYTEASKKKPA------PKAA
>KAA6425148.1:54-407_triose_phosphate_translocator_[Trebouxia_sp._A1-2]
---------------------------------------------------------------------LRVETQT--VQLCRRQVTVRA--------------EDKPVDAKIESVVEKGTGSPQAASNITTLGFIATWYALNVGFNLQNKTIFNYFPFPWTVSAVHVTVGLAYCTVAYFLGAKNASFQRPISKSEFQKIAGPAAMHAIGHVAANLSFAAVAISLTHTVKTLEPVFSVVLSKLVLGQSTPLPVVGTLVPVM-------AGVAMASAGELSFNWSGFISAMVSNLTFGFRAVWSKKAMGDIKDLSSTAIYAWTTLISVLICVPGALIFEGPRLQ-AG--IDIALKKEPNFYFALLSVGLLYHLYNQFAFNTLSRVTPVSHGVCNVVKRVVIIGTSVVFFGNKLTDKTKIGTVIALIGTYLYTEATKRYKASHPTPTPKAA
>XP_005646002.1:12-324_TPT-domain-containing_protein_[Coccomyxa_subellipsoidea_C-169]
----------------------------------------------------------------------------------------------------------------LPQAVSKVV-GVKAAPSVVTLSFVTMWYGLNVAFNLLNKTIFNYFPFPYTVSAVHVVVGLAYCSLTYLLGAKKASFGRAITKGEFKQIFGPAAMHAVGHIAANLSFAAVAISLTHTVKTLEPAFNVLLSKLFLGVGTPLPVVSTLIPIM-------MGVALASASDLTFNWTGFISAMVSNLTFGFRAVWSKKAMSNIKNLDSTAIYAYTTLISVLICVPAALIFEGPKLQ-AA--SAKALEAHPDFYFSLFLVGLLYHLYNQFAFNTLSRVSPVSHGVCNVVKRVVIIGTSVIFFGTTLTMKTKLGTGIALLGTYLYTEATKK-------------
>XP_013901933.1:21-287_Triose_phosphate/phosphate_translocator_[Monoraphidium_neglectum]
-----------------------------------------------------------------------------------------STAE-----------DRTKEQDPL------------------------ETYGLNVYFNLLNKSILQHFPFPYTVSVVHVAVGTAYCTLTYLLGLKSWSFGRAISPEELRKVLGPASMHAVGHIAANISYAAVAISLTHTVKTMEPAFNVLLSRLVLGEATPAPVVASLLPIM-------LGVALASSAELSFNWTGFLSAMVSNLTFGFRAVWGKAAMT--KTLDSTAVYSYTTLISLIICLPVALAMEGESLT-AGAQAAVSVRGEAQFYTDLVVVGICYHLYNLLSFNTLQRVSPVSHGVTNVVKRVVII------------------------------------------------
>XP_013905042.1:5-383_hypothetical_protein_MNEG_1930_[Monoraphidium_neglectum]
-------------KAPL-GVQ-----------INTRS----------RSLLACRTAQVPLIGRGSIAAPLIKPSQWVQPEQKRGQETLIARAA-----------EESKQLDPLETAVSKVV-GAKNAPAAVTLGFIALWYALNVYFNLLNKSIFKYFPFPYTVSTVHVVVGTAYCAATYFLGLKSWSFGRAISKAEFGTVFGPAAMHAIGHIAANISFAAVAISLTHTVKTLEPAFNVLLSRLVLGEATPLPVVVTLLPIM-------AGVALASAGELSFNWTGFISAMLSNLTFGFRAVWGKAAMT--KTLDSTAVYAYTTLISMLICVPIALVMEGAGLG-AGAQAAIAKVGESRFYLDLFLVGLLYHLYNQFAFNTLQRVSPVSHGVCNVVKRVVIIFSSVIFFNQTLTQQALIGTVIALAGTWLYTEASSR-------------
>GBF93760.1:53-388_triose_phosphate_phosphate_translocator_[Raphidocelis_subcapitata]
------------------------------------------------------------------------------------RRSLECRAA-----------EESKQLDPLETAAAKLF-GEKSAPAAVTLGFITLWYGLNVGFNLLNKSIFQYFPFPYTVSTVHVVVGTAYCALTYFMGLKSLSFGRAINKEEFGKVFGPAAMHAIGHIAANISFAAVAISLTHTVKTLEPAFNVLLSRLVLGEATPLPVVATLLPIM-------FGVALASAGELSFNWTGFISAMLSNLTFGFRAVWGKAAMT--KTLDSTAVYAYTTLISMLICVPIALTMEGSALA-AGAQAAIAKVGEARFYGDLFMVGLLYHLYNQFAFNTLQRVSPVSHGVCNVVKRVVIIFSSVLFFNQVLTSQALVGTVIALAGTWAYTEMSSKYKTKKA-------
>ABH10984.1:51-384_plastid_triose_phosphate/phosphate_translocator_[Polytomella_parva]
---------------------------------------------------------------------------------RKQVVVRSSVEP-----------KAAAEVDPLEAGLAKVV-GTKFASTAVTLGYILFWYALNIAFNLLNKTIFKNFPFPYTVSTIHVVVGLIYCVVMYLVGLKDASFQRPITGKEFAGLFGPAAMHALGHVAANISFAAVAISLTHTVKTLEPAFNVVLSQLILGTPTPIPVALTLLPIM-------FGVAMASAGELSFNWTGFITAMISNLTFSFRAVWSKQVMG--KTLGSTAVYAYTTLISVLICIPMAIFVEGAALP-AGINAAIAKVGAQRFYTELVAVGLLYHLYNQFAFNTLQRVSPVGHGVCNVVKRIAIIFSSVIFFKQVLTTQALTGTVVALIGTWLYTEAAKSK------------
>PNH01462.1:1-400_Triose_phosphate/phosphate_translocator_TPT,_chloroplastic_[Tetrabaena_socialis]
------MATLSSCRMPVCGNV-----------ASRRPAVAPT----MLGGLPVRSAQVGAAARLH-------MVKPIVPVRLSQPVPIRTQAA-----------EEVKELDALETTVSKVV-GVKLAPQVVTLTFIAIWYAMNIGFNLLNKTIFKYFPYPYTVSTIHVVVGLVYCVAVYAVGLKSWSFGRAVNKAELKSIVGPAAMHAIGHVAANISFAAVAISLTHTVKTLEPAFNVLLTKVILGESTPLPVLLTLVPIMVGAGLGWFGVALASAGELSFNWTGFLTAMASNLTFGFRAVWSKQAMT--KSLDGTAVYAYTTLISVLICVPWALLAEGSTLK-AGIEAAIAKVGAQHFYTDLLMVGLLYHLYNQFAFNTLERVSPVSHGVCNVVKRVAIIGSSVFFFNQTLTSQALVGTCIALAGTWLYTDMSAKARKKAAP------
>XP_001689726.1:22-390_triose_phosphate_translocator_[Chlamydomonas_reinhardtii]
--------------------------------------APVA----LLGALPVRPSQVSV-GSRL-------AVKPVAPVRARQTLVTKASAA-----------DAPKELDALETTVSKVV-GAKLAPTVVTLSFITIWYALNIGFNLLNKTIFKYFPYPYTVSTIHVVVGLVYCVLVYAVGLKSWSFGRPVTKQEFKNIFGPAAMHAVGHVAANISFAAVAISLTHTVKTLEPAFNVVLSKVILGEATPLPVLLSLVPIM-------FGVALASAGELSFNWTGFLTAMASNLTFGFRAVWSKRAMT--KSLDGTAVYAYTTLISVLICVPWALLAEGSTLV-EGAKAAIANVGASRFYTDLFMVGMLYHLYNQFAFNTLERVSPVSHGVCNVVKRVAIIGSSVLFFNQTLTAQAMVGTVIALIGTWLYTEMSSKHKHKK--------
>XP_002958137.1:5-389_hypothetical_protein_VOLCADRAFT_77822_[Volvox_carteri_f._nagariensis]
---------TSRVGVP---VA-----------VSKRPLAPVA----LLGGLPVRSSQVLGSRLS--------AVKPVVPFRARAPVAIKAQAA-----------DAAKELDPLETAVSNVV-GVKLAPTVVTLTFIAIWYALNIGFNLLNKTIFKYFPYPYTVSTIHVVVGLVYCVLVYAIGLKGWSFGRPVTKQEFKNIFGPAAMHAVGHVAANISFAAVAISLTHTVKTLEPAFNVVLSQLILGESTPVPVLLSLVPIM-------FGVALASAGELSFNWTGFLTAMASNLTFGFRAVWSKKAMT--KTLDGTAVYAYTTLISVLICVPWALIAEGGTLM-EGCKAAIAKVGATRFYTDLFMVGMLYHLYNQFAFNTLERVSPVSHGVCNVVKRVAIIGSSVVFFNQVLTTQALVGTVIALAGTWLYTDMSSKHKPHKK-------
>KXZ55115.1:31-390_hypothetical_protein_GPECTOR_3g268_[Gonium_pectorale]
----------------------------------------------------LRSSQVLGSRLTS-------VVKPVAPLRIRQPVVVKAAAD-----------DAAKELDPLETTVSKFV-GVKLAPTVVTLTFIAIWYALNIGFNLLNKTIFKYFPYPYTVSTIHVVVGLVYCVLVYAVGLKGWSFGRPVTKQEFKNIFGPAAMHAIGHVAANISFAAVAISLTHTVKTLEPAFNVVLSQLILGESTPLPVLLSLVPIM-------FGVALASAGELSFNWTGFLTAMASNLTFGFRAVWSKRAMT--KSLDGTAVYAYTTLISVLICVPWALFAEGSTLA-QGCQAAIAKVGATRFYTDLFMVGMLYHLYNQFAFNTLERVSPVSHGVCNVVKRVAIIGSSVIFFNQVLTQQALVGTVIALAGTWLYTEMSSKHKHKK--------
>GAX83747.1:51-392_hypothetical_protein_CEUSTIGMA_g11172.t1_[Chlamydomonas_eustigma]
----------------------------------------------------------------------------------RQRVAV-RAAA-----------DEAKELDPLETFVSKIT-GPKLAPTVVTIGYILVWYALNIGFNLLNKSIFKYFAYPWTVSTVHVVVGLIYCVFMYVLGFKDASFGRIVTKKEFGTIFGPASMHAIGHIAANLSFAAVAISLTHTVKTLEPAFNVVLMKLILGESTPLPAVLSLIPII-------VGVALASAGELSFNWMGFLTAMASNLTFGFRAVWSKMAMS--KTLSSTALYAYTTLISVLICVPLALLAEGSTLV-AGANAAIATVGATKFWLDLLAVGLLYHLYNQFAFNTLQRVSPVSHGVCNVVKRIAIIFSSVIFFNQVLTTQALVGTAIAIAGTWLYTDVSSKMKHAKKPEPPA--
>GFH20013.1:5-323_TPT_domain-containing_protein_[Haematococcus_lacustris]
----------------------------------------------------------------------------------------------------------------LLRTVAAVF-GPKLAPSVVTVGFIGVWYALNIGFNLLNKTIFKYFPFPYTVSTVHVIVGLIYCVLMYAIGLKGASFGRVITKEEFGKIFGPASMHAIGHVAANISFAAVAISLTHTVKTLEPAFNVVLSKLILGEGTPTGAVLSLVPII-------MGVAMASAGELSFNWTGFLTAMASNLTFGFRAVWSKMAMT--KALNSTSVYAYTTLVSVIICVPLALLAEGSQLA-EGVRVAIAKVGAQRFYTDLVAVGMLYHLYNQFAFNTLQRVSPVSHGVCNVVKRIAIIFSSVLFFNQAMTQQALIGTCIAIFGTWLYTDQTSRAKHAKA-------
>GFH28525.1:2-255_TPT_domain-containing_protein_[Haematococcus_lacustris]
----------------------------------------------------------------------------------------------------------------------------------------------------------------------------------YAIGLKGASFGRVITKEEFGKIFGPASMHAIGHVAANISFAAVAISLTHTVKTLEPAFNVVLSKLILGEGTPTGAVLSLVPII-------MGVAMASAGELSFNWTGFLTAMASNLTFGFRAVWSKMAMT--KALNSTSVYAYTTLVSVIICVPLALLAEGSQLA-EGVRVAIAKVGAQRFYTDLVAVGMLYHLYNQFAFNTLQRVSPVSHGVCNVVKRIAIIFSSVLFFNQAMTQQALIGTCIAIFGTWLYTDQTSRAKHAKA-------
