# Supplementary material for: Carbon flux through photosynthesis and central carbon metabolism show distinct patterns between algae, C3 and C4 plants
Source: Nat Plants. 2021 Dec 23;8(1):78–91. doi: 10.1038/s41477-021-01042-5 (PMC8786664; doi:10.1038/s41477-021-01042-5)
Supplement: Supplementary file 7 — PEPC1 sequence alignment from algae and plants. [file 41477_2021_1042_MOESM7_ESM.fasta]

>XP_024399244.1:55-961_phosphoenolpyruvate_carboxylase-like_[Physcomitrella_patens]
-----------------------------------------------------VQNCYELSGAFCKTDGKD-EAKLQQLSSLLNNLDAGDSIVVASSFSHMLNLGNLAEEVQIAYRRPG--SRKGDLGDESSALTESDLDQTFQRLVKQLKKTPE--EIFEALKDQTVDLVLTAHPTQSVRRSLLQKHSRIRDCLSQMYG-KDITAEEKQELDEALQREIQAAFRTDEIRRSQPTPQDEMRAGMSYFHETIWNGLPKFLRRVDTALKTIGVKERLPHNVPLIQFSSWMGGDRDGNPRVTPDVTRDVCLLARLMAANLYFAQIEDLMFELSMWRCSDELKQRVATLEAHA-------------------------------------KKEAKHYIEFWKHIPPNEPFRVLLGDMRDKLYNTRERMRQLLASGKSDINI-----EDTFTDASQILEPLELCHRSLCETGDKPIADGSLLDFMRQVSCFGLSLVKLDIRQESERHTDVLDTITNYLGIGSYRDWSEEQRQEWLLSELRGKRPLFGDDLPTTEEVQDVLDTFRVIAELP---TDSFGAYIISMATSPSDVLAVELLQRECRVP--KPLRVVPLFEKLADLESAPAALSRLFSIDWYLNHIKGKQEVMIGYSDSGKDAGRLSAAWAMYKAQEDLVKVAKQYGIRLTMFHGRGGTVGRGGGPTHLAILSQPPDTINGSLRVTIQGEVIEQSFGEEHLCFRTLQRFTAATLEHGMHPPIAPKPEWRNLMDSMAVTATEEYRSIVFQNPRFVEYFRTATPELEYGRMNIGSRPSKRKPSGGIESLRAIPWIFAWTQTRFHLPVWLGLGAALRQALEAEPNNMTVLSRMYDQWPFFRVTIDLVEMVFAKGDPRIAELYDSLLVSEE-LRPLGDELREKYEETKAHLLKIARHKDILQGN-------------------PTLKQRLRLREPYITALNIQQAFTLKKMRDRSAYYATLQPES-----PR------PTKAAAELVTLN-------PTTEFAPGLEDTLILTMKGIAAGIQNTG
>PTQ45560.1:64-973_hypothetical_protein_MARPO_0014s0093_[Marchantia_polymorpha]
-----------------------------------------------------VQKCYELAGQYGKTDGQGDMEKLGELKDVLDSLDPGDSIVVASSFSHMLNLSNLAEEVQIAYRRRA-KQKRGDLADENSALTESDIEETFDRLVHQLGKSPI--EIFEALKNQTVDLVLTAHPTQSVRRSLLQKFSRIRNCLSQLYQ-KDITNDEKQELDEALQREIQAAFRTDEIRRTPPTPQDEMRAGMSYFHETIWKGLPKFLRRVDTALKSIGVDERLPYNVPLIQFSSWMGGDRDGNPRVTPEVTRDVCLLARLMASNLYFAQMEDLMFELSMWRCTDELRARAVQLEAFN-------------------------------------KKDAKHYIEFWKQIPASEPFRVILGEVRDRLYNTRERMRQMLSSGKSDITE-----EETFTSADMILEPLELCYRSLCETGDQNIADGSLLDFMRQVSCFGLSLVKLDIRQESERHTDVLDAITTHLGMGSYREWTEEKRQDWLLAELRGRRPLFGSDLPMTDEIRDVLDTFKVVAELP---QDSFGAYVISMATSPSDVLAVELLQRECKVA--KPLRVVPLFERLDDLEAAPAAMRRLFSIDWYLNRINGKQEVMIGYSDSGKDAGRLAAAWSMFKCQEDLVKVAKQFGIKLTIFHGRGGTVGRGGGPTHLAILSQPPDTIHGSLRVTVQGEVIEQSFGEEHLCFRTLQRFTAATLEHGMHPPISPKPEWRELMDEISRVSTEEYRSIVFKHPQFVHYFRNATPETEYGRMNIGSRPAKRKPSGGIESLRAIPWIFAWTQTRFHLPVWLGFGGAFKAAFQKSNQNVVLLRQMYNEWPFFRVTIDLIEMVFAKGDPRIAALYDELLVSDE-LKPLGEKLRVMYAETRELLLKVAGHEDVLQGN-------------------PTLKQRLRLREPYITPLNVQQAFTLKKIRDQSFHV-RDPETPK---GEN------SGKQSSELVGLN-------TTTEYPPGLEDTLILTMKGIAAGMQNTG
>ASL68824.1:57-965_C4_photosynthetic_phosphoenolpyruvate_carboxylase_[Amaranthus_tricolor]
-----------------------------------------------------VQELYEHAAEYER---TRDSKKLEELGTMITSLDAGDSIVVAKSFSHMLNLANLAEEVQIAYRRRIKKIKKGDFADESSAVTESDIEETLRRLV-DLKKSPE--EVFATLKNQTVDLVLTAHPTQSVRRSLLQKHGRIRDCLSQLYA-KDITPDDKQELDEALQREIQAAFRTDEIRRIQPTPQDEMRAGMSYFHETIWKGVPKFLRRLDTALKNIGINERVPYNAPLIQFSSWMGGDRDGNPRVTPEVTRDVCLLARMMAANMYFSQITDLMFELSMWRCNDEVRARAQELHSQS-------------------------------------KSDAKHYIEFWKRIPLNEPYRVILGDVRDKLYNTREHARQLLSNGSSDVPE-----ESIFTHIDQFLEPLELCYRSLCASGDQPIADGSLLDFMRQVSTFGLSLVKLDIRQESDRHTEVMDTITKHLGIGSYRSWSEEKRQEWLLSELRGKRPLLGPDLPKSDEVADALGTFHVLAELP---SDGFGAYIISMATAPSDVLAVELLQRECGIK--NPLRVVPLFEKLADLQSAAASMTRLFSIDWYKNRINGKQEVMIGYSDSGKDAGRLSAAWQLYKVQEDLIQVAKEFGVKLTLFHGRGGTVGRGGGPTHLALLAQPPETIHGSLRVTVQGEVIEQSFGEEHLCFRTLERYTAATLEHGMHPPTFPKPEWRALMDEMAVITTKEYRSVVLHEPRFVEYFRSATPELEYGRMNIGSRPAKRKPGGGIETLRAIPWIFAWTQTRFHLPVWLGCGAAFKHVIEKDIRNLAMLKEMYNKWSFFRVTIDLLEMVFAKGDPGIAALYDKLLVSDE-LKPFGENLRKSYIETEKFLLEVAGHKDPLDAD-------------------PYLKQILRLRDPYTTTLNVFQAYTLKRIRDPNFHV-KLRPHLSKEIMDS-------NSLAAELVKLN-------PTSEYPPGLEDTLILTMKGIAAGMQNTG
>Q43299.1:76-964_RecName:_Full=Phosphoenolpyruvate_carboxylase;_Short=PEPC;_Short=PEPCase_[Amaranthus_hypochondriacus]
---------------------------------------------------------------------------LEELGNLITSLDAGDSIVIAKSFSQMLNLANLAEEVQLAYRRRIKKTKKGDFADESSAITESDFEETLRRLV-DLKKSPE--EIFATLKNQTVDLVLTAHPTQSVRRSLLQKHGRIRDCLSQLYA-KDISPDDKQELDEALQRAIQAAFRTDEIRRVQPTPQDEMRMGMSYFHETIWKGVPKFLRRVDTALKNIGINERVPYNVPLIQFSSWMGGDRDGNPRVTPEVTRDVVLLARMMAANMYFTQITDLMFELSMWRCNDEVRARAQELHSQS-------------------------------------KSDAKHYIEFWKQIPLSEPYRVILGDVRDKLYNTREHAHKLLANGSSDVPE-----ESTFTHIDQFLEPLELCYKSLCASGDQPIADGSLLDFMRQVSTFGLSLVKLDIRQESDRHTEVMDAITTHLGIGSYRSWSEEKRQEWLLSELRGKRPLFGSDLPMSYEVADAIGTFRVLAELP---NDSFGAYIISMATAPSDVLAVELLQRECGIK--KPLRVVPLFEKLADLQSAAASMTRLFSIDWYKNRINGTQEVMIGYSDSGKDAGRLSAAWQLYKVQEQLIQVAKEYGVKLTMFHGRGGTVGRGGGPTHLALLSQPPDTIHGSLRVTIQGEVIEQSFGEEHLCFRTLERYTAATLEHGIDPPTSPKPEWRALMDEMAVITTKEYRSVVLQEPRFVEYFRSATPELEYGRMNIGSRPAKRKPGGGIETLRAIPWIFSWTQTRFHLPVWLGCGAAFKHVIEKDIKNLAMLKDMYNQWSFFRVTIDLLEMVFAKGDPGIAALYDKLLVKDE-LKPFGENLRKSYLEAQKFLLEIAGHKDPLDAD-------------------PYLKQILRLRDPYTTTLNVFQVYTLKRIRDPSFHV-TVRPHLSKE-MDA-------NSLAADLVKLN-------PTSEYPPGLEDTLILTMKGIAAGMQNTG
>ADO15315.1:76-964_C4_photosynthetic_phosphoenolpyruvate_[Amaranthus_hypochondriacus]
---------------------------------------------------------------------------LEELGNLITSLDAGDSIVIAKSFSQMLNLANLAEEVQLAYRRRIKKTKKGDFADESSAITESDFEETLRRLV-DLKESPE--EIFATLKNQTVDLVLTAHPTQSVRRSLLQKHGRIRDCLSQLYA-KDITPDDKQELDEALQREIQAAFRTDEIRRVQPTPQDEMRMGMSYFHETIWKGVPKFLRRVDTALKNIGINERVPYNVPLIQFSSWMGGDRDGNPRVTPEVTRDVVLLARMMAANMYFTQITDLMFELSMWRCNDEVRARAQELRSQS-------------------------------------KSDAKHYIEFWKQIPLSEPYRVILGDVRDKLYNTREHAHQLLANGASDVPE-----ESTFTHIDQFLEPLELCYKSLCASGDRPIADGSLLDFMRQVSTFGLSLVKLDIRQESDRHTEVMDAITTHLGIGSYRSWSEEKRQEWLLSELRGKRPLFGSDLPMSYEVADAIGTFRVLAELP---NDSFGAYIISMATAPSDVLAVELLQRECGIK--KPLRVVPLFEKLADLQSAAASMTRLFSIDWYKNRINGTQEVMIGYSDSGKDAGRLSAAWQLYKVQEQLIQVAKEYGVKLTMFHGRGGTVGRGGGPTHLALLSQPPDTIHGSLRVTIQGEVIEQSFGEEHLCFRTLERYTAATLEHGMHPPTSPKPEWRALMDEMAVITTKEYRSVVLQEPRFVEYFRSATPELEYGRMNIGSRPAKRKPGGGIETLRAIPWIFSWTQTRFHLPVWLGCGAAFKHVIEKDIKNLAMLKDMYNQWSFFRVTIDLLEMVFAKGDPGIAALYDKLLVKDE-LKPFGENLRKSYLEAQKFLLEIAGHKDPLDAD-------------------PYLKQILRLRDPYTTTLNVFQVYTLKRIRDPSFHV-TVRPHLSKE-MDA-------NSLAAELVKLN-------PTSEYPPGLEDTLILTMKGIAAGMQNTG
>QFR35816.1:74-959_phosphoenolpyruvate_carboxylase_[Chandrasekharania_keralensis]
------------------------------------------------------------------------------LGARLTGLAPADAIVVASSFSHMLNLANLAEEVQIAHRRRN-KLKRGDFSDEASATTESDIEETLKRLVSDLGKTRE--EVFDALKNQTVDLVFTAHPTQSIRRSLLQKHARIRNCLTQLYA-KDITANDKQELDEALQREIQAAFRTDEIRRTQPTPQDEMRAGMSYFHETIWKGVPKFLRRMDTALKNIGIEERLPYNAPLIQFSSWMGGDRDGNPRVTPEVTRDVCLLARMMAANLYFSQIEEMMFELSMWRCNDELRVRAEELHRASRK-------------------------------------AAKHYIEFWKQIPPNEPYRVILGNVRDKLYYTRERSRHLLTTGFSEIPE-----EMAFANVEEFLEPLELCYRSLCASGDKTIADGSLLDFLRQVSTFGLSLVKLDIRQESERHTDVLDAITTHLGIGSYREWSKEKRQEWLLSELRGKRPLLGPDLPQTEEVADVLGTFRVLAELP---PDSFGAYIISMATAPSDVLAVELLQRECHVR--HPLRVVPLFEKLADLEAAPAAVARLFSVDWYMDRIDGKQEVMIGYSDSGKDAGRLSAAWQLYKAQEELVRVAKRYGVKLTMFHGRGGTVGRGGGPTHLAILSQPPDTIHGSLRVTVQGEVIEHSFGEEHLCFRTLQRFTAATLEHGMHPPVSPKPEWRALMDELAVVATEEYRSIVFREPRFVEYFRSATPETEYGRMNIGSRPSKRKPSGGIESLRAIPWIFAWTQTRFHLPVWLGFGAAFKHAIDKDIRNIQMLREMYNEWPFFRVTLDLLEMVFAKGDPGIAGLYDDLLVAEE-LKPFGEQLRNNYVDTQQLLLQVAGHKDVLEGD-------------------PYLKQRLRLRDPYITTLNVCQAYTLKRIRDPSFQV-TVQRPLSKEFADE--------NQPAGLVKLN-------PASEFAPGLEDTLILTMKGIAAGMQNTG
>XP_020163873.1:71-967_phosphoenolpyruvate_carboxylase_1-like_[Aegilops_tauschii_subsp._tauschii]
----------------------------------------------------------------EG---DRDAARLDELGGRLTGLAPADSIVVASSFSHMLNLANLAEEVQIANRRRN-KLKRGDFADEASATTESDIEETLKRLVSDLGKTRE--EVFDALKNQTVDLVFTAHPTQSIRRSLLQKHGRIRNCLRQLYA-KDITADDKQELDEALQREIQAAFRTDEIRRTQPTPQDEMRAGMSYFHETIWKGVPKFLRRVDTALKNIGIDERLPYNAPLIQFSSWMGGDRDGNPRVTPEVTRDVCLLARMMAANLHFSQIEELMFELSMWRCNDELRVRAEELHRASRK-------------------------------------AEKHYIEFWKQVPPTEPYRVILGYVRDKLYYTRERSRHLLTSGSSDIPA-----DSTFTDVEQFLEPLELCYRSLCDCGDKTVADGSLLDFLRQVSTFGLSLVKLDIRQESDRHTDALDAITAHLGIGSYRSWPEEKRQEWLLSELRGRRPLFGGDLPMTEEVADVLGTFRVLAELP---PDCFGAYIISMATAPSDVLAVELLQRECHVG--HPLRVVPLFEKLADLEAAPAAVARLFSIDWYMDRIGGKQEVMIGYSDSGKDAGRLSAAWQLYKAQEELVKVAKQYGVKLTMFHGRGGTVGRGGGPTHLAILSQPPETVNGSLRVTVQGEVIEHSFGEEHLCFRTLQRFTAATLEHGMHPPVSPKPEWRALMDEMAVVATEEYRAMVFKEPRFVEYFRSATPETEYGRMNIGSRPSKRKPSGGIETLRAIPWIFAWTQTRFHLPVWLGFGAAFKHIMQKDIRNVQALREMYNEWPFFRVTLDLLEMVFAKGDPGIAALYDELLVADE-LKPLGEQLRSNFEDTKKLLVQVAGHRDVLEDD-------------------PYLKQRLRLRDPYITTLNVCQAYTLKRIRDPSFQV-TAQPPLSKEFADE--------NQPASLVKLN-------AASEYAPGLEDTLILTMKGIAAGMQNTG
>XP_019425248.1:54-968_PREDICTED:_phosphoenolpyruvate_carboxylase-like_[Lupinus_angustifolius]
-------------------------------------------------LKNTVQDVYELSSEYEG---KHDPKKLEEIGNVLTSLDAGDSIVVAKSFSHMLNLANLAEEVQISHRRRN-KLKKGNFADETNATTESDIEETLKRLVFDLKKSPQ--EVFDALKNQTVDLVLTAHPTQSIRRSLLQKHARIRNCLSQLYA-KDITPDDKQELDESLQREIQAAFRTDEIKRTPPTPQDEMRAGMSYFHETIWKGVPKFLRRVDTALKNIGINERVPHNAPVIQFSSWMGGDRDGNPRVTPEVTRDVCLLARMMAANMYYSQIEDLMFELSMWRCSDELRDRADELHRSSNK-----------------------------------DEVAKHYIEFWKKVPTNEPYRVVLGEVRDRLYQTRERSRHLLAHGYSDIPE-----EATFTNVEEFLEPLEVCYRSLCACGDRSIADGSLLDFLRQVSTFGLSLVRLDIRQESDRHTDVMDAITKHLEIGSYLEWSEEKRQEWLLSELSGKRPLFGPDLPKTEEIRDVLDTFHVLAELP---PDNFGAYIISMATAPSDVLAVELLQRECHIK--HPLRVVPLFEKLADLEAAPAALARLFSVDWYKNRIDGKQEVMIGYSDSGKDAGRFSAAWQLYKAQEDLIKVAEKFGVKLTMFHGRGGTVGRGGGPTHLAILSQPPGTIHGSLRVTVQGEVIEQSFGEQHLCFRTLQRYTAATLEHGMHPPISPKPEWRALMDQMAVIATEEYRSIVFKEPRFVEYFRLATPELEYGRMNIGSRPAKRRPTGGIETLRAIPWIFAWTQTRFHLPVWLGFGKAFKQVIEKDAGNLNMLQEMYNQWPFFRVTIDLVEMVFAKGDPGIAALNDRLLVSKD-LWPFGEQLRKKYEETKNLLLQVAAHKDLLEGD-------------------PYLKQRLRLRDSYITTLNVFQAYTLKRIRDPNFNV-PPRPHISKDYLEK-------SKSATELVSLN-------PTSEYAPGLEDSLILSMKGIAAGMQNTG
>PWA95010.1:85-969_phosphoenolpyruvate_carboxylase_[Artemisia_annua]
----------------------------------------------------------------------------------LTSLDPGDSIVIAKAFSHMLNLANLAEEVQIAYRRRI-KLKKGDFVDEANATTESDIEETLKRLVHKLKKSPE--EVFDALKNQTVDLVFTAHPTQSVRRSLLQKHGRIRDCLAQLYA-KDITPDDKQELDEALHREIQAAFRTDEIRRTPPTPQDEMRAGMSYFHETIWKGVPKFLRRVDTALKNIGINERVPYNAPLIQFSSWMGGDRDGNPRVTPEVTRDVCLLARMMAANMYFSQIEDLMFEMSMWRCSDELRVRAEELHRSSSK-----------------------------------SD-VKHYIEFWKPVPPTEPYRVILGDVRDKLYNTRERARHLLAHDVSEIPE-----ELVYTNIEQFLEPLELCYRSLCACGDRVIADGSLLDFLRQVSTFGLSLVRLDIRQESDRHTDVLDAITQHLQIGSYREWSEEKRQEWLLSELRGKRPLFGPDLPRTEEVADVLDTFQVLAELP---SDCFGAYIISMATSPSDVLAVELLQRECHVK--KPLRVVPLFEKLADLESAPAAMARLFSIEWYRNRIDGKQEVMIGYSDSGKDAGRLTAAWQLYKAQEELIKVAKEFGIKLTMFHGRGGTVGRGGGPTHLAILSQPPETIHGSLRVTVQGEVIEQSFGEEHLCFRTLQRFCAATLEHGMNPPISPQPEWRALMDEIAVHATEQYREIVFKEPRFVEYFRLATPELEYGRMNIGSRPSKRKPSGGIESLRAIPWIFAWTQTRFHLPVWLGFGAAFKYAIEKDIKNLHMLQEMYKTWPFFRVTIDLIEMVFAKGDPGIAALNDKLLVSED-LWSFGESLRANYEETKNLVLKIAGHKNLLEGD-------------------PYLRQRLRLRDSYITTLNVCQAYTLKRIRDPNFHV-TYRPHISKEYAEP------SSKPGDDLTKLN-------PKSEYPPGLEDTLILTMKGIAAGMQNTG
>XP_022009813.1:53-967_phosphoenolpyruvate_carboxylase_2-like_[Helianthus_annuus]
-------------------------------------------------LKETVQQCYELSAEYEG---KHDPKKLEELGNVLTSLDPGDSIVIAKAFSHMLSLANLAEEVQTAHCRRT-KLKKGGFVDEANASTESDIEETLKRLVHKLKKSPE--EVFDALKNQTVDLVFTAHPTQSVRRSLLQKHGRIRDCLAQLYA-KDITPDDKQELDEALHREIQAAFRTDEIRRTPPTPQDEMRAGMSYFHETIWKGVPKFLRRVDTALKNIGINERVPYNAPLIQFSSWMGGDRDGNPRVTPEVTRDVCLLARMMAANMYFSQIEDLMFEMSMWRCSDELRVRAEELHRSSSK-----------------------------------RD-VKHYIEFWKQVPPTEPYRVILGDVRDKLYNTRERARHLLAHDVSDIPE-----ELVYTNVEQFLEPLELCYRSLCACGDRVIADGSLLDFLRQVSTFGLSLVRLDIRQESDRHTDVLDAITQHLEIGSYREWSEEKRQEWLLSELSGKRPLFGPDLPKTEEIADVLDTFQVLAELP---PDCFGAYIISMATSPSDVLAVELLQRECSVK--QPLRVVPLFEKLADLEAAPAAVARLFSIEWYCNRIDGKQEVMIGYSDSGKDAGRLSAAWQLYKAQEELIKVAKKFGVKLTMFHGRGGTVGRGGGPTHLAILSQPPETIHGSLRVTVQGEVIEQSFGEEHLCFRTLQRFCAATLEHGMNPPISPRPEWRALMDEIAVHATEQYREIVFKEPRFVEYFRLATPELEYGRMNIGSRPSKRKPSGGIESLRAIPWIFAWTQTRFHLPVWLGFGAAFKHTIEKDVKNLHMLQEMYKTWPFFRVTIDLVEMVFAKGDPGIAALNDKLLVSED-LWSFGESLRTNYEETKSLLLKIAGHKDLLEGD-------------------PYLRQRLRLRDSYITTLNVCQAYTLKRIRDPNYHV-TLRPHISKEYAEP------GRKPADEYIKLN-------PKSEYAPGLEDTLILTMKGIAAGMQNTG
>KZV54183.1:53-964_phosphoenolpyruvate_carboxylase,_housekeeping_isozyme-like_[Dorcoceras_hygrometricum]
-------------------------------------------------LKETVQECYELSAEYEG---KHDPKKLEELGNVLTSLDPGDSIVIAKAFSHMLNLANLAEEVQLAYRRRI-KKKKGDYTDENSAATESDIEETLKRIVVDLKKSPQ--EVFDALKNQTVDLVLTAHPTQSVRRSLLQKHGRIRNCLAQLYA-KDITPDDKQELDEALQREIQAAFRTDEIRRSPPAPQDEMRAGMSYFHETIWKGVPKFLRRVDTALKNIGIDERVPYNAPLIQFSSWMGGDRDGNPRVTPEVTRDVCLLARMMAANLYYSQIEDLMFELSMWRCSDELRVRADELHRYS-K-----------------------------------RD-AKHFIEFWKTIPPNEPYRVILGDVRDKLYQTRERARHLLAQETSDIPE-----EATYTNIEQFLEPLELCYRSLCACGDRPIADGSLLDFLRQVSTFGLSLVKLDIRQESDRHTDVLDAITQHLEIGSYREWSEEKRQEWLLSELSGKRPLFGPDLPKTEEISDVLSTFHVLAELP---PDCFGAYIISMATSPSDVLAVELLQRECRVN--QPLRVVPLFEKLDDLEAAPAAVARLFSIDWYRNHINGKQEVMIGYSDSGKDAGRLSAAWQLYKAQEELINVAKQYGVKLTMFHGRGGTVGRGGGPTHLAILSQPPDTIHGSLRVTVQGEVIEQSFGEEHLCFRTLQRFTAATLEHGMHPPIAPKPEWRALLDEIAVVATKEYRSIVFNEPRFVEYFRLATPELEYGRMNIGSRPSKRKPSGGIESLRAIPWIFAWTQTRFHLPVWLGVGAAFKYAIEKDVRNLKILQEMYNEWPFFRVTIDLVEMVFAKGDPGIAALYDKLLVSED-LLPFGENLRSNYEETKSLLLKIAAHKEILEGD-------------------PYLKQRLRLRDSYITTLNVCQAYTLKRIRDANYHV-KLRPHISKEYIDS-------K-PAAELITLN-------PTSEYAPGLEDTLILTMKGIAAGLQNTG
>XP_022846138.1:53-964_phosphoenolpyruvate_carboxylase_[Olea_europaea_var._sylvestris]
-------------------------------------------------LKETVQECYELSAEYEG---KNDPKKLEELGNVLTSLDPGDSIVVAKAFSHMLNLANLAEKVQIAHRRRN-KKKKGDYTDESSATTESDIEETLKRLVVDLKKSPQ--EIFDALKNQTVDLVFTAHPTQSVRRSLLQKHGRIRDCLAQLYA-KDITPDDKQELDESLQREIQAAFRTDEIRRTPPTPQDEMRAGMSYFHETIWKGVPKFLRRVDTALKNIGINERVPYNAPLIQFSSWMGGDRDGNPMVTPEVTRDVCLLARMMAANLYYSQIEDLMFELSMWRCSDELRARANELHRSS-K-----------------------------------RD-SKHYIEFWKQIPVNEPYRVILGDVRDKLYETRERSRYLLAHGLSDIPE-----EATYTNVEQFLEPLELCYRSLCACGDRPIADGSLLDFLRQVSTFGLSLVKLDIRQESDRHTDVLNAITQHLEIGSYRDWSEERRQEWLLSELSGKRPLFGPDIPKTEEITDVLDTFHVLAELP---EDCFGAYIISMATAPSDVLAVELLQRECHVK--NPLRVVPLFEKLADLEAAPAAVARLFSIDWYKSRINGKQEVMIGYSDSGKDAGRLSAAWEMYKAQEELVKVAKKYGVKLTMFHGRGGTVGRGGGPTHLAILSQPPDTIHGSLRVTVQGEVIEQSFGEEHLCFRTLQRFTAATLEHGMHPPISPKPEWRALLDEIAVVSTEEYRSIVFKEPRFVEYFRLATPELEYGRMNIGSRPSKRKPSGGIESLRAIPWIFAWTQTRFHLPVWLGFGAAFKYAMDKDIKNLRMLQDMYNQWPFFRVTIDLIEMVFAKGNPRIAALYDKLLVSED-LWAFGEHLRANYEGTKSLLLQIAGHKDLLEGD-------------------PYLKQRLRLRDSYITTLNVSQAYTLKRIRDPNYHV-KLRPHISKEYMES-------K-RAAELVTLN-------PTSEYAPGLEDTLILTMKGIAAGMQNTG
>XP_022872596.1:77-965_phosphoenolpyruvate_carboxylase_isoform_X1_[Olea_europaea_var._sylvestris]
---------------------------------------------------------------------------LEELGNVLTSLDPGDSIVIAKAFSHMLNLANLAEEVQIAYRRRI-KKKKGDYTDESSAATESDIEETLKRLVVDLKKSPQ--EVFDALKNQTVDLVFTAHPTQSIRRSLLQKHGRIRHCLAQLYA-KDITPDDKQELDEALQREIQAAFRTDEIRRTPPTPQDEMRAGMSYFHETIWNGVPKFLRRVDTALKNIGINERVPYNAPLIQFSSWMGGDRDGNPRVTPEVTRDVCLLARMMAANLYYSKIEDLMFELSMWRCSDELRVRADELHRSS-K-----------------------------------RD-TKHYIEFWKQVPPNEPYRVILADVRDKLYQARERSRHLLAHGISDIPE-----EATYTNVEQFLEPLELCYRSLCACGDRPVADGSLLDFLRQVSTFGLSLVRLDIRQESDRHTDVLDAITKHLDIGSYREWSEERRQEWLLSELSGKRPLFGPDLPKTEEIADVLDTFHVLAELP---PDCFGAYIISMATAPSDVLAVELLQRECHVK--TPLRVVPLFEKLDDLEAAPAAVARLFSIDWYRNRINGKQEVMIGYSDSGKDAGRLSAAWQLYKAQEELIKVAKQFGVKLTMFHGRGGTVGRGGGPTHLAILSQPPDTIHGSLRVTVQGEVIEQSFGEEHLCFRTLQRFTAATLEHGMHPPVAPKPEWRALLDEIAVASTEEYRSIVFKEPRFVEYFRLATPELEYGRMNIGSRPSKRKPSGGIESLRAIPWIFAWTQTRFHLPVWLGFGAAFKYALQKDIKNLKMLQEMYNGWPFFRVTIDLVEMVFAKGDPGIAALYDKLLVSED-LWSFGQRLRANYEETKSLLLQIAGHKDLLEGD-------------------PYLKQRLRLRDSYITTLNVSQAYALKRIRDQNYHV-KLRPHICKDYMES-------S-SAAELVKLN-------PTSEYAPGLEDTLILTMKGIAAGLQNTG
>KAA8523993.1:76-965_hypothetical_protein_F0562_010576_[Nyssa_sinensis]
---------------------------------------------------------------------------LEELGNVLTSLDPGDSIVIAKSFSNMLNLANLAEEVQIAYRRRI-KLKKGDFADENSATTESDIEETLKRLVVQLKKSPE--EVFDALKNQTVDLVFTAHPTQSVRRSLLQKHGRIRDCLAQLYA-KDITPDDKQELDEALQREIQAAFRTDEIRRTPPTPQDEMRAGMSYFHETIWKGVPKFLRRVDTALKNIGISERVPYNAPLIQFSSWMGGDRDGNPRVTPEVTRDVCLLARMMASNLYYSQIEDLMFELSMWRCSDELRVRADELHRSS-K-----------------------------------RD-AKHYIEFWKQVPPNEPYRVILGDVRDKLYQTRERSRHLLSHGISDIPE-----EATFTNVDQFLEPLELCYRSLCDCGDRTIADGSLLDFLRQVSTFGLSLVRLDIRQESDRHTDVIDAITKHLEIGSYREWSEERRQEWLLSELSGKRPLFGPDLPKTEEISDVLDTFHVIAELP---LDCFGAYIISMATAPSDVLAVELLQRECHVK--QPLRVVPLFEKLDDLEAAPAAVARLFSIDWYRDRIKGKQEVMIGYSDSGKDAGRLSAAWQLYKAQEELIKVAKQYGVKLTMFHGRGGTVGRGGGPTHLAILSQPPDTIHGSLRVTVQGEVIEQSFGEEHLCFRTLQRFIAATLEHGMRPPVSPKPEWRALMDEIAVVATEEYRSIVFKEPRFVEYFRLATPELEYGRMNIGSRPAKRKPSGGIESLRAIPWIFAWTQTRFHLPVWLGFGAAFKHAIQKNIKNLHMLQEMYNAWPFFRVTIDLVEMVFAKGDPGIAALYDKLLVSED-LWSFGEHLRANYEETKGLLLQIAGHKDLLEGD-------------------PYLKQRLRLRDSYITTLNVCQAYTLKRIRDPNYHV-KLRPHISKEYMES-------SKSAAELVKLN-------PTSEYAPGLEDTLILTMKGIAAGVQNTG
>KAE8703301.1:57-969_Phosphoenolpyruvate_carboxylase_2_[Hibiscus_syriacus]
-------------------------------------------------LRETVQECYELSAEYEG---KNNPEKLEELGNVLTSLDPGDSIVIAKAFSHMLNLANLAEEVQIAHRRRI-KLKKGDFVDENSATTESDIEETLKRLVNDLKKSPE--EVFDALKNQTVDLVFTAHPTQSVRRSLLQKHGRIRNCLAQLYA-KDITPDDKQELDEALQREIQAAFRTDEIRRTPPTPQDEMRAGMSYFHETVWKGVPKFLRRVDTALKNIGINERVPYNAPLIQFSSWMGGDRDGNPRVTPEVTRDVCLLARMMAANLYYSQIEDLMFELSMWRCSDELRVRAEELHRSS-R-----------------------------------RD-AKHYIEFWKKVPSNEPYRVILGDVRDKLYQTRERSRQMLSHGISDIPE-----EETFTNIEQFLEPLELCYRSLCSCGDRPIADGSLLDFLRQVSTFGLSLVRLDIRQESDRHTDVLDAITQHLEIGSYREWSEEQRQEWLLSELSGKRPLFGPDLPKTEEIADVLDTFSVLAELP---ADNFGAYIISMATAPSDVLAVELLQRECHVK--QPLRVVPLFEKLADLQAAPAALARLFSVDWYRNRINGKQEVMIGYSDSGKDAGRLSAAWQLYKAQEELIKVAKQFGVKLTMFHGRGGTVGRGGGPTHLAILSQPPETIHGSLRVTVQGEVIEQSFGEEHLCFRTLQRFTAATLEHGMHPPVSPKPEWRALLDEMAVVATEEYRSIVFKEPRFVEYFRLATPELEYGRMNIGSRPSKRKPSGGIESLRAIPWIFAWTQTRFHLPVWLGFGAAFKHVIQKDIKNLLMLQEMYNAWPFFRVTIDLVEMVFAKGDPGIAALYDKLLVSEE-LWSFGERLRTNYEDTKSLLLQIAGHKDLLEGD-------------------PYLKQRLRLRDSYITTLNVCQVYTLKRIRDPNYSV-KLRPHISKEIMES-------SKPADELVKLN-------PTSEYAPGLEDTLILTMKGIAAGMQNTG
>KAE8683760.1:57-969_Phosphoenolpyruvate_carboxylase_2_[Hibiscus_syriacus]
-------------------------------------------------LRETVQECYELSAEYEG---NNSPEKLEELGNVLTSLDPGDSIVIAKAFSHMLNLANLAEEVQIAHRRRI-KLKKGDFADENSATTESDIEETLKRLVNDLKKSPE--EVFDALKNQTVDLVFTAHPTQSVRRSLLQKHGRIRNCLAQLYA-KDITPDDKQELDEALQREIQAAFRTDEIRRTPPTPQDEMRAGMSYFHETVWKGVPKFLRRVDTALKNIGINERVPYNAPLIQFSSWMGGDRDGNPRVTPEVTRDVCLLARMMAANLYYSQIEDLMFELSMWRCSDELRVRAEELHRSS-R-----------------------------------RD-AKHYIEFWKQVPPNEPYRVILGDVRDKLYQTRERSRQMLSHGISDIPE-----EETFTNIEQFLEPLELCYRSLCSCGDQPIADGSLLDFLRQVSTFGLSLVRLDIRQESDRHTDVLDAITQHLEIGSYREWSEEQRQEWLLSELSGKRPLFGPDLPKTEEIADVLDTFSVLAELP---ADNFGAYIISMATAPSDVLAVELLQRECHVK--QPLRVVPLFEKLADLEAAPAALARLFSVDWYRNRINGKQEVMIGYSDSGKDAGRLSAAWQLYKAQEDLIKVAKQFGVKLTMFHGRGGTVGRGGGPTHLAILSQPPETIHGSLRVTVQGEVIEQSFGEEHLCFRTLQRFTAATLEHGMHPPISPKPEWRALLDEMAVVATEEYRSIVFKEPRFVEYFRLATPELEYGRMNIGSRPSKRKPSGGIESLRAIPWIFAWTQTRFHLPVWLGFGAAFKHVIQKDIKNLLMLQEMYNAWPFFRVTIDLVEMVFAKGDPGIAALYDKLLVSEE-LWSFGERLRTNYEETKSLLLRIAGHKDLLEGD-------------------PYLKQRLRLRDSYITTLNACQAYTLKRIRDPNYSV-KLRPHISKEIMES-------SKPADELVKLN-------PTSEYAPGLEDTLILTMKGIAAGMQNTG
>XP_022717265.1:57-969_phosphoenolpyruvate_carboxylase,_housekeeping_isozyme_isoform_X1_[Durio_zibethinus]
-------------------------------------------------LKETVQACYELSAEYEG---KNNPKKLEELGNVLTSLDPGDSIVVAKAFSHMLNLANLAEEVQIAYRRRI-KLKKGDFVDENSATTESDIEETLKRLVFDLKKSPE--EVFDALKNQTVDLVFTAHPTQSVRRSLLQKHGRIRNSLAQLYA-KDITPDDKQELDEALQREIQAAFRTDEIRRTPPTPQDEMRAGMSYFHETVWKGVPKFLRRVDTALKNIGINERVPYNAPLIQFSSWMGGDRDGNPRVTPEVTRDVCLLARMMAANLYYSQIEDLMFELSMWRCSDELRVRAEELHRSS-K-----------------------------------RD-AKHYIEFWKQVPPNEPYRVILADVRDKLYHTRERSRQMLSHGISDIPE-----EATFTNIEQFLEPLEVCYRSLCSCGDRSIADGSLLDFLRQVSTFGLSLVRLDIRQESDRHTDVLDAITKHLEIGSYREWSEEQKQEWLLSELSGKRPLFGPDLPKTEEIADVLDTFNVLAELP---ADNFGAYIISMATAPSDVLAVELLQRECHVK--QPLRVVPLFEKLADLEAAPAALARLFSIEWYRNRINGKQEVMIGYSDSGKDAGRLSAAWQLYKAQEELIKVAKQFGVKLTMFHGRGGTVGRGGGPTHLAILSQPPETIHGSLRVTVQGEVIEQSFGEEHLCFRTLQRFTAATLEHGMHPPISPKPEWRALMDEMAVIATEEYRSIVFKEPRFVEYFRLATPELEYGRMNIGSRPSKRKPSGGIESLRAIPWIFAWTQTRFHLPVWLGFGAAFKHVIQKDIKNLHMLQEMYNEWPFFRVTIDLVEMVFAKGDPGIAALYDRLLVSEE-LWSFGERLRTNSNETKRLLLQIAGHKDLLEGD-------------------PYLKQRLRLRDSYITTLNVCQAYTLKRIRDPNYNV-KLRPHISKEIMES-------SKPADELVKLN-------PTSEYAPGLEDTLILTMKGIAAGMQNTG
>XP_021287563.1:66-978_phosphoenolpyruvate_carboxylase,_housekeeping_isozyme_[Herrania_umbratica]
-------------------------------------------------LKETVQECYELSAEYEG---KNNPKKLEELGNALTSLDPGDSIVVAKAFSHMLNLANLAEEVQIAYRRRI-KLKKGDFIDENSATTESDIEETLKRLVVDLKKSPE--EVFDALKNQTVDLVFTAHPTQSVRRSLLQKHGRIRNCLAQLYA-KDITPDDKQELDEALQREIQAAFRTDEIRRTPPTPQDEMRAGMSYFHETVWKGVPKFLRRVDTALKNIGITERVPYNAPLIQFSSWMGGDRDGNPRVTPEVTRDVCLLARMMAANLYYSQIEDLMFELSMWRCSDELRVRADELHKSS-R-----------------------------------RD-AKHYIEFWKQIPPNEPYRVVLGDVRDKLYQTRERSRQMLSHGISDIPE-----EATFTNIEQFLEPLELCYRSLCSCGDRPIADGSLLDFLRQVSTFGLSLVRLDIRQESDRHTDVIDAITKHLELGSYREWSEERKQEWLLSELSGKRPLFGPDLPKTEEIADVLDTFHVIAELP---ADNFGAYIISMATAPSDVLAVELLQRECHVK--EPLRVVPLFEKLADLEAAPAALARLFSIDWYRNRINGKQEVMIGYSDSGKDAGRLSAAWQLYKAQEELIKVAKQFGVKLTMFHGRGGTVGRGGGPTHLAILSQPPETIHGSLRVTVQGEVIEQSFGEEHLCFRTLQRFTAATLEHGMHPPVSPKPEWRALMDEMAVIATEEYRSIVFQEPRFVEYFRLATPELEYGRMNIGSRPSKRKPSGGIESLRAIPWIFAWTQTRFHLPVWLGFGAAFKHAIKKDIKNLHMLQEMYNNWPFFRVTIDLVEMVFAKGDPGIAALYDKLLVSPE-LWSFGERLRSNYEGTKSLLLQIAGHRDLLEGD-------------------PYLKQRLRLRDSYITTLNVCQAYTLKRIRDTNYNV-KLRPHISKEIMES-------SKPADELVKLN-------PTSEYAPGLEDTLILTMKGIAAGMQNTG
>XP_007021728.2:60-972_PREDICTED:_phosphoenolpyruvate_carboxylase_[Theobroma_cacao]
-------------------------------------------------LKETVQECYELSAEYEG---KNNPKKLEELGNVLTSLDPGDSIVVAKAFSHMLNLANLAEEVQIAYRRRI-KLKKGDFIDENSATTESDIEETLKRLVFDLKKSPE--EVFDALKNQTVDLVFTAHPTQSVRRSLLQKHGRIRNCLAQLYA-KDITPDDKQELDEALQREIQAAFRTDEIRRTPPTPQDEMRAGMSYFHETVWKGVPKFLRRVDTALKNIGINERVPYNAPLIQFSSWMGGDRDGNPRVTPEVTRDVCLLARMMAANLYYSQIEDLMFELSMWRCSDELRVRADELHRSS-R-----------------------------------RD-AKHYIEFWKQIPPNEPYRVILGDVRDKLYQTRERSRQMLSHGISDIPE-----EATFTNIEQFLEPLELCYRSLCSCGDRPIADGSLLDFLRQVSTFGLSLVRLDIRQESDRHTDVIDAITKHLELGSYREWSEERKQEWLLSELSGKRPLFGPDLPKTEEIADVLDTFHVIAELP---ADNFGAYIISMATAPSDVLAVELLQRECHVK--EPLRVVPLFEKLADLEAAPAALARLFSIDWYRNRINGKQEVMIGYSDSGKDAGRLSAAWQLYKAQEELIKVAKQFGVKLTMFHGRGGTVGRGGGPTHLAILSQPPETIHGSLRVTVQGEVIEQSFGEEHLCFRTLQRFTAATLEHGMHPPVSPKPEWRALMDEMAVIATEKYRSIVFQEPRFVEYFRLATPELEYGRMNIGSRPSKRKPSGGIESLRAIPWIFAWTQTRFHLPVWLGFGAAFKHAIKKDIKNLHMLQEMYNNWPFFRVTIDLVEMVFAKGDPGIAALYDKLLVSPE-LWSFGKRLRTNYEETKSLLLQIAGHRDLLEGD-------------------PYLKQRLRLRDSYITTLNVCQAYTLKRIRDPNYNV-KLRPHISREIMES-------SKPADELVKLN-------PTSEYAPGLEDTLILTMKGIAAGMQNTG
>XP_019449076.1:57-966_PREDICTED:_phosphoenolpyruvate_carboxylase-like_[Lupinus_angustifolius]
-----------------------------------------------------VQECYELSAEYEG---QNNHQKLEELGNKLTGLDAGDSIVIAKSFSHMLNLANLAEEVQIAYRRRIKLLKKGDFVDENSAITESDIEETFKRLVNELKKTPQ--EVFDALKNQTVDLVLTAHPTQSVRRSLLQKHGRIRNCLTQLYA-KDITPDDKQELDEALQREIQAAFRTDEIRRTPPTPQDEMRAGMSYFHETIWKGVPKFLRRVDTALKNIGINERVPYNAPLIQFSSWMGGDRDGNPRVTPEVTRDVCLLARMMAANLYFSQIEDLMFELSMWRCDDELRVRAEELHRFS-K-----------------------------------KN-AKHYIEFWKQIPPNEPYRVILGDVRDKLYNTRERSRQLLANGSSEIPE-----ETTFTNIEQFLEPLELCYRSLCACGDQSIADGSLLDFLRQVSTFGLSFVRLDIRQESDRHTDVMDAITQHLEIGSYREWSEERRQEWLLSELSGKRPLFGPDLPKTHEIADVLETFHVISELP---SDNFGAYIISMATSPSDVLAVELLQRECHVK--QPLRVVPLFEKLADLEAAPAALARLFSIDWYRDRINGKQEVMIGYSDSGKDAGRLSAAWALYKAQEELIKVAKEFGVKLTMFHGRGGTVGRGGGPTHLAILSQPPDTVHGSLRVTIQGEVIEQSFGEEHLCFRTLQRFTAATLEHGMHPPESPKPEWRALLDEMAVIATNEYRSIVFQEPRFVEYFRCATPELEYGRMNIGSRPSKRKPSGGIESLRAIPWIFAWTQTRFHLPVWLGFGGAFKNVIEKDPKNLQKLHDMYNQWPFFRVTLDLVEMVFAKGDPGIATLYDKLLVSGE-LWSFGERLRSKYEETKSLLLQVAGHRDLLEGD-------------------PYLKQRLRIRDSYITTLNVLQAYTLKRIRDSDYHV-NLRPHLSKDYMES-------SKPAAELVKLN-------PKSEYAPGLEDTLILTMKGIAAGMQNTG
>XP_020672336.1:53-965_phosphoenolpyruvate_carboxylase_2_[Dendrobium_catenatum]
-------------------------------------------------LRETVQECYELSAEYEG---KHDSKKLEELGDVLTSLDPGDSIVVAKSFSHMLNLANLAEEVQIAFRRRIKL-KKGDFADENSATTESDIEETFKRLVYELKKSPE--EVFDALKNQTIDLVFTAHPTQSVRRSLLQKHGRVRNCLAQLYA-KDITPDDKQELDEALQREIQAAFRTDEIRRTPPTPQDEMRAGMSYFHETIWKGVPKFLRRVDTALKNIGINERVPYNAPLIQFSSWMGGDRDGNPRVTPEVTRDVCLLARMMAANLYFSQIEDLMFELSMWRCSDELRVRADELHRSS-K-----------------------------------KD-AKHYIEFWKQVPPNEPYRVILADVRDKLYNTRERSRHLLSSGHSDISD-----ETTFTNVDQFLEPLELCYSSLCSCGDRPIADGSLLDFMRQVSTFGLSLVRLDIRQESDRHTDVIDAITTHLGLGSYRDWSEEQRQEWLLSELSGKRPLFGSDLPKTEEIADVLDTLHVISELP---HDSFGAYIISMATAASDVLAVELLQRECHVK--KPLRVVPLFEKLADLEAAPAALSRLFSINWYRNRIDGKQEVMIGYSDSGKDAGRLSAAWQLYKAQEDLIKVAKEFGVKLTMFHGRGGTVGRGGGPTHLAILSQPPDTIHGSLRVTVQGEVIEQSFGEEHLCFRTLQRFTAATLEHGMHPPISPKPEWRALLDEMAVVATEEYRSIVFQEPRFVEYFRLATPEMEYGRMNIGSRPSKRKPSGGIESLRAIPWIFAWTQTRFHLPVWLGFGTAFKHAIEKDIKNLHMLQEMYNEWPFFRVTIDLVEMVFAKGNPGIAALYDKLLVSDD-LWSFGERLRANYEGTKNLLLKVAGHRDLLEGD-------------------PYLKQRLRLRDSYITTLNVCQACTLKRIRDPNFHV-TVRPHISKDIIDS-------DKRAAELVKLN-------PTSEYAPGLEDTLILTMKGIAAGMQNTG
>CAC83482.1:57-965_phosphoenolpyruvate_carboxylase,_partial_[Phalaenopsis_amabilis]
-----------------------------------------------------VQECYELSAEYEA---THDSKKLEELGHVLTSLDPGDSIVVAKSFSNMLNLANLAEEVQIAFRRRIKL-KKGDFVDENSAATESDIEETLRRLVHELKKSPE--EVFDALKNQTIDLVFTAHPTQSVRRSLLQKHGRIRNWLLQLYA-KDITPDDEQELDETXQREIQAAFRTDEIRRTAPTPQDEMRAGMSYFHETIWKGVPKFLRRVDTALKNIGINERVPYNAPLIQFSSWMGGDRDGNPRVTPEVTRDVCLLARMMAANLYFSQIEDLMFELSMWRCSDELRVRADELHRAS-K-----------------------------------KD-AKHYIEFWKQVPPNEPYRVVLADVRDKLYNTRERSRHLLSSGSSDIPE-----ETTLTNVEQFLEPLELCYSSLCTCGDRPIADGSLLDFMRQVSTFGLSLVRLDIRQESDRHTDVLDAITTHLGIGSYRDWSEEQRQEWLLSELSGKRPLFGPDLPKTEEIADVLDTLRVIAELP---HDSFGAYIISMATAASDVLAVELLQRECQVK--KPLRVVPLFEKLADLEAAPAALSRLFSINWYRNRIDGKQEVMIGYSDSGKDAGRLSAAWQLYKAQEDLIKVAKEFGVKLTMFHGRGGTVGRGGGPTHLAILSQPPDTIHGSLRVTVQGEVIEQSFGEEHLCFRTLQRFTAATLEHGMHPPISPKPEWRALLDEMAVVATKEYRSIVFQEPRFAEYFRLATPETEYGRMNIGSRPSKRKPSGGIESLRAIPWIFAWTQARFHLPVWLGSGTAFKHVVAKDIKNLYMLQEMYNEWPFFRVTIDLVEMVFAKGDPGIAALYDKLLVSDD-LWSFGERLRANFEETKTLLLQVAGHRDLLEGD-------------------PYLKQRLRLRDAYITTLNVCQAFTLKRIRDPSFHV-NLRSHLSREIMNS-------NKPAAELVKLN-------PTSEYAPGLEDTLILAMKGIAAGMQNTG
>CAC83481.1:57-965_phosphoenolpyruvate_carboxylase,_partial_[Phalaenopsis_equestris]
-----------------------------------------------------VQECYELSAEYEA---THDSKKLEELGHVLTSLDPGDSIVVAKSFSNMLNLANLAEEVQIAFRRRIKL-KKGDFVDENSAATESDIEETLRRLVHELKKSPE--EVFDALKNQTIDLVFTAHPTQSVRRSLLQKHGRIRNWLLQLYA-KDITPDDEQELDETXQREIQAAFRTDEIRRTAPTPQDEMRAGMSYFHETIWKGVPKFLRRVDTALKNIGINERVPYNAPLIQFSSWMGGDRDGNPRVTPEVTRDVCLLARMMAANLYFSQIEDLMFELSMWRCSDELRVRADELHRAS-K-----------------------------------KD-AKHYIEFWKQVPPNEPYRVVLADVRDKLYNTRERSRHLLSSGSSDIPE-----ETTLTNVEQFLEPLELCYSSLCTCGDRPIADGSLLDFMRQVSTFGLSLVRLDIRQESDRHTDVLDAITTHLGIGSYRDWSEEQRQEWLLSELSGKRPLFGPDLPKTEEIADVLDTLRVIAELP---HDSFGAYIISMATAASDVLAVELLQRECQVK--KPLRVVPLFEKLADLEAAPAALSRLFSINWYRNRIDGKQEVMIGYSDSGKDAGRLSAAWQLYKAQEDLIKVAKEFGVKLTMFHGRGGTVGRGGGPTHLAILSQPPDTIHGSLRVTVQGEVIEQSFGEEHLCFRTLQRFTAATLEHGMHPPISPKPEWRALLDEMAVVATKEYRSIVFQEPRFAEYFRLATPETEYGRMNIGSRPSKRKPSGGIESLRAIPWIFAWTQARFHLPVWLGSGTAFKHVVAKDIKNLYMLQEMYNEWPFFRVTIDLVEMVFAKGDPGIAALYDKLLVSDD-LWSFGERLRANFEETKTLLLQVAGHRDLLEGD-------------------PYLKQRLRLRDAYITTLNVCQAFTLKRIRDPSFHV-NLRSHLSREIMNS-------NKPAAELVKLN-------PTSEYAPGLEDTLILAMKGIAAGLQNTG
>XP_020577318.1:83-965_phosphoenolpyruvate_carboxylase_2_[Phalaenopsis_equestris]
----------------------------------------------------------------------------------LTSLDPGDSIVVAKSFSNMLNLANLAEEVQIAFRRRIKL-KKGDFVDENSAATESDIEETLRRLVHELKKSPE--EVFDALKNQTIDLVFTAHPTQSVRRSLLQKHGRIRNCLAQLYA-KDITPDDKQELDEALQREIQAAFRTDEIRRTAPTPQDEMRAGMSYFHETIWKGVPKFLRRVDTALKNIGINERVPYNAPLIQFSSWMGGDRDGNPRVTPEVTRDVCLLARMMAANLYFSQIEDLMFELSMWRCSDELRVRADELHRAS-K-----------------------------------KD-AKHYIEFWKQVPPNEPYRVVLADVRDKLYNTRERSRHLLSSGYSDIPE-----ETTLTNVEQFLEPLELCYSSLCTCGDRPIADGSLLDFMRQVSTFGLSLVRLDIRQESDRHTDVLDAITTHLGIGSYRDWSEEQRQEWLLSELSGKRPLFGPDLPKTEEIADVLDTLRVIAELP---HDSFGAYIISMATAASDVLAVELLQRECQVK--KPLRVVPLFEKLADLEAAPAALSRLFSINWYRNRIDGKQEVMIGYSDSGKDAGRLSAAWQLYKAQEDLIKVAKEFGVKLTMFHGRGGTVGRGGGPTHLAILSQPPDTIHGSLRVTVQGEVIEQSFGEEHLCFRTLQRFTAATLEHGMHPPISPKPEWRALLDEMAVVATKEYRSIVFQEPRFVEYFRLATPETEYGRMNIGSRPSKRKPSGGIESLRAIPWIFAWTQTRFHLPVWLGFGTAFKHAIAKDIKNLNMLQEMYNEWPFFRVTIDLVEMVFAKGDPGIAALYDKLLVSDD-LWSFGERLRANFEETKTLLLQVAGHRDLLEGD-------------------PYLKQRLRLRDAYITTLNVCQAFTLKRIRDPSFHV-NLRPHLSREIMNS-------NKPAAELVKLN-------PTSEYAPGLEDTLILTMKGIAAGLQNTG
>QEJ65835.1:83-965_phosphoenolpyruvate_carboxylase_[Phalaenopsis_hybrid_cultivar]
----------------------------------------------------------------------------------LTSLDPGDSIVVAKSFSNMLNLANLAEEVQIAFRRRIKL-KKGDFVDENSAATESDIEETLRRLVHELKKSPQ--EVFDALKNQTIDLVFTAHPTQSVRRSLLQKHGRIRNCLAQLYA-KDITPDDKQELDEALQREIQAAFRTDEIRRTPPTPQDEMRAGMSYFHETIWKGVPKFLRRVDTALKNIGINERVPYNAPLIQFSSWMGGDRDGNPRVTPEVTRDVCLLARMMAANLYFSQIEDLMFELSMWRCSDDLRVRADELHRSS-K-----------------------------------KD-AKHYIEFWKQVPPNEPYRVVLADVRDKLYNTRERSRHLLSSGFSDIPE-----ETTLTNVEQFLEPLGLCYSSLCTCGDRPIADGSLLDFMRQVSTFGLSLVRLDIRQESDRHTDVLDAITTHLGIGSYRDWSEERRQEWLLSELSGKRPLFGPDLPKTEEIADVLDTLRVIAELP---HDNFGAYIISMATAASDVLAVELLQRECQVK--KPLRVVPLFEKLADLEAAPGALSRLFSINWYRNRIDGKQEVMIGYSDSGKDAGRLSAAWQLYKAQEDLIKVAKEFGVKLTMFHGRGGTVGRGGGPTHLAILSQPPDTIHGSLRVTVQGEVIEQSFGEEHLCFRTLQRFTAATLEHGMHPPISPKPEWRALLDEMAVVATKEYRSIVFQEPRFVEYFRLATPETECGRMNIGSRPSKRKPSGGIESLRAIPWIFAWTQTRFHLPVWLGFGTAFKHAIAKDIKNLHMLQEMYNEWPFFRVTIDLVEMVFAKGDPGIAALYDKLLVSDD-LWSFGERLRANFVETKTLLLQVAGHRDLLEGD-------------------PYLKQRLRLRDAYITTLNVCQAFTLKRIRDPSFHV-NLRPHLSREIMNS-------NKPAAELVKLN-------PTSEYAPGLEDTLILTMKGIAAGLQNTG
>PIA42201.1:75-964_hypothetical_protein_AQUCO_02100225v1_[Aquilegia_coerulea]
---------------------------------------------------------------------------LEELGSMLTSLDPGDSIVVAKSFSHMLNLANLAEEVQIAHRRRIKL-KKGDFADENSATTESDIEETLKRLVTQLKKSPE--EVFDALKNQTVDLVFTAHPTQSVRRSLLQKHGRIRDCLAQLYA-KDITPDDKQELDEALQREIQAAFRTDEIRRTQPTPQDEMRAGMSYFHETIWKGVPKFLRRVDTALQNIGIKERVPYNAPLIQFSSWMGGDRDGNPRVTPEVTRDVCLLARLMAANLYYSQIEELMFELSMWRCTDELRVRAEELHTSF-K-----------------------------------KD-SKHYIEFWKQVPPNEPYRVLLGDVRDKLYQTRERSRHLLQSGISDIPE-----EATYTDVEQFLEPLELCYRSLCACGDRPIADGSLLDFLRQVSTFGLSLVRLDIRQESDRHTDVVDSITTHLGIGSYREWSEEQRQEWLLSELSGKRPLFGPDLPTTEETADVLNTMHVIAELP---SDSFGAYIISMATSPSDVLAVELLQRECRVK--KPLRVVPLFEKLADLEAAPAALARLFSIDWYRNRIDGKQEVMIGYSDSGKDAGRFSAAWQLYKAQEELINVAKEYGVKLTMFHGRGGTVGRGGGPTHLAILSQPPDTIHGSLRVTVQGEVIEQSFGEEHLCFRTLQRFTAATLEHGMLPPVSPKPEWRALMDKMAVIATEEYRSIVFKEPRFVEYFRGATPELEYGRMNIGSRPSKRKPSGGIESLRAIPWIFAWTQTRFHLPVWLGFGAAFKVIIEKDIRNFHMLQEMYNQWPFFRVTIDLVEMVFAKGDPGIAALYDKLLVSED-LWSFGENLRGNYEETKSLLLKVAGHKEILEGD-------------------PYLRQRLRLRDSYITTLNVCQAYTLKRIRDSNYHV-KLRPHLSKDISES-------NKPAAELVKLN-------PTSDYAPGLEDTLILTMKGIAAGMQNTG
>PIA42200.1:2-884_hypothetical_protein_AQUCO_02100225v1_[Aquilegia_coerulea]
----------------------------------------------------------------------------------LTSLDPGDSIVVAKSFSHMLNLANLAEEVQIAHRRRIKL-KKGDFADENSATTESDIEETLKRLVTQLKKSPE--EVFDALKNQTVDLVFTAHPTQSVRRSLLQKHGRIRDCLAQLYA-KDITPDDKQELDEALQREIQAAFRTDEIRRTQPTPQDEMRAGMSYFHETIWKGVPKFLRRVDTALQNIGIKERVPYNAPLIQFSSWMGGDRDGNPRVTPEVTRDVCLLARLMAANLYYSQIEELMFELSMWRCTDELRVRAEELHTSF-K-----------------------------------KD-SKHYIEFWKQVPPNEPYRVLLGDVRDKLYQTRERSRHLLQSGISDIPE-----EATYTDVEQFLEPLELCYRSLCACGDRPIADGSLLDFLRQVSTFGLSLVRLDIRQESDRHTDVVDSITTHLGIGSYREWSEEQRQEWLLSELSGKRPLFGPDLPTTEETADVLNTMHVIAELP---SDSFGAYIISMATSPSDVLAVELLQRECRVK--KPLRVVPLFEKLADLEAAPAALARLFSIDWYRNRIDGKQEVMIGYSDSGKDAGRFSAAWQLYKAQEELINVAKEYGVKLTMFHGRGGTVGRGGGPTHLAILSQPPDTIHGSLRVTVQGEVIEQSFGEEHLCFRTLQRFTAATLEHGMLPPVSPKPEWRALMDKMAVIATEEYRSIVFKEPRFVEYFRGATPELEYGRMNIGSRPSKRKPSGGIESLRAIPWIFAWTQTRFHLPVWLGFGAAFKVIIEKDIRNFHMLQEMYNQWPFFRVTIDLVEMVFAKGDPGIAALYDKLLVSED-LWSFGENLRGNYEETKSLLLKVAGHKEILEGD-------------------PYLRQRLRLRDSYITTLNVCQAYTLKRIRDSNYHV-KLRPHLSKDISES-------NKPAAELVKLN-------PTSDYAPGLEDTLILTMKGIAAGMQNTG
>XP_006852422.1:83-965_phosphoenolpyruvate_carboxylase_2_[Amborella_trichopoda]
----------------------------------------------------------------------------------LTSLDPGDSIVVASSFSHMLNLANLAEEVQIAYRRRIKL-KKGDFADENSATTESDIEETLKRLVVQLKKSPE--EVFDALKNQTVDLVFTAHPTQSIRRSLLQKHARIRNCLTQLYA-KDITPDEKQELDEALQREIQAAFRTDEIRRTPPTPQDEMRAGMSYFHETIWKGVPKFLRRVDTALKNIGINERVPYNAPLIQFSSWMGGDRDGNPRVTPEVTRDVCLLARMMAANLYFSQIEDLMFELSMWRSTDELRVRAHELHSSS-R-----------------------------------KD-AKHYIEFWKQIPPNEPYRVILGDVRDKLYNTRERSRHLLASGTSDIPE-----EATYTNLEQFLEPLELCYRSLCSVGDRPIADGSLLDFMRQVSTFGLSLVRLDIRQESDRHTDVMDAITQHLGIGSYREWSEEQRQEWLLLELRGKRPLFGPDLPKTEEITDVLDTFHVISELP---SDSFGAYIISMATSPSDVLAVELLQRECRVK--NPLRVVPLFEKLDDLEAAPAALARLFSIDWYLNRINGKQEVMIGYSDSGKDAGRLSAAWALYKAQVELINVAKQYGVKLTMFHGRGGTVGRGGGPTHLAILSQPPDTIHGSLRVTVQGEVIEQSFGEEHLCFRTLQRFTAATLEHGMRPPISPKPEWRALMDEMAVVATEEYRSIVFKEPRFVEYFRLATPELEYGRMNIGSRPSKRKPSGGIESLRAIPWIFAWTQTRFHLPVWLGFGAAFKHVLQKDIRNLHMLQEMYNEWPFFRVTIDLVEMVFAKGDPGIAALYDKMLVSED-LWSFGEKLRVHYEETKSLLLQVAAHKDLLEGD-------------------PYLKQRLRLRDSYITTLNVCQAYTLRRIRDPSYSV-KVRPHLSKEIVDS-------SKPAAELVKLN-------PTSEYAPGLEDTLILTMKGIAAGLQNTG
>BAV13983.1:55-967_phosphoenolpyruvate_carboxylase_[Symplocarpus_renifolius]
-------------------------------------------------LKETVQECYELSAEYEG---KHDPQKLEELGNVLTSLDPGDSIVIASSFSHMLNLANLAEEVQIAYRRRIKL-KKGDFADENSATTESDIEETLKRLVVQLKKSPE--EVFDALKNQTVDLVFTAHPTQSVRRSLLQKHGRIRNCLAQLYA-KDITPDDKQELDEALQREIQAAFRTDEIRRTPPTPQDEMRAGMSYFHETIWKGVPKFLRRVDTALKNIGINERLPYNAPLIQFSSWMGGDRDGNPRVTPEVTRDVCLLARMMAANLYYSQIEDLMFELSMWRCSEELRVRANELHRSS-R-----------------------------------KD-AKHYIEFWKKVPSNEPYRVILGDVRDKLYHTRERSRHLLASGISDIPE-----ESTFTDVEQFLEPLELCYRSLCASGDRAIADGSLLDFLRQVSTFGLSLVRLDIRQESDRHTDVIDAITQHLGIGSYRDWPEEKRQEWLLSELSGKRPLFGPDLPKTEEISDVLETLHVIAELP---SDNFEAYIISMATSPSDVLAVELLQRECHVK--KPLRVVPLFEKLADLEAAPAALARLFSIDWYKNRIDGKQEVMIGYSDSGKDAGRFSAAWQLYKAQEELIKVAKQYGVKLTMFHGRGGTVGRGGGPTHLAILSQPPDTIHGSLRVTVQGEVIEQSFGEEHLCFRTLQRFTAATLEHGMHPPVSPKPEWRALMDEMAVVATEEYRSIVFQEPRFVEYFRLATPETEYGRMNIGSRPSKRKPSGGIESLRAIPWIFAWTQTRFHLPVWLGFGAAFKHILEKDIRNFHMLQEMYNEWPFFRVTIDLVEMVFAKGDPGIAALYDKLLVSDD-LWSFGERLRTNYEETKHLLLQVAGHKHLLEEN-------------------PYLKQRLRLRHSYITTLNVCQACTLKRIRDPSFHV-KVRPHLSKEIVDS-------SKSAAELVKLN-------PTSEYAPGLEDTLILTMKGIAAGMQNTG
>OVA06241.1:82-964_Phosphoenolpyruvate_carboxylase_[Macleaya_cordata]
----------------------------------------------------------------------------------LTSLDPGDSIVVAKSFSHMLNLANLAEEVQIAYRRRIKL-KKGDFADENSATTESDIEETLKRLVVQLKKSPE--EVFNALKNQTVDLVFTAHPTQSVRRSLLQKHGRIRNCLAQLYA-KDITPDDKQELDEALQREIQAAFRTDEIRRTPPTPQDEMRAGMSYFHETIWKGVPKFLRRLDTALKNLGINERVPYNAPLIQFSSWMGGDRDGNPRVTPEVTRDVCLLARMMAANLYYSQIEDLMFELSMWRCSDELRVRADELHRSS-K-----------------------------------KD-AKHYIEFWKQVPPNEPYRVILSDVRDKLYQTRERSRHLLTNGMSEIPE-----EATYTNLEQFLEPLELCYRSLCSCGDRPIADGSLLDFLRQVSTFGLSLVRLDIRQESDRHTDVIDAITNHLGIGSYREWSEERRQEWLLSELSGKRPLFGPDLPKTEEIADVLDTFHVISELP---SDNFGAYIISMATAPSDVLAVELLQRECHVK--KPLRVVPLFEKLADLEAAPAAMARLFSVDWYRNRIDGKQEVMIGYSDSGKDAGRFSAAWQLYKAQEELVKVAKQFGVKLTMFHGRGGTVGRGGGPTHLAILSQPPDTIHGSLRVTVQGEVIEQSFGEEHLCFRTLQRFTAATLEHGMHPPVSPKPEWRALMDEMAVVATEKYRSIVFQEPRFVEYFRCATPELEYGRMNIGSRPSKRKPSGGIESLRAIPWIFAWTQTRFHLPVWLGFGVAFKHVIEKDIKNLHMLQAMYNEWPFFRVTIDLVEMVFAKGDPGIAALYDKLLVSEE-LWSFGERLRADYEETKSYLLKIAGHRDLLEGD-------------------PYLKQRLRLRDSYITTLNVCQAYTLKRIRDPSYHV-KVRPHLSREITES-------SKPAAELVKLN-------PTSEYAPGLEDTLILTMKGIAAGMQNTG
>XP_026406900.1:83-965_phosphoenolpyruvate_carboxylase_2-like_[Papaver_somniferum]
----------------------------------------------------------------------------------LTSLDPGDSIVVAKSFSHMLNLANLAEEVQIAYRRRIKL-KKGDFADENSATTESDIEETLKRLVTQMGKSPE--EVFDALKNQTVDLVFTAHPTQSVRRSLLQKHGRIRDCLAQLYA-KDITPDDKQELDEALQREIQAAFRTDEIRRTPPTPQDEMRAGMSYFHETIWKGVPKFLRRLDTALKNLGINERVPYNAPLIQFSSWMGGDRDGNPRVTPEVTRDVCLLARMMASNLYYSQIEDLMFELSMWRCSDELRIRADEIHRSS-K-----------------------------------KD-AKHYIEFWKKVPVSEPYRVILSDVRDKLYQTRERSRHLLSNEISEVPE-----EATYTNLEQFLEPLELCYRSLCSCGDRAIADGSLLDFLRQVSTFGLSLVRLDIRQESDRHTDVIDAIINHLGIGSYKEWSEERRQEWLLSELNGKRPLFGPDLPKTEEIADVLDTFHVLSELP---SDNFGAYIISMATSPSDVLAVELLQRECHVK--NPLRVVPLFEKLADLEAAPAAMARLFSVEWYRNRIDGKQEVMIGYSDSGKDAGRFSAGWQLYKAQEDLIKVAKQFGVKLTMFHGRGGTVGRGGGPTHLAILSQPPDTINGSLRVTVQGEVIEQSFGEEHLCFRTLQRFTAATLEHGMHPPVSPKPEWRALMDEMAIISTEKYRSIVFKEPRFVEYFRLATPELEYGRMNIGSRPSKRKPSGGIESLRAIPWIFAWTQTRFHLPVWLGFGAAFKHVIEKDVRNLHMLQEMYNQWPFFRVTIDLVEMVFAKGDPGIAALYDKLLVSED-LWSFGQQLRADYEETKSYLLKIAGHRDLLEGD-------------------PYLKQRLRLRHSYITTLNVCQAYTLKRIRDPNYHV-TLRPHLSREITES-------SKPAAELVKLN-------PTSEYAPGLEDTLILTMKGIAAGMQNTG
>XP_026401187.1:83-965_phosphoenolpyruvate_carboxylase_2_[Papaver_somniferum]
----------------------------------------------------------------------------------LTSLDPGDSIVVAKSFSHMLNLANLAEEVQIAYRRRIKL-KKGDFADENSATTESDIEETLKKLVTQMGKSPE--EVFDALKNQTVDLVFTAHPTQSVRRSLLQKHGRIRDCLAQLYA-KDITPDDKQELDEALQREIQAAFRTDEIRRTPPTPQDEMRAGMSYFHETIWKGVPKFLRRLDTALKNLGINERVPYNAPLIQFSSWMGGDRDGNPRVTPEVTRDVCLLARMMASNLYYSQIEDLMFELSMWRCSDELRVRADEIHRSS-K-----------------------------------KD-AKHYIEFWKKVPVSEPYRVILSDVRDKLYQTRERSRHLLSNEISEVPE-----EATYTNLEQFLEPLELCYRSLCSCGDRAIADGSLLDFLRQVSTFGLSLVRLDIRQESDRHTDVIDAITNHLGIGSYKEWSEERRQEWLLSELSGKRPLFGPDLPKTEEIADVLDTFHVLSELP---SDNFGAYIISMATSPSDVLAVELLQRECHVK--NPLRVVPLFEKLADLEAAPAAMARLFSVEWYRNRIDGKQEVMIGYSDSGKDAGRFSAGWQLYKAQEDLIKVAKQFGVKLTMFHGRGGTVGRGGGPTHLAILSQPPDTIHGSLRVTVQGEVIEQSFGEEHLCFRTLQRFTAATLEHGMHPPVSPKPEWRALMDEMAIISTEKYRSIVFKEPRFVEYFRLATPELEYGRMNIGSRPSKRKPSGGIESLRAIPWIFAWTQTRFHLPVWLGFGAAFKHVIEKDVRNLHMLQEMYNQWPFFRVTIDLVEMVFAKGDPGIAALYDKLLVSED-LWSFGQQLRADYEETKSYLLKIAGHRDLLEGD-------------------PYLKQRLRLRHSYITTLNVCQAYTLKRIRDPNYHV-TLRPHLSREITES-------SKPAAELVKLN-------PTSEYAPGLEDTLILTMKGIAAGMQNTG
>XP_010553399.1:72-961_PREDICTED:_phosphoenolpyruvate_carboxylase_2-like_[Tarenaya_hassleriana]
---------------------------------------------------------------------------LEELGNMLTSLDPGDSIVVTKSFSNMLSLANLAEEVQIAYRRRIKKLKKGDFADEASATTESDIEETLKRLL-QLNKSPE--QVFDALKNQTVDLVFTAHPTQSVRRSLLQKFGRIRNCLTQLYA-KDITPDDKQELDEALQREIQAAFRTDEIRRTPPTPQDEMRAGMSYFHETIWKGVPKFLRRVDTALKNIGINERVPYNAPLIQFSSWMGGDRDGNPRVTPEVTRDVCLLARMMAANLYFSQIEDLMFELSMWRCNEELRVRAEELQCSS-K-----------------------------------RD-SKHYIEFWKQIAPKEPYRVILGDVRDKLYNTRERAHQLLSTGVSDIPD-----EVVFTNVDQFLEPLELCYRSLCDCGDRAIADGSLLDFLRQVSTFGLALVRLDIRQESDRHTDVLDAITRHLDIGSYREWSEEKRQDWLLSELSGKRPLFGPDLPKTEEIADVLDTFHVISELP---PDSFGAYIISMATAPSDVLAVELLQRECRIM--HPLRVVPLFEKLADLENAPASVARLFSVDWYRNRINGKQEVMIGYSDSGKDAGRLSAAWQLYKTQEELVKVAKEFGVKLTMFHGRGGTVGRGGGPTHLAILSQPPDTIHGSLRVTVQGEVIEQSFGEEHLCFRTLQRFTAATLEHGMHPPVSPKPEWRALMDEMAVIATQEYRSVVFKEPRFVEYFRLATPELEYGRMNIGSRPSKRKPSGGIESLRAIPWIFAWTQTRFHLPVWLGFGEAFRHVIKKDVKNLQILREMYNQWPFFRVTIDLVEMVFAKGDPGIAALYDKLLVSEE-LQPFGQQLRTNYEETNRLLLQVAGHKDILEGD-------------------PYLKQRLQLRDPYITTLNVCQAYTLKQIRDPSFHV-KVRPHLSKDYMES-------SKPAAELVRLN-------PKSEYAPGLEDTVILTMKGIAAGMQNTG
>NP_001324501.1:57-963_phosphoenolpyruvate_carboxylase_2_[Arabidopsis_thaliana]
-----------------------------------------------------VQECYEVAADYDG---NRNTEKLEELGNMLTSLDPGDSIVVTKSFSNMLSLANLAEEVQIAYRRRIKKLKKGDFADEASATTESDIEETLKRLL-QLNKTPE--EVFDALKNQTVDLVLTAHPTQSVRRSLLQKFGRIRDCLTQLYA-KDITPDDKQELDEALQREIQAAFRTDEIRRTPPTPQDEMRAGMSYFHETIWKGVPKFLRRVDTALKNIGINERVPYNAPLIQFSSWMGGDRDGNPRVTPEVTRDVCLLARMMAANLYFSQIEDLMFEMSMWRCNEELRVRAERQRCA--K-----------------------------------RD-AKHYIEFWKQIPANEPYRAILGDVRDKLYNTRERARQLLSSGVSDVPE-----DAVFTSVDQFLEPLELCYRSLCDCGDRPIADGSLLDFLRQVSTFGLALVKLDIRQESERHSDVLDAITTHLGIGSYKEWSEDKRQEWLLSELSGKRPLFGPDLPKTEEVADVLDTFKVISELP---SDSFGAYIISMATAPSDVLAVELLQRECGIT--DPLRVVPLFEKLADLESAPAAVARLFSIEWYRNRINGKQEVMIGYSDSGKDAGRLSAAWQLYKTQEELVKVAKEYGVKLTMFHGRGGTVGRGGGPTHLAILSQPPDTIHGQLRVTVQGEVIEQSFGEEHLCFRTLQRFTAATLEHGMHPPVSPKPEWRVLMDEMAIIATEEYRSVVFKEPRFVEYFRLATPELEYGRMNIGSRPSKRKPSGGIESLRAIPWIFAWTQTRFHLPVWLGFGGAFKRVIQKDSKNLNMLKEMYNQWPFFRVTIDLVEMVFAKGDPGIAALYDRLLVSEE-LQPFGEQLRVNYQETRRLLLQVAGHKDILEGD-------------------PYLRQRLQLRDPYITTLNVCQAYTLKQIRDPSFHV-KVRPHLSKDYMES-------S-PAAELVKLN-------PKSEYAPGLEDTVILTMKGIAAGMQNTG
>XP_002881863.1:57-963_phosphoenolpyruvate_carboxylase_2_[Arabidopsis_lyrata_subsp._lyrata]
-----------------------------------------------------VQECYEVAADYDG---NRNTEKLEELGNMLTSLDPGDSIVVTKSFSNMLSLANLAEEVQIAYRRRIKKLKKGDFADEASATTESDIEETLKRLL-QLNKTPE--EVFDALKNQTVDLVLTAHPTQSVRRSLLQKFGRIRDCLTQLYA-KDITPDDKQELDEALQREIQAAFRTDEIRRTPPTPQDEMRAGMSYFHETIWKGVPKFLRRVDTALKNIGINERVPYNAPLIQFSSWMGGDRDGNPRVTPEVTRDVCLLARMMAANLYFSQIEDLMFEMSMWRCNEELRVRAERQRCA--K-----------------------------------RD-AKHYIEFWKQIPANEPYRAILGDVRDKLYNTRERARQLLSSGVSDVPE-----DAVFTSVDQFLEPLELCYRSLCDCGDRPIADGSLLDFLRQVSTFGLALVKLDIRQESDRHTDVLDAITTHLGIGSYKEWSEDKRQEWLLSELSGKRPLFGPDLPKTEEVADVLDTFKVISELP---SDSFGAYIISMATAPSDVLAVELLQRECGIT--NPLRVVPLFEKLADLESAPASVARLFSIEWYRNRINGKQEVMIGYSDSGKDAGRLSAAWQLYKTQEELVKVAKEYGVKLTMFHGRGGTVGRGGGPTHLAILSQPPDTIHGQLRVTVQGEVIEQSFGEEHLCFRTLQRFTAATLEHGMHPPVSPKPEWRVLMDEMAIIATEEYRSVVFKEPRFVEYFRLATPELEYGRMNIGSRPSKRKPSGGIESLRAIPWIFAWTQTRFHLPVWLGFGGAFKRVIQKDSKNLNMLKEMYNQWPFFRVTIDLVEMVFAKGDPGIAALYDRLLVSEE-LQPFGEQLRVNYQETRRLLLQVAGHKDILEGD-------------------PYLRQRLQLRDPYITTLNVCQAYTLKQIRDPSFHV-KVRPHLSKDYMES-------S-PAAELVKLN-------PKSEYAPGLEDTVILTMKGIAAGMQNTG
>AAP43628.1:57-963_phosphoenolpyruvate_carboxylase_[Arabidopsis_thaliana]
-----------------------------------------------------VQECYEVAADYDG---NRNTEKLEELGNMLTSLDPGDSIVVTKSFSNMLSLANLAEEVQIAYRRRIKKLKKGDFADEASATTESDIEETLKRLL-QLNKTPE--EVFDALKNQTVDLVLTAHPTQSVRRSLLQKFGRIRDCLTQLYA-KDITPDDKQELDEALQREIQAAFRTDEIRRTPPTPQDEMRAGMSYFHETIWKGVPKFLRRVDTALKNIGINERVPYNAPLIQFSSWMGGDRDGNPRVTPEVTRDVCLLARMMAANLYFSQIEDLMFEMSMWRCNEELRVRAERQRCA--K-----------------------------------RD-AKHYIEFWKQIPANEPYRAILGDVRDKLYNTRERARQLLSSGVSDVPE-----DAVFTSVDQFLEPLELCYRSLCDCGDRPIADGSLLDFLRQVSTFGLALVKLDIRQESDRHTDVLDAITTHLGIGSYKEWSEDKRQEWLLSELSGKRPLFGPDLPKTEEVADVLDTFKVISELP---SDSFGAYIISMATAPSDVLAVELLQRECGIT--DPLRVVPLFEKLADLESAPAAVARLFSIEWYRNRINGKQEVMIGYSDSGKDAGRLSAAWQLYKTQEELVKVAKEYGVKLTMFHGRGGTVGRGGGPTHLAILSQPPDTIHGQLRVTVQGEVIEQSFGEEHLCFRTLQRFTAATLEHGMHPPVSPKPEWRVLMDEMAIIATEEYRSVVFKEPRFVEYFRLATPELEYGRMNIGSRPSKRKPSGGIESLRAIPWIFAWTQTRFHLPVWLGFGGAFKRVIQKDNKNLNMLKEMYNQWPFFRVTIDLVEMVFAKGDPGIAALYDRLLVSEE-LQPFGEQLRVNYQETRRLLLQVAGHKDILEGD-------------------PYLRQRLQLRDPYITTLNVCQAYTLKQIRDPSFHV-KVRPHLSKDYMES-------S-PAAELVKLN-------PKSEYAPGLEDTVILTMKGIAAGMQNTG
>VVB03139.1:57-964_unnamed_protein_product_[Arabis_nemorensis]
-----------------------------------------------------VQECYEVAADYDG---NRNTEKLEELGNMLTSLDPGDSIVVTKSFSNMLSLANLAEEVQIAYRRRIKKLKKGDFADEASATTESDIEETLKRLL-QLNKTPE--EVFDALKNQTVDLVLTAHPTQSVRRSLLQKFGRIRDCLTQLYA-KDITPDDKQELDEALQREIQAAFRTDEIRRTPPTPQDEMRAGMSYFHETIWKGVPKFLRRVDTALKNIGINERVPYNAPLIQFSSWMGGDRDGNPRVTPEVTRDVCLLARMMAANLYFSQIEDLMFEMSMWRCNEELRVRAERQRCA--K-----------------------------------RD-AKHYIEFWKQIPSNEPYRAILGDVRDKLYNTREHARQLLSSGVSDIPE-----DSVFTSVDQFLEPLELCYRSLCDCGDRPIADGSLLDFLRQVSTFGLALVKLDIRQESDRHTDVLDAITQHLGIGSYKEWSEDKRQEWLLSELSGKRPLFGPDLPKTEEIADVLDTFKVISELP---SDSFGAYIISMATAPSDVLAVELLQRECRIA--HPLRVVPLFEKLADLESAPASVARLFSIEWYRNRINGKQEVMIGYSDSGKDAGRLSAAWQLYKTQEELVKVAKEYGVKLTMFHGRGGTVGRGGGPTHLAILSQPPDTIHGQLRVTVQGEVIEQSFGEEHLCFRTLQRFTAATLEHGMHPPVSPKPEWRVLMDEMAVIATEEYRSVVFKEPRFVEYFRLATPELEYGRMNIGSRPSKRKPSGGIESLRAIPWIFAWTQTRFHLPVWLGFGAAFNRVIQKDGKNLNMLKEMYNQWPFFRVTIDLVEMVFAKGDPGIAALYDRLLVSEE-LQPFGEQLRVNYLETRRLLLQVAGHKDILEGD-------------------PYLRQRLQLRDPYITTLNVCQAYTLKQIRDPSFHV-KVRPHLSKDYMES-------SKPAAELVKLN-------PKSEYAPGLEDTVILTMKGIAAGMQNTG
>XP_018483473.1:57-964_PREDICTED:_phosphoenolpyruvate_carboxylase_2_[Raphanus_sativus]
-----------------------------------------------------VQECYEVAADYDG---NRNTAKLEELGNMLTSLDPGDSIVVTKSFSNMLSLANLAEEVQIAYRRRIKKLKKGDFADEASATTESDIEETLKRLL-QLNKTPE--EVFDALKNQTVDLVLTAHPTQSVRRSLLQKFGRIRDCLTQLYA-KDITPDDKQELDEALQREIQAAFRTDEIRRTPPTPQDEMRAGMSYFHETIWKGVPKFLRRVDTALKNIGINERVPYNAPLIQFSSWMGGDRDGNPRVTPEVTRDVCLLARMMAANLYFSQIEDLMFEMSMWRCNEELRVRAEVQRCA--K-----------------------------------RD-AKHYIEFWKQIPSNEPYRAILGDVRDKLYNTRERARQLLSSGVSDIPE-----DSVFTSIDQFLEPLELCYRSLCDCGDRPIADGSLLDFLRQVSTFGLALVKLDIRQESDRHTDVLDAITQHLGIGSYKEWSEDKRQEWLLSELSGKRPLFGPDLPKTEEIADVLDTFKVISELP---GDSFGAYIISMATAPSDVLAVELLQRECGII--HPLRVVPLFEKLADLENAPASVARLFSIEWYRSRINGKQEVMIGYSDSGKDAGRLSAAWQLYKTQEELVKVAKEYGVKLTMFHGRGGTVGRGGGPTHLAILSQPPDTIHGQLRVTVQGEVIEQSFGEEHLCFRTLQRFTAATLEHGMHPPVSPKPEWRVLMDEMAVIATEEYRSVVFKEPRFVEYFRLATPELEYGRMNIGSRPSKRKPSGGIESLRAIPWIFAWTQTRFHLPVWLGFGAAFKRVIQKDAKNLNMLKEMYNQWPFFRVTIDLVEMVFAKGDPGIAALYDRLLVSEE-LQPFGEQLRVNYQETRRLLLQVAGHKDILEGD-------------------PYLRQRLQLRDPYITTLNVCQAYTLKQIRDPSFHV-KVRPHLSKDYMES-------SKPAAELVKLN-------PKSEYAPGLEDTVILTMKGIAAGMQNTG
>CDY14847.1:57-964_BnaC04g48440D_[Brassica_napus]
-----------------------------------------------------VQECYEVAADYDG---NRNTAKLEELGNMLTSLDPGDSIVVTKSFSNMLSLANLAEEVQIAYRRRIKKLKKGDFADEASATTESDIEETLKRLL-QLNKTPE--EVFDALKNQTLDLVLTAHPTQSVRRSLLQKFGRIRDCLTQLYA-KDITPDDKQELDEALQREIQAAFRTDEIRRTPPTPQDEMRAGMSYFHETIWKGVPKFLRRVDTALKNIGINERVPYNAPLIQFSSWMGGDRDGNPRVTPEVTRDVCLLARMMAANLYFSQIEDLMFEMSMWRCNEELRVRAEVQRCA--K-----------------------------------RD-AKHYIEFWKQIPSNEPYRAILGDVRDKLYNTRERARQLLSSGVSDIPE-----DSVFTSVDQFLEPLELCYRSLCDCGDRPIADGSLLDFLRQVSTFGLALVKLDIRQESDRHTDVLDAITQHLGIGSYKEWSEDKRQEWLLSELSGKRPLFGHDLPKTEEIADVLDTFKVISELP---HDSFGAYIISMATAPSDVLAVELLQRECGIT--HPLRVVPLFEKLADLENAPASVARLFSIEWYRNRINGKQEVMIGYSDSGKDAGRLSAAWQLYKTQEELVKVAKEYGVKLTMFHGRGGTVGRGGGPTHLAILSQPPDTIHGQLRVTVQGEVIEQSFGEEHLCFRTLQRFTAATLEHGMNPPVSPKPEWRVLMDEMAVIATEEYRSVVFKEPRFVEYFRLATPELEYGRMNIGSRPSKRKPSGGIESLRAIPWIFAWTQTRFHLPVWLGFGSAFKRVIQKDAKNLNMLKEMYNQWPFFRVTIDLVEMVFAKGDPGIAALYDRLLVSEE-LQPFGEQLRVNYQETRRLLLQVAGHKDILEGD-------------------PYLRQRLQLRDPYITTLNVCQAYTLKQIRDPSFHV-KVRPHLSKDYMES-------SKPAAELVKLN-------PKSEYAPGLEDTVILTMKGIAAGMQNTG
>XP_013744999.1:57-964_phosphoenolpyruvate_carboxylase_2_[Brassica_napus]
-----------------------------------------------------VQECYEVAADYDG---NRNTAKLEELGNMLTSLDPGDSIVVTKSFSNMLSLANLAEEVQIAYRRRIKKLKKGDFADEASATTESDIEETLKRLL-QLNKTPE--EVFDALKNQTVDLVLTAHPTQSVRRSLLQKFGRIRDCLTQLYA-KDITPDDKQELDEALQREIQAAFRTDEIRRTPPTPQDEMRAGMSYFHETIWKGVPKFLRRVDTALKNIGINERVPYNAPLIQFSSWMGGDRDGNPRVTPEVTRDVCLLARMMAANLYFSQIEDLMFEMSMWRCNEELRVRAEVQRCA--K-----------------------------------RD-AKHYIEFWKQIPSNEPYRAILGDVRDKLYNTRERARQLLSSGVSDIPE-----DSVFTSVDQFLEPLELCYRSLCDCGDRPIADGSLLDFLRQVSTFGLALVKLDIRQESDRHTDVLDAITQHLGIGSYKEWSEDKRQEWLLSELSGKRPLFGHDLPKTEEIADVLDTFKVISELP---HDSFGAYIISMATAPSDVLAVELLQRECGIT--HPLRVVPLFEKLADLENAPASVARLFSIEWYRNRINGKQEVMIGYSDSGKDAGRLSAAWQLYKTQEELVKVAKEYGVKLTMFHGRGGTVGRGGGPTHLAILSQPPDTIHGQLRVTVQGEVIEQSFGEEHLCFRTLQRFTAATLEHGMHPPVSPKPEWRVLMDEMAVIATEEYRSVVFKEPRFVEYFRLATPELEYGRMNIGSRPSKRKPSGGIESLRAIPWIFAWTQTRFHLPVWLGFGSAFKRVIQKDAKNLNMLKEMYNQWPFFRVTIDLVEMVFAKGDPGIAALYDRLLVSEE-LQPFGEQLRVNYQETRRLLLQVAGHKDILEGD-------------------PYLRQRLQLRDPYITTLNVCQAYTLKQIRDPSFHV-KVRPHLSKDYMES-------SKPAAELVKLN-------PKSEYAPGLEDTVILTMKGIAAGMQNTG
>VDD16087.1:57-964_unnamed_protein_product_[Brassica_oleracea]
-----------------------------------------------------VQECYEVAADYDG---NRNTAKLEELGNMLTSLDPGDSIVVTKSFSNMLSLANLAEEVQIAYRRRIKKLKKGDFADEASATTESDIEETLKRLL-QLNKTPE--EVFDALKNQTVDLVLTAHPTQSVRRSLLQKFGRIRDCLTQLYA-KDITPDDKQELDEALQREIQAAFRTDEIRRTPPTPQDEMRAGMSYFHETIWKGVPKFLRRVDTALKNIGINERVPYNAPLIQFSSWMGGDRDGNPRVTPEVTRDVCLLARMMAANLYFSQIEDLMFEMSMWRCNEELRVRAEVQRCA--K-----------------------------------RD-AKHYIEFWKQIPSNEPYRAILGDVRDKLYNTRERARQLLSSGVSDIPE-----DSVFTSVDQFLEPLELCYRSLCDCGDRPIADGSLLDFLRQVSTFGLALVKLDIRQESDRHTDVLDAITQHLGIGSYKEWSEEKRQEWLLSELSGKRPLFGHDLPKTEEIADVLDTFKVISELP---HDSFGAYIISMATAPSDVLAVELLQRECGIT--HPLRVVPLFEKLADLENAPASVARLFSIEWYRNRINGKQEVMIGYSDSGKDAGRLSAAWQLYKTQEELVKVAKEYGVKLTMFHGRGGTVGRGGGPTHLAILSQPPDTIHGQLRVTVQGEVIEQSFGEEHLCFRTLQRFTAATLEHGMNPPVSPKPEWRVLMDEMAVIATEEYRSVVFKEPRFVEYFRLATPELEYGRMNIGSRPSKRKPSGGIESLRAIPWIFAWTQTRFHLPVWLGFGSAFKRVIQKDAKNLNMLKEMYNQWPFFRVTIDLVEMVFAKGDPGIAALYDRLLVSEE-LQPFGEQLRVNYQETRRLLLQVAGHKDILEGD-------------------PYLRQRLQLRDPYITTLNVCQAYTLKQIRDPSFHV-KVRPHLSKDYMES-------SKPAAELVKLN-------PKSEYAPGLEDTVILTMKGIAAGMQNTG
>XP_009142075.2:57-964_phosphoenolpyruvate_carboxylase_2_[Brassica_rapa]
-----------------------------------------------------VQECYEVAADYDG---NRNTAKLEELGNMLTSLDPGDSIVVTKSFSNMLSLANLAEEVQIAYRRRIKKLKKGDFADEASATTESDIEETLKRLL-QLNKTPE--EVFDALKNQTVDLVLTAHPTQSVRRSLLQKFGRIRDCLTQLYA-KDITPDDKQELDEALQREIQAAFRTDEIRRTPPTPQDEMRAGMSYFHETIWKGVPKFLRRVDTALKNIGINERVPYNAPLIQFSSWMGGDRDGNPRVTPEVTRDVCLLARMMAANLYFSQIEDLMFEMSMWRCNEELRVRAEVQRCA--K-----------------------------------RD-AKHYIEFWKQIPSNEPYRAILGDVRDKLYNTRERARQLLSSGVSDIPE-----DSVFTSVDQFLEPLELCYRSLCDCGDRPIADGSLLDFLRQVSTFGLALVKLDIRQESDRHTDVLDAITQHLGIGSYKEWSEEKRQEWLLSELSGKRPLFGHDLPKTEEIADVLDTFKVISELP---HDSFGAYIISMATAPSDVLAVELLQRECGIT--HPLRVVPLFEKLADLENAPASVARLFSIEWYRNRINGKQEVMIGYSDSGKDAGRLSAAWQLYKTQEELVKVAKEYGVKLTMFHGRGGTVGRGGGPTHLAILSQPPDTIHGQLRVTVQGEVIEQSFGEEHLCFRTLQRFTAATLEHGMHPPVSPKPEWRVLMDEMAVIATEEYRSVVFKEPRFVEYFRLATPELEYGRMNIGSRPSKRKPSGGIESLRAIPWIFAWTQTRFHLPVWLGFGSAFKRVIQKDAKNLNMLKEMYNQWPFFRVTIDLVEMVFAKGDPGIAALYDRLLVSEE-LQPFGEQLRVNYQETRRLLLQVAGHKDILEGD-------------------PYLRQRLQLRDPYITTLNVCQAYTLKQIRDPSFHV-KVRPHLSKDYMES-------SKPAAELVKLN-------PKSEYAPGLEDTVILTMKGIAAGMQNTG
>CAA7038160.1:57-964_unnamed_protein_product_[Microthlaspi_erraticum]
-----------------------------------------------------VQECYEVAADYDG---NRNTAKLEELGNMLTSLDPGDSIVVTKSFSNMLSLANLAEEVQIAYRRRIKKLKKGDFADEASATTESDIEETLKRLL-QLNKTPE--EVFDALKNQTVDLVLTAHPTQSVRRSLLQKFGRIRDCLTQLYA-KDITPDDKQELDEALQREIQAAFRTDEIRRTPPTPQDEMRAGMSYFHETIWKGVPKFLRRVDTALKNIGINERVPYNAPLIQFSSWMGGDRDGNPRVTPEVTRDVCLLARMMAANLYFSQIEDLMFEMSMWRCNEELRVRAERQRCA--K-----------------------------------RD-AKHYIEFWKQIPANEPYRAILGDVRDKLYNTRERARQLLSSGVSDIPE-----DAVFTSVDQFLEPLELCYRSLCDCGDRPIADGSLLDFLRQVSTFGLALVKLDIRQESDRHTDVLDAITQHLGIGSYKDWPEDKRQEWLLSELSGKRPLFGPDLPKTEEVADVLDTFKVISELP---FDSFGAYIISMATAPSDVLAVELLQRECGIT--QPLRVVPLFEKLADLENAPASVARLFSIEWYRNRINGKQEVMIGYSDSGKDAGRLSAAWQLYKTQEELVKVAKEYGVKLTMFHGRGGTVGRGGGPTHLAILSQPPDTIHGQLRVTVQGEVIEQSFGEEHLCFRTLQRFTAATLEHGMHPPVSPKPEWRVLMDEMAVIATEEYRSVVFKEPRFVEYFRLATPELEYGRMNIGSRPSKRKPSGGIESLRAIPWIFAWTQTRFHLPVWLGFGGAFKRVIQKDGKNLNMLKEMYNQWPFFRVTIDLVEMVFAKGDPGIAALYDRLLVSDE-LQPFGEQLRVNYQETRRLLLQVAGHKDILEGD-------------------PYLRQRLQLRDPYITTLNVCQAYTLKQIRDPSFHV-KVRPHLSKDYMES-------SKPAAELVKLN-------PKSEYAPGLEDTVILTMKGIAAGMQNTG
>XP_006411524.1:49-956_phosphoenolpyruvate_carboxylase_2_isoform_X2_[Eutrema_salsugineum]
-----------------------------------------------------VQECYEVAADYDG---NRNTEKLEELGNMLTSLDPGDSIVVTKSFSNMLSLANLAEEVQIAYRRRIKKLKKGDFADEASATTESDIEETLKRLL-QLNKTPE--EVFDALKNQTVDLVLTAHPTQSVRRSLLQKFGRIRDCLTQLYA-KDITPDDKQELDEALQREIQAAFRTDEIRRTPPTPQDEMRAGMSYFHETIWKGVPKFLRRVDTALKNIGINERVPYNAPLIQFSSWMGGDRDGNPRVTPEVTRDVCLLARMMAANLYFSQIEDLMFEMSMWRCNEELRVRAERQRCA--K-----------------------------------RD-AKHYIEFWKQIPSNEPYRAILGDVRDKLYNTRERARQLLSSGVSDIPE-----DAVFTSVDQFLEPLELCYRSLCDCGDRPIADGSLLDFLRQVSTFGLALVKLDIRQESERHTDVLDAITQHLGIGSYKDWSEDKKQEWLLSELSGKRPLFGPDLPKTEEIADVLDTFKVISELP---YDSFGAYIISMATAPSDVLAVELLQRECGIT--RPLRVVPLFEKLADLENAPASVARLFSIEWYRNRINGKQEVMIGYSDSGKDAGRLSAAWQLYKTQEELVKVAKEFGVKLTMFHGRGGTVGRGGGPTHLAILSQPPDTIHGQLRVTVQGEVIEQSFGEEHLCFRTLQRFTAATLEHGMHPPVSPKPEWRVLMDEMAVIATEEYRSVVFKEPRFVEYFRLATPELEYGRMNIGSRPSKRKPSGGIESLRAIPWIFAWTQTRFHLPVWLGFGAAFKRVIQKDGKNLNMLKEMYNQWPFFRVTIDLVEMVFAKGDPGIAALYDRLLVSEE-LQPFGEQLRVNYQETRRLLLQVAGHKDILEGD-------------------PYLRQRLQLRDPYITTLNVCQAYTLKQIRDPSFHV-KVRPHLSKDYMES-------SKPAAELVKLN-------PKSEYAPGLEDTVILTMKGIAAGMQNTG
>XP_018436534.1:76-964_PREDICTED:_phosphoenolpyruvate_carboxylase_2-like_[Raphanus_sativus]
---------------------------------------------------------------------------LEELGNMLTSLDPGDSIVVTKSFSNMLSLANLAEEVQIAYRRRIKKLKKGDFADEASATTESDIEETLKRLL-QLSKTPE--EVFDALKNQTVDLVLTAHPTQSVRRSLLQKFGRIRDCLTQLYA-KDITPDDKQELDEALQREIQAAFRTDEIRRTPPTPQDEMRAGMSYFHETIWKGVPKFLRRVDTALKNIGINERVPYNAPLIQFSSWMGGDRDGNPRVTPEVTRDVCLLARMMAANLYFSQIEDLMFEMSMWRCNEELRVRAEAQRCA--K-----------------------------------RD-AKHYIEFWKQIPSNEPYRAILGDVRDKLYNTREHARQLLSSGVSDVPE-----DAIFTSVEQFLEPLELCYRSLCDCGDRPIADGSLLDFLRQVSTFGLALVKLDIRQESDRHTDVLDAITQHLGIGSYKEWSEDKRQDWLLSELSGKRPLFGPDLPKTEEIADVLDTFKVISELP---YDSFGAYIISMATAPSDVLAVELLQRECGIT--HPLRVVPLFEKLADLENAPASVARLFSIEWYRNRINGKQEVMIGYSDSGKDAGRLSAAWQLYKTQEELVKVAKEFGVKLTMFHGRGGTVGRGGGPTHLAILSQPPDTIHGQLRVTVQGEVIEQSFGEEHLCFRTLQRFTAATLEHGMHPPVSPKPEWRVLMDEMAVIATEEYRSVVFKEPRFVEYFRLATPELEYGRMNIGSRPSKRKPSGGIESLRAIPWIFAWTQTRFHLPVWLGFGAAFKRVIQKDAKNLNMLKEMYNQWPFFRVTIDLVEMVFAKGDPGIAALYDRLLVSEE-LQPFGEQLRVNYLETRRLLLQVAGHKDILEGD-------------------PYLRQRLQLRDPYITTLNVCQAYTLKQIRDPSFHV-KVRPHLSKDYMES-------SKLAAELVKLN-------PKSEYAPGLEDTVILTMKGIAAGMQNTG
>XP_013688154.1:57-964_phosphoenolpyruvate_carboxylase_2_isoform_X1_[Brassica_napus]
-----------------------------------------------------VQECYEVAADYDG---NRNTEKLEELGNMLTSLDPGDSIVVTKSFSNMLSLANLAEEVQIAYRRRIKKLKKGDFADEASATTESDIEETLKRLL-QLNKTPE--EVFDALKNQTVDLVLTAHPTQSVRRSLLQKFGRIRDCLTQLYA-KDITPDDKQELDEALQREIQAAFRTDEIRRTPPTPQDEMRAGMSYFHETIWKGVPKFLRRVDTALKNIGINERVPYNAPLIQFSSWMGGDRDGNPRVTPEVTRDVCLLARMMAANLYFSQIEDLMFEMSMWRCNEELRVRAEAQRCA--K-----------------------------------RD-AKHYIEFWKQIPSNEPYRAILGDVRDKLYNTRERARQLLSSGVSDVPE-----DAVFTSVDQFLEPLELCYRSLCDCGDRPIADGSLLDFLRQVSTFGLALVKLDIRQESDRHTDVFDAITQHLGIGSYKEWSEDKRQDWLLSELSGKRPLFGPDLPKTEEIADVLDTFKVISELP---YDSFGAYIISMATAPSDVLAVELLQRECGIT--HPLRVVPLFEKLADLENAPASVARLFSIEWYRNRINGKQEVMIGYSDSGKDAGRLSAAWQLYKTQEELVKVAKEFGVKLTMFHGRGGTVGRGGGPTHLAILSQPPDTIHGQLRVTVQGEVIEQSFGEEHLCFRTLQRFTAATLEHGMHPPVSPKPEWRVLMDEMAVIATEEYRSVVFKEPRFVEYFRLATPELEYGRMNIGSRPSKRKPSGGIESLRAIPWIFAWTQTRFHLPVWLGFGAAFKRVIQKDAKNLNMLKEMYNQWPFFRVTIDLVEMVFAKGDPGIAALYDRLLVSEE-LQPFGEQLRVNYQETRRLLLQVAGHKDILEGD-------------------PYLRQRLQLRDPYITTLNVCQAYTLKQIRDPSFHV-KVRPHLTKDYMES-------SKPAAELVKLN-------PKSEYAPGLEDTVILTMKGIAAGMQNTG
>VDD04437.1:76-964_unnamed_protein_product_[Brassica_oleracea]
---------------------------------------------------------------------------LEELGNMLTSLDPGDSIVVTKSFSNMLSLANLAEEVQIAYRRRIKKLKKGDFADEASATTESDIEETLKRLL-QLNKTPE--EVFDALKNQTVDLVLTAHPTQSVRRSLLQKFGRIRDCLTQLYA-KDITPDDKQELDEALQREIQAAFRTDEIRRTPPTPQDEMRAGMSYFHETIWKGVPKFLRRVDTALKNIGINERVPYNAPLIQFSSWMGGDRDGNPRVTPEVTRDVCLLARMMAANLYFSQIEDLMFEMSMWRCNEELRVRAEAQRCA--K-----------------------------------RD-AKHYIEFWKQIPSNEPYRAILGDVRDKLYNTRERARQLLSSGVSDVPE-----DAVFTSVDQFLEPLELCYRSLCDCGDRPIADGSLLDFLRQVSTFGLALVKLDIRQESDRHTDVLDAITQHLGIGSYKEWSEDKRQDWLLSELSGKRPLFGPDLPKTEEIADVLDTFKVISELP---YDSFGAYIISMATAPSDVLAVELLQRECGIT--HPLRVVPLFEKLADLENAPASVARLFSIEWYRNRINGKQEVMIGYSDSGKDAGRLSAAWQLYKTQEELVKVAKEFGVKLTMFHGRGGTVGRGGGPTHLAILSQPPDTIHGQLRVTVQGEVIEQSFGEEHLCFRTLQRFTAATLEHGMHPPVSPKPEWRVLMDEMAVIATEEYRSVVFKEPRFVEYFRLATPELEYGRMNIGSRPSKRKPSGGIESLRAIPWIFAWTQTRFHLPVWLGFGSAFKRVIQKDAKNLNMLKEMYNQWPFFRVTIDLVEMVFAKGDPGIAALYDRLLVSEE-LQPFGEQLRVNYQETRRLLLQVAGHKDILEGD-------------------PYLRQRLQLRDPYITTLNVCQAYTLKQIRDPSFHV-KVRPHLSKDYMES-------SKPAAELVKLN-------PKSEYAPGLEDTVILTMKGIAAGMQNTG
>XP_009142853.1:76-964_phosphoenolpyruvate_carboxylase_2_isoform_X1_[Brassica_rapa]
---------------------------------------------------------------------------LEELGNMLTSLDPGDSIVVTKSFSNMLSLANLAEEVQIAYRRRIKKLKKGDFADEASATTESDIEETLKRLL-QLNKTPE--EVFDALKNQTVDLVLTAHPTQSVRRSLLQKFGRIRDCLTQLYA-KDITPDDKQELDEALQREIQAAFRTDEIRRTPPTPQDEMRAGMSYFHETIWKGVPKFLRRVDTALKNIGINERVPYNAPLIQFSSWMGGDRDGNPRVTPEVTRDVCLLARMMAANLYFSQIEDLMFEMSMWRCNEELRVRAEAQRCA--K-----------------------------------RD-AKHYIEFWKQIPSSEPYRAILGDVRDKLYNTREHARQLLSSGVSDVPE-----DAVFTSVDQFLEPLELCYRSLCDCGDRPIADGSLLDFLRQVSTFGLALVKLDIRQESDRHTDVLDAITQHLGIGSYKEWSEDKRQDWLLSELSGKRPLFGPDLPKTEEIADVLDTFKVISELP---YDSFGAYIISMATAPSDVLAVELLQRECGIT--HPLRVVPLFEKLADLENAPASVARLFSIEWYRNRINGKQEVMIGYSDSGKDAGRLSAAWQLYKTQEELVKVAKEFGVKLTMFHGRGGTVGRGGGPTHLAILSQPPDTIHGQLRVTVQGEVIEQSFGEEHLCFRTLQRFTAATLEHGMHPPVSPKPEWRVLMDEMAVIATEEYRSVVFKEPRFVEYFRLATPELEYGRMNIGSRPSKRKPSGGIESLRAIPWIFAWTQTRFHLPVWLGFGSAFKRVIQKDAKNLNMLKEMYNQWPFFRVTIDLVEMVFAKGDPGIAALYDRLLVSEE-LQPFGEQLRVNYQETRRLLLQVAGHKDILEGD-------------------PYLRQRLQLRDPYITTLNVCQAYTLKQIRDPSFHV-KVRPHLSKDYMES-------SKPAAELVKLN-------PKSEYAPGLEDTVILTMKGIAAGMQNTG
>PUZ54704.1:83-966_hypothetical_protein_GQ55_5G152800_[Panicum_hallii_var._hallii]
----------------------------------------------------------------------------------LTSLDPGDSIVITKSFSHMLILANLAEEVQIAYRRRI-KLKKGDFVDENSAATESDIEETLKRLVHQLKKSPM--EVFDALKNQTVDLVLTAHPTQSVRRSLLQKHGRIRDCLSQLYA-KDITPDEKQELDEALQREIQAAFRTDEIRRAPPTPQDEMRAGMSYFHETIWKGVPKFLRRVDTALKNIGINERVPYNAPLIQFSSWMGGDRDGNPRVTPEVTRDVCLLARMMAANLYNAQIEDLMFELSMWRCSDELRVKVDQLNHSS-K-----------------------------------KDTTKHYIEFWKQVPPSEPYRVILSDVRDKLYNTRERARHLLASGFSEIPE-----EATFTDVEQFLEPLELCYRSLCACGDRSVADGNLLDFLRQVSTFGLSLVRLDIRQESDRHTDVMDAITEYLGIGSYREWPEEKRQEWLLSELNGKRPLFGPDLPKSDEIADVLETFHVLAELP---SDSFGAYVISMATAPSDVLAVELLQRECHVK--KPLRVVPLFEKLADLEAAPAALARLFSVEWYRNRISGKQEVMIGYSDSGKDAGRFSAAWQLYKAQEELIKVAKLHGVKLTMFHGRGGTVGRGGGPTHLAILSQPPETIHGSLRVTVQGEVIEQSFGEEHLCFRTLQRFTAASLEHGMHPPISPKPEWRALMDEMAIVATKEYRSIVFEEPRFVEYFRLATPELEYGRMNIGSRPSKRKPSGGIESLRAIPWIFAWTQTRFHLPVWLGFGAAFKHVLDKDIRNLQTLQEMYNQWPFFRVTIDLVEMVFAKGDPGIAALYDKLLVSED-LWSFGNRLRANYEETKRLLLQVAGHKDLLEGD-------------------PYLKQRLRIRDSYITALNVCQAYTLKRIRDPGFQV-KPRPHLSKDIMDA-------GKPAAELVKLN-------TTSEYAPGLEDTLILTMKGIAAGMQNTG
>PUZ54705.1:84-967_hypothetical_protein_GQ55_5G152800_[Panicum_hallii_var._hallii]
----------------------------------------------------------------------------------LTSLDPGDSIVITKSFSHMLILANLAEEVQIAYRRRI-KLKKGDFVDENSAATESDIEETLKRLVHQLKKSPM--EVFDALKNQTVDLVLTAHPTQSVRRSLLQKHGRIRDCLSQLYA-KDITPDEKQELDEALQREIQAAFRTDEIRRAPPTPQDEMRAGMSYFHETIWKGVPKFLRRVDTALKNIGINERVPYNAPLIQFSSWMGGDRDGNPRVTPEVTRDVCLLARMMAANLYNAQIEDLMFELSMWRCSDELRVKVDQLNHSS-K-----------------------------------KDTTKHYIEFWKQVPPSEPYRVILSDVRDKLYNTRERARHLLASGFSEIPE-----EATFTDVEQFLEPLELCYRSLCACGDRSVADGNLLDFLRQVSTFGLSLVRLDIRQESDRHTDVMDAITEYLGIGSYREWPEEKRQEWLLSELNGKRPLFGPDLPKSDEIADVLETFHVLAELP---SDSFGAYVISMATAPSDVLAVELLQRECHVK--KPLRVVPLFEKLADLEAAPAALARLFSVEWYRNRISGKQEVMIGYSDSGKDAGRFSAAWQLYKAQEELIKVAKLHGVKLTMFHGRGGTVGRGGGPTHLAILSQPPETIHGSLRVTVQGEVIEQSFGEEHLCFRTLQRFTAASLEHGMHPPISPKPEWRALMDEMAIVATKEYRSIVFEEPRFVEYFRLATPELEYGRMNIGSRPSKRKPSGGIESLRAIPWIFAWTQTRFHLPVWLGFGAAFKHVLDKDIRNLQTLQEMYNQWPFFRVTIDLVEMVFAKGDPGIAALYDKLLVSED-LWSFGNRLRANYEETKRLLLQVAGHKDLLEGD-------------------PYLKQRLRIRDSYITALNVCQAYTLKRIRDPGFQV-KPRPHLSKDIMDA-------GKPAAELVKLN-------TTSEYAPGLEDTLILTMKGIAAGMQNTG
>XP_015611998.1:93-975_phosphoenolpyruvate_carboxylase_2_[Oryza_sativa_Japonica_Group]
----------------------------------------------------------------------------------ITSLDPGDSIVIAKAFSHMLNLANLAEEVQIAYRRRI-KLKKGDFADENSAMTESDIEETLKRLVFDLKKSPA--EVFDALKSQTVDLVLTAHPTQSVRRSLLQKHSRIRNCLVQLYS-KDITPDDKQELDEALQREIQAAFRTDEIRRTQPTPQDEMRAGMSYFHETIWKGVPKFLRRVDTALKNIGIDERVPYNAPLIQFSSWMGGDRDGNPRVTPEVTRDVCLLARMMAANLYCSQIEDLMFELSMWRCNEELRSRADDLHRSS-K-----------------------------------KD-AKHYIEFWKKVPLNEPYRVILSDVRDKLYNTRERSRELLSSGYCDIPE-----EATLTNVEQLLEPLELCYRSLCACGDRAIADGSLLDFLRQVSTFGLSLVRLDIRQESDRHTDVLDAITTYLGIGSYREWSEERRQEWLLSELNGKRPLFGPDLPRTDEVADVLDTFHVIAELP---ADSFGAYVISMATAPSDVLAVELLQRECHVK--TPLRVVPLFEKLADLESAPAALTRLFSISWYRQRINGKQEVMIGYSDSGKDAGRLSAAWQMYKAQEQLVKVAKDFGVKLTMFHGRGGTVGRGGGPTHLAILSQPPDTINGSLRVTVQGEVIEQSFGEEHLCFRTLQRFTAATLEHGMHPPSAPKPEWRALLDEMAVVATKEYRSVVFQEPRFVEYFRLATPETEYGRMNIGSRPSKRKPSGGIESLRAIPWIFAWTQTRFHLPVWLGFGAAFKHALQKDIRNLHMLQEMYNEWPFFRVTLDLIEMVFAKGNPGIAALYDKLLVSED-LQPLGEKLRANYVETQKLLLQVAGHRDLLEGD-------------------PYLKQRLRLRDAYITTLNVCQAYTLKRIRDPDYHV-TLRPHLSKEVMDG-------SKPAAELVKLN-------PGSEYAPGLEDTLILTMKGIAAGLQNTG
>EAZ44215.1:90-972_hypothetical_protein_OsJ_28834_[Oryza_sativa_Japonica_Group]
----------------------------------------------------------------------------------ITSLDPGDSIVIAKAFSHMLNLANLAEEVQIAYRRRI-KLKKGDFADENSAMTESDIEETLKRLVFDLKKSPA--EVFDALKSQTVDLVLTAHPTQSVRRSLLQKHSRIRNCLVQLYS-KDITPDDKQELDEALQREIQAAFRTDEIRRTQPTPQDEMRAGMSYFHETIWKGVPKFLRRVDTALKNIGIDERVPYNAPLIQFSSWMGGDRDGNPRVTPEVTRDVCLLARMMAANLYCSQIEDLMFELSMWRCNEELRSRADDLHRSS-K-----------------------------------KD-AKHYIEFWKKVPLNEPYRVILSDVRDKLYNTRERSRELLSSGYCDIPE-----EATLTNVEQLLEPLELCYRSLCACGDRAIADGSLLDFLRQVSTFGLSLVRLDIRQESDRHTDVLDAITTYLGIGSYREWSEERRQEWLLSELNGKRPLFGPDLPRTDEVADVLDTFHVIAELP---ADSFGAYVISMATAPSDVLAVELLQRECHVK--TPLRVVPLFEKLADLESAPAALTRLFSISWYRQRINGKQEVMIGYSDSGKDAGRLSAAWQMYKAQEQLVKVAKDFGVKLTMFHGRGGTVGRGGGPTHLAILSQPPDTINGSLRVTVQGEVIEQSFGEEHLCFRTLQRFTAATLEHGMHPPSAPKPEWRALLDEMAVVATKEYRSVVFQEPRFVEYFRLATPETEYGRMNIGSRPSKRKPSGGIESLRAIPWIFAWTQTRFHLPVWLGFGAAFKHALQKDIRNLHMLQEMYNEWPFFRVTLDLIEMVFAKGNPGIAALYDKLLVSED-LQPLGEKLRANYVETQKLLLQVAGHRDLLEGD-------------------PYLKQRLRLRDAYITTLNVCQAYTLKRIRDPDYHV-TLRPHLSKEVMDG-------SKPAAELVKLN-------PGSEYAPGLEDTLILTMKGIAAGLQNTG
>ONM54185.1:81-967_phosphoenolpyruvate_carboxylase3_[Zea_mays]
------------------------------------------------------------------------------LGKMITSLDPGDSIVIAKSFSHMLNLANLAEEVQIAYRRRI-KLKKGDFADENSAITESDIEETLKRLVVDLKKSPA--EVFDALKSQTVDLVLTAHPTQSVRRSLLQKHSRIRNCLVQLYS-KDITPDDKQELDEALQREIQAAFRTDEIRRTQPTPQDEMRAGMSYFHETIWKGVPKFLRRVDTALKNIGINERVPYNAPLIQFSSWMGGDRDGNPRVTPEVTRDVCLLARMMASNLYCSQIEDLMFELSMWRCSDELRMRADVLHLST-K-----------------------------------KD-AKHYIEFWKKVPPNEPYRVILSDVRDKLYNTRERSRELLSSGHSDIPE-----EATLTNVEQLLEPLELCYRSLCACGDSVIADGTLLDFLRQVSTFGLSLVRLDIRQESDRHTDVLDAITTYLGIGSYREWTEERRQEWLLSELNGKRPLFGSDLPKTEEISDVLDTFHVIAELP---SDNFGAYIISMATAPSDVLAVELLQRECHVK--TPLRVVPLFEKLADLEAAPAALARLFSIDWYRQRINGKQEVMIGYSDSGKDAGRLSAAWQLYKAQEELIKVAKDFGVKLTMFHGRGGTVGRGGGPTHLAILSQPPDTIHGSLRVTVQGEVIEQSFGEEHLCFRTLQRFTAATLEHGMHPPNAPKPEWRALLDEMAVVATEEYRSIVFKEPRFVEYFRLATPETEYGRMNIGSRPSKRKPSGGIDSLRAIPWIFAWTQTRFHLPVWLGFGAAFKNVLQKDIRNLHMLQEMYNEWPFFRVTIDLVEMVFAKGNPGIAALYDKLLVSEE-LHPLGEKLRANYEETQKLLLQVAGHRDLLEGD-------------------LYLKQRLRLRDAYITTLNVCQAYTLKRIRDPDYHV-ALRPHLSKEIMDS-------TKAAAELVKLN-------PGSEYAPGLEDTLILTMKGIAAGLQNTG
>PWZ12751.1:81-967_Phosphoenolpyruvate_carboxylase_2_[Zea_mays]
------------------------------------------------------------------------------LGKMITSLDPGDSIVIAKSFSHMLNLANLAEEVQIAYRRRI-KLKKGDFADENSAITESDIEETLKRLVVDLKKSPA--EVFDALKSQTVDLVLTAHPTQSVRRSLLQKHSRIRNCLVQLYS-KDITPDDKQELDEALQREIQAAFRTDEIRRTQPTPQDEMRAGMSYFHETIWKGVPKFLRRVDTALKNIGINERVPYNAPLIQFSSWMGGDRDGNPRVTPEVTRDVCLLARMMASNLYCSQIEDLMFELSMWRCSDELRMRADVLHLST-K-----------------------------------KD-AKHYIEFWKKVPPNEPYRVILSDVRDKLYNTRERSRELLSSGHSDIPE-----EATLTNVEQLLEPLELCYRSLCACGDSVIADGTLLDFLRQVSTFGLSLVRLDIRQESDRHTDVLDAITTYLGIGSYREWTEERRQEWLLSELNGKRPLFGSDLPKTEEIADVLDTFHVIAELP---SDNFGAYIISMATAPSDVLAVELLQRECHVK--TPLRVVPLFEKLADLEAAPAALARLFSIDWYRQRINGKQEVMIGYSDSGKDAGRLSAAWQLYKAQEELIKVAKDFGVKLTMFHGRGGTVGRGGGPTHLAILSQPPDTIHGSLRVTVQGEVIEQSFGEEHLCFRTLQRFTAATLEHGMHPPNAPKPEWRALLDEMAVVATEEYRSIVFKEPRFVEYFRLATPETEYGRMNIGSRPSKRKPSGGIDSLRAIPWIFAWTQTRFHLPVWLGFGAAFKHVLQKDIRNLHMLQEMYNEWPFFRVTIDLVEMVFAKGNPGIAALYDKLLVSEE-LHPLGEKLRANYEETQKLLLQVAGHRDLLEGD-------------------LYLKQRLRLRDAYITTLNVCQAYTLKRIRDPDYHV-ALRPHLSKEIMDS-------TKAAAELVKLN-------PGSEYAPGLEDTLILTMKGIAAGLQNTG
>XP_023553990.1:77-966_phosphoenolpyruvate_carboxylase_2-like_[Cucurbita_pepo_subsp._pepo]
---------------------------------------------------------------------------LEELGNALTSLDPGDSIVVAKSFSHMLNLANLAEEVQIAYRRRI-KLKKGGFADEANATTESDIEETFKRLL-QLNNSPQ--EVFDALKNQTVDLVFTAHPTQSVRRSLLQKHGRIRNCLTQLYA-KDITPDDKQELDEALQREIQAAFRTDEIRRTPPTPQDEMRAGMSYFHETIWKGVPKFLRRVDTALKNIGIDERVPYNAPLIQFSSWMGGDRDGNPRVTPEVTRDVCLLARMMAANLYFSQIEDLMFELSMWRCSDELQSRAEELHSSL-R-----------------------------------KD-AKHFIEFWKQVPPNEPYRVVLGYVRDKLYNTRERARHLLAKGMSEIPE-----DTTFTDLEQFLEPLELCYRSLCACGDRPIADGSLLDFLRQVSTFGLSLVRLDIRQESDRHTDVIDAITNYLGIGSYKEWSELQKQEWLLSELSGKRPLFGPDLPKTEEIADVLDTFNVIAELP---SDNFGAYIISMATAPSDVLAVELLQRECHVK--KPLRVVPLFEKLGDLEAAPSAMARLFSIDWYRNRINGKQEVMIGYSDSGKDAGRLSAAWHLYKAQEELIKVAKQYGVKLTMFHGRGGTVGRGGGPTHLAILSQPPDTIHGSLRVTVQGEVIEQSFGEEHLCFRTLQRFTAATLEHGMNPPVSPKPEWRALMDAMAVVATEKYRSIVFQEPRFVEYFRLATPELEYGRMNIGSRPSKRKPSGGIESLRAIPWIFAWTQTRFHLPVWLGFGAAFKYAIEKDVKNLHMLQEMYSQWPFFRVTIDLVEMVFAKGDPGIAALYDKLLVSED-LWSFGDRLRATYEETKHLLLQVAKHKDLLEGD-------------------PYLRQRLRLRDSYITTLNVCQAYTLKRIRDPNYNV-EVRPHLSKDYHLE------SSKSAAELVKLN-------PKSDYAPGLEDTLILTMKGIAAGMQNTG
>XP_022952521.1:77-966_phosphoenolpyruvate_carboxylase_2-like_[Cucurbita_moschata]
---------------------------------------------------------------------------LEELGNALTSLDPGDSIVVAKSFSHMLNLANLAEEVQIAYRRRI-KLKKGGFADEANATTESDIEETFKRLL-QLNNSPQ--EVFDALKNQTVDLVFTAHPTQSVRRSLLQKHGRIRNCLTQLYA-KDITPDDKQELDEALQREIQAAFRTDEIRRTPPTPQDEMRAGMSYFHETIWKGVPKFLRRVDTALKNIGIDERVPYNAPLIQFSSWMGGDRDGNPRVTPEVTRDVCLLARMMAANLYFSQIEDLMFELSMWRCSDELQSRAEELHSSL-R-----------------------------------KD-AKHFIEFWKQVPPNEPYRVVLGYVRDKLYNTRERARHLLAKGMSEIPE-----DTTFTDLEQFLEPLELCYRSLCACGDRPIADGSLLDFLRQVSTFGLSLVRLDIRQESDRHTDVIDAITNYLGIGSYKEWSELQKQEWLLSELRGKRPLFGPDLPKTEEIADVLDTFNVIAELP---SDNFGAYIISMATAPSDVLAVELLQRECHVK--KPLRVVPLFEKLGDLEAAPSAMARLFSIDWYRNRINGKQEVMIGYSDSGKDAGRLSAAWHLYKAQEELIKVAKQYGVKLTMFHGRGGTVGRGGGPTHLAILSQPPDTIHGSLRVTVQGEVIEQSFGEEHLCFRTLQRFTAATLEHGMNPPVSPKPEWRALMDAMAVVATEKYRSIVFQEPRFVEYFRLATPELEYGRMNIGSRPSKRKPSGGIESLRAIPWIFAWTQTRFHLPVWLGFGAAFKYAIEKDVKNLHMLQEMYSQWPFFRVTIDLVEMVFAKGDPGIAALYDKLLVSED-LWSFGDRLRASYEETKHLLLQVAKHKDLLEGD-------------------PYLRQRLRLRDSYITTLNVCQAYTLKRIRDPNYNV-EVRPHLSKDYHLE------SSKSAAELVKLN-------PKSDYAPGLEDTLILTMKGIAAGMQNTG
>XP_022968953.1:77-966_phosphoenolpyruvate_carboxylase_2-like_[Cucurbita_maxima]
---------------------------------------------------------------------------LEELGNALTSLDPGDSIVVAKSFSHMLNLANLAEEVQIAYRRRI-KLKKGGFADEANATTESDIEETFKRLL-QLNNSPQ--EVFDALKNQTVDLVFTAHPTQSVRRSLLQKHGRIRNCLTQLYA-KDITPDDKQELDEALQREIQAAFRTDEIRRTPPTPQDEMRAGMSYFHETIWKGVPKFLRRVDTALKNIGIDERVPYNAPLIQFSSWMGGDRDGNPRVTPEVTRDVCLLARMMAANLYFSQIEDLMFELSMWRCSDELQSRAEELHSSL-R-----------------------------------KD-AKHFIEFWKQVPPNEPYRVVLGYVRDKLYNTRERARHLLAKGMSEISE-----DTTFTDLEQFLEPLELCYRSLCACGDRPIADGSLLDFLRQVSTFGLSLVRLDIRQESDRHTDVIDAITDYLGIGSYKEWSELQKQEWLLSELSGKRPLFGPDLPKTEEIADVLDTFNVIAELP---SDNFGAYIISMATAPSDVLAVELLQRECHVK--KPLRVVPLFEKLGDLEAAPSAMARLFSIDWYRNRINGKQEVMIGYSDSGKDAGRLSAAWHLYKAQEELIKVAKQYGVKLTMFHGRGGTVGRGGGPTHLAILSQPPDTIHGSLRVTVQGEVIEQSFGEEHLCFRTLQRFTAATLEHGMNPPVSPKPEWRALMDAMAVVATEKYRSIVFQEPRFVEYFRLATPELEYGRMNIGSRPSKRKPSGGIESLRAIPWIFAWTQTRFHLPVWLGFGAAFKYAIEKDVKNLHMLQEMYSQWPFFRVTIDLVEMVFAKGDPGIAALYDKLLVSED-LWSFGDRLRASYEETKHLLLQVAKHKDLLEGD-------------------PYLRQRLRLRDSYITTLNACQAYTLKRIRDPNYNV-EVRPHLSKDYHLE------SSKSAAELVKLN-------PKSDYAPGLEDTLILTMKGIAAGMQNTG
>NP_001267665.1:54-965_phosphoenolpyruvate_carboxylase_2-like_[Cucumis_sativus]
-------------------------------------------------LRETVQECYEFAAEYER---KRDPEKLEELGNALTSLDPGDSIVVAKSFSHMLSLANLAEEVQIAYRRRI-KLKKGGFADEANATTESDIEETFKRLL-QLNKSPQ--EVFDALKNQTVDLVFTAHPTQSVRRSLLQKHGRIRNCLTQLYA-KDITPDDKQELDEALQREIQAAFRTDEIRRTPPTPQDEMRAGMSYFHETIWKGVPKFLRRVDTALKNIGIDERVPYNAPLIQFSSWMGGDRDGNPRVTPEVTRDVCLLARMMAANLYFSQIEDLMFELSMWRCSSELQTRAEELHRSS-R-----------------------------------KD-AKHYIEFWKQIPPNEPYRVILGDVRDKLYNTRERARHLLSSGMSEIPE-----DTTFTDVEQFLEPLELCYRSLCACGDRPIADGSLLDFLRQVSTFGLSLVRLDIRQESERHADVIDTITNYLGIGSYKEWSEEQKQEWLLSELSGKRPLFGPDLPKTEETSDVLDTFSVIAELP---SDNFGAYIISMATAPSDVLAVELLQRECHVQ--KPLRVVPLFEKLADLEAAPSAMARLFSIDWYRNRIDGKQEVMIGYSDSGKDAGRLSAAWQLYKAQEELIQVAKQYGVKLTMFHGRGGTVGRGGGPTHLAILSQPPDTIHGSLRVTVQGEVIEQSFGEEHLCFRTLQRFTAATLEHGMNPPVAPKPEWRALLDAMAVVATEKYRSIVFQEPRFVEYFRLATPELEYGRMNIGSRPSKRKPSGGIESLRAIPWIFAWTQTRFHLPVWLGFGAAFKYAIEKDVKNLHMLQEMYSQWPFFRVTIDLVEMVFAKGDPGIAALYDKLLVSED-LWSFGEQLRANYEETKNLLLQVAKHKDLLEGD-------------------PYLRQRLRLRDSYITTLNVCQAYTLKRIRDPNYNV-KVRPHLSKEY-LE------SSKSAAELVKLN-------PQSEYAPGLEDTLILTMKGIAAGMQNTG
>XP_016901733.1:77-965_PREDICTED:_phosphoenolpyruvate_carboxylase_2_[Cucumis_melo]
---------------------------------------------------------------------------LEELGSALTSLDPGDSIVVAKSFSHMLSLANLAEEVQIAYRRRI-KLKKGGFADEANATTESDIEETFKRLL-QLNKSPQ--EVFDALKNQTVDLVFTAHPTQSVRRSLLQKHGRIRNCLTQLYA-KDITPDDKQELDEALQREIQAAFRTDEIRRTPPTPQDEMRAGMSYFHETIWKGVPKFLRRVDTALKNIGIDERVPYNAPLIQFSSWMGGDRDGNPRVTPEVTRDVCLLARMMAANLYFSQIEDLMFELSMWRCSSELQTRAEELHRSS-R-----------------------------------KD-AKHYIEFWKQIPPNEPYRVILGDVRDKLYNTRERARHLLSSGMSEIPE-----DTTFTDVEQFLEPLELCYRSLCACGDRPIADGSLLDFLRQVSTFGLSLVRLDIRQESERHADVIDTITNYLGIGSYKEWSEEQKQEWLLSELSGKRPLFGPDLPKTEETADVLDTFNVIAELP---SDNFGAYIISMATAPSDVLAVELLQRECHVQ--KPLRVVPLFEKLADLEAAPSAMARLFSIDWYRNRIDGKQEVMIGYSDSGKDAGRLSAAWQLYKAQEELIQVAKQYGVKLTMFHGRGGTVGRGGGPTHLAILSQPPDTIHGSLRVTVQGEVIEQSFGEEHLCFRTLQRFTAATLEHGMNPPVAPKPEWRALLDAMAVVATEKYRSIVFQEPRFVEYFRLATPELEYGRMNIGSRPSKRKPSGGIESLRAIPWIFAWTQTRFHLPVWLGFGAAFKYAIEKDVKNLHMLQEMYSQWPFFRVTIDLVEMVFAKGDPGIAALYDKLLVSED-LWSFGEQLRANYEETKNLLLQVAKHKDLLEGD-------------------PYLRQRLRLRDSYITTLNVCQAYTLKRIRDPNYNV-KVRPHLSKEY-LE------SSKSAAELVKLN-------PQSEYAPGLEDTLILTMKGIAAGMQNTG
>XP_023530719.1:77-965_phosphoenolpyruvate_carboxylase_2-like_[Cucurbita_pepo_subsp._pepo]
---------------------------------------------------------------------------LEELGNVLTSLDPGDSIVVAKSFSHMLNLANLAEEVQIAYRRRI-KLKKGGFADEANATTESDIEETFKRLL-QLNKSPQ--EVFDALKNQTVDLVFTAHPTQSVRRSLLQKHGRIRNCLTQLYA-KDITPDDKQELDEALQREIQAAFRTDEIRRTPPTPQDEMRAGMSYFHETIWKGVPKFLRRVDTALKNIGIDERVPYNAPLIQFSSWMGGDRDGNPRVTPEVTRDVCLLARMMAANLYFSQIEDLMFELSMWRCTHELQSRADELHRSS-R-----------------------------------KD-AKHYIEFWKQIPPNEPYRVILGDVRDKLYNTRERARHLLTNGMSDIPD-----DTTFTDVEQFLEPLELCYRSLCACGDRPIADGSLLDFLRQVSTFGLSLVRLDIRQESDRHTDVIDAITNYLGIGSYKDWSEQQRQEWLLSELSGKRPLFGPDLPKTEEIADVLDTFSVIAELP---SDNFGAYIISMATAPSDVLAVELLQRECHVQ--KPLRVVPLFEKLADLEAAPSSMARLFSIDWYRNRIDGKQEVMIGYSDSGKDAGRLSAAWQLYKAQEELIQVAKEYGVKLTMFHGRGGTVGRGGGPTHLAILSQPPDTIHGSLRVTVQGEVIEQSFGEEHLCFRTLQRFTAATLEHGMNPPVSPKPEWRALMDEMAVVATEKYRSIVFQEPRFVEYFRLATPELEYGRMNIGSRPSKRKPSGGIESLRAIPWIFAWTQTRFHLPVWLGFGSAFKSVIDKDVKNLHMLQEMYSQWPFFRVTIDLVEMVFAKGDPGIAALYDKLLVSKD-LWSFGEQLRANFEETKHLLLQVAKHKDLLEGD-------------------PYLRQRLRLRDSYITTLNVCQVYTLKRIRDPNYNV-KVRPHLSKEY-LE------SSKSAAELVKLN-------PKSEYAPGLEDTLILTMKGIAAGMQNTG
>XP_022930805.1:77-965_phosphoenolpyruvate_carboxylase_2-like_[Cucurbita_moschata]
---------------------------------------------------------------------------LEELGNVLTSLDPGDSIVVAKSFSHMLNLANLAEEVQIAYRRRI-KLKKGGFADEANATTESDIEETFKRLL-QLNKSPQ--EVFDALKNQTVDLVFTAHPTQSVRRSLLQKHGRIRNCLTQLYA-KDITPDDKQELDEALQREIQAAFRTDEIRRTPPTPQDEMRAGMSYFHETIWKGVPKFLRRVDTALKNIGIDERVPYNAPLIQFSSWMGGDRDGNPRVTPEVTRDVCLLARMMAANLYFSQIEDLMFELSMWRCTHELQSRADELHRSS-R-----------------------------------KD-SKHYIEFWKQIPPNEPYRVILGDVRDKLYNTRERARHLLTSGMSDIPD-----DTTFTDVEQFLEPLELCYRSLCACGDRPIADGSLLDFLRQVSTFGLSLVRLDIRQESDRHTDVIDAITNYLGIGSYKDWSEQQRQEWLLSELSGKRPLFGPDLPKTEEIADVLDTFSVIAELP---SDNFGAYIISMATAPSDVLAVELLQRECHVQ--KPLRVVPLFEKLADLEAAPSSMARLFSIDWYRNRIDGKQEVMIGYSDSGKDAGRLSAAWQLYKAQEELIQVAKEYGVKLTMFHGRGGTVGRGGGPTHLAILSQPPDTIHGSLRVTVQGEVIEQSFGEEHLCFRTLQRFTAATLEHGMNPPVSPKPEWRALMDEMAVVATEKYRSIVFQEPRFVEYFRLATPELEYGRMNIGSRPSKRKPSGGIESLRAIPWIFAWTQTRFHLPVWLGFGSAFKSVIEKDVKNLHMLQEMYSQWPFFRVTIDLVEMVFAKGDPGIAALYDKLLVSKD-LWSFGEQLRANFEETKHLLLQIAKHKDLLEGD-------------------PYLRQRLRLRDSYITTLNVCQVYTLKRIRDPNYNV-KVRPHLSKEY-LE------SSKSAAELVKLN-------PKSEYAPGLEDTLILTMKGIAAGMQNTG
>XP_022988676.1:77-965_phosphoenolpyruvate_carboxylase_2-like_[Cucurbita_maxima]
---------------------------------------------------------------------------LEELGNVLTSLDPGDSIVVAKSFSHMLNLANLAEEVQIAYRRRI-KLKKGGFADEANATTESDIEETFKRLL-QLNKSPQ--EVFDALKNQTVDLVFTAHPTQSVRRSLLQKHGRIRNCLTQLYA-KDITPDDKQELDEALQREIQAAFRTDEIRRTPPTPQDEMRAGMSYFHETIWKGVPKFLRRVDTALKNIGIDERVPYNAPLIQFSSWMGGDRDGNPRVTPEVTRDVCLLARMMAANLYFSQIEDLMFELSMWRCTHELQSRADELHRSS-R-----------------------------------KD-SKHYIEFWKQIPPNEPYRVILGDVRDKLYNTRERARHLLTSGMSDIPD-----DTTFTDVEQFLEPLELCYRSLCACGDRPIADGSLLDFLRQVSTFGLSLVRLDIRQESDRHTDVIDAITNYLGIGSYKDWSEQQRQEWLLSELSGKRPLFGPDLPKTEEIADVLDTFSVIAELP---SDNFGAYIISMATAPSDVLAVELLQRECHVQ--KPLRVVPLFEKLADLEAAPSSMARLFSIDWYRNRIDGKQEVMIGYSDSGKDAGRLSAAWQLYKAQEELIQVAKEYGVKLTMFHGRGGTVGRGGGPTHLAILSQPPDTIHGSLRVTVQGEVIEQSFGEEHLCFRTLQRFTAATLEHGMNPPVSPKPEWRALMDEMAVVATEKYRSIVFQEPRFVEYFRLATPELEYGRMNIGSRPSKRKPSGGIESLRAIPWIFAWTQTRFHLPVWLGFGAAFKSVIEKDVMNLHMLQEMYSQWPFFRVTIDLVEMVFAKGDPGIAALYDKLLVSKD-LWSFGEQLRANFEETKHLLLQVAKHKDLLEGD-------------------PYLRQRLRLRDSYITTLNVCQVYTLKRIRDPNYNV-KVRPHLSKEY-LE------SSKSAAELVKLN-------PKSEYAPGLEDTLILTMKGIAAGMQNTG
>RAL41662.1:75-964_hypothetical_protein_DM860_008844_[Cuscuta_australis]
---------------------------------------------------------------------------LEELGRVITSLDAGDSIVVTKAFSNMLNLANLAEEVQIAYRRRI-KLKKHDLSDEASAATESDIEETLRRLVGQLNKSPQ--EVFDALKNQTVDLVLTAHPTQSVRRSLLQKHGRIRNCLTQLYA-KDITPDDKHELDEALQREIQAAFRTDEIRRTPPTPQDEMRAGMSYFHETIWKGVPKFLRRVDTALKNIGINERVPYNAPLIQFSSWMGGDRDGNPRVTPEVTRDVCLLARMMAANLYFSQIEDLMFELSMWRCSEELRARADELHRTS-K-----------------------------------RD-VKHYIEFWKQIPPNEPYRVILADVRDKLYGTRERARQLLANGISDIPE-----ETAFTSVEQFLEPLELCYRSLCACGDRAIADGSLLDFLRQVSTFGLSLVRLDIRQESDRHTDVLDAITMHLGIGSYKEWTEERRQEWLLSELSGKRPLFGPDLPKTEEIADVLDTFNVLSELP---PDNFGAYIISMATAPSDVLAVELLQRECHVK--TPLRVVPLFEKLADLEAAPAAVARLFSIDWYVNRINGKQEVMIGYSDSGKDAGRLSAAWQLYKTQEELVKVAKEFGVKLTMFHGRGGTVGRGGGPTHLAILSQPPDTIHGSLRVTVQGEVIEQSFGEEHLCFRTLQRFTAATLEHGMHPPVAPKPEWRALLDEMSVIATKEYRSVVFQDPRFVEYFRLATPELEYGRMNIGSRPAKRKPSGGIESLRAIPWIFAWTQTRFHLPVWLGFGDAFKHVIEKDIRNLQMLRDMYREWPFFRVTLDLVEMVFAKGDPGIAALYDKLLVSKD-LWPLGEQLRAKYEQTKSFLLQVAGHKDLLEGD-------------------PYLRQRLKLRDSYITTLNACQAYTLKRIRDPSYNV-TVRPHLSKEITEA-------SKPAAELVMLN-------PTSDYAPGLEDTLILTMKGIAAGMQNTG
>XP_017636724.1:76-965_PREDICTED:_phosphoenolpyruvate_carboxylase,_housekeeping_isozyme-like_[Gossypium_arboreum]
---------------------------------------------------------------------------LEELGKVITSLDPGDSIVVTKSFSHMLNLANLAEEVQIAYRRRI-KMKKGDFADESSATTESDIEETLKRLVGQLNKSPD--EVFDALKNQTVDLVFTAHPTQSVRRSLLQKHGRIRECLTHLYA-KDVTPDDKQELDEALQREIQAAFRTDEIRRNPPTPQDEMRAGMSYFHETIWKGVPQFLRRIDTALKNIGINERVPYNAPLIQFSSWMGGDRDGNPWVTPEVTRDVCLLARMMAANLYFSQIEDLMFELSMWRCNDELRLRADVLLRSS-R-----------------------------------KD-AKHYIEFWKRIPPNEPYRVILGDLRDKLYNTRERARNLLANGISDIPE-----EVTFTNVEQFLEPLELCYRSLCACGDRSIADGSLLDFLRQVSTFGLSLVRLDIRQESDRHTDVLDAITKHLDIGSYREWPEERRQEWLLSELRGKRPLFGPDLPKTEEVADVLNTFHVISELP---PDNFGAYIISMATTPSDVLAVELLQRECHVK--QPLRVVPLFEKLADLEAAPAAVGRLFSIDWYINRINGKQEVMIGYSDSGKDAGRLSAAWQLYKTQEELVKVAKQYGVKLTMFHGRGGTVGRGGGPTHLAILSQPPDTINGSLRVTVQGEVIEQSFGEKHLCFRALQRFTAATLEHGMHPPVSPKPEWRALMDEMAVVATKEYRSVVFQEPRFVEYFRLATPELEYGRMNIGSRPSKRKPSGGIETLRAIPWIFAWTQTRFHLPVWLGFGAAIKHVIDKDKKNLQILQTMYNQWPFFKVTMDLIEMVFSKGNPGIAALYEKLLVSQD-LWPFGQKLRTNYEDTNRLVLEAAGHKDLLEGD-------------------PYLKQRLRLRDAYITTLNVCQAYTLKRIRDPDYHT-KVKPPLAKESTQS-------SKPAAELVNLN-------PKSEYAPGIEDTLILTMKGIAAGMQNTG
>XP_012437289.1:76-965_PREDICTED:_phosphoenolpyruvate_carboxylase_1-like_[Gossypium_raimondii]
---------------------------------------------------------------------------LEELGKVITSLDPGDSIVVTKSFSHMLNLANLAEEVQIAYRRRI-KMKKGDFADESSATTESDIEETLKRLVGQLNKSPD--EVFDALKNQTVDLVFTAHPTQSVRRSLLQKHGRIRECLTHLYA-KDITPDDKQELDEALQREIQAAFRTDEIRRNPPTPQDEMRAGMSYFHETIWKGVPQFLRRIDTALKNIGINERVPYNAPLIQFSSWMGGDRDGNPWVTPEVTRDVCLLARMMAANLYFSQIEDLMFELSMWRCNDELRLRADVLLRSS-R-----------------------------------KD-AKHYIEFWKRIPPNEPYRVILGDLRDKLYNTRERARNLLANGISDIPE-----EVTFTNVEQFLVPLELCYRSLCACGDRSIADGSLLDFLRQVSTFGLSLVRLDIRQESDRHTDVLDAITKHLDIGSYREWPEERRQEWLLSELRGKRPLFGPDLPKTEEVADVLNTFHVISELP---PDNFGAYIISMATTPSDVLAVELLQRECHVK--QPLRVVPLFEKLADLEAAPAAVARLFSIDWYINRINGKQEVMIGYSDSGKDAGRLSAAWQLYKTQEELVKVAKQYGVKLTMFHGRGGTVGRGGGPTHLAILSQPPDTINGSLRVTVQGEVIEQSFGEEHLCFRALQRFTAATLEHGMHPPVSPKPEWRALMDEMAVVATKEYRSVVFQEPRFVEYFRLATPELEYGRMNIGSRPSKRKPSGGIETLRAIPWIFAWTQTRFHLPVWLGFGAAIKHVIDKDKKNLQILQTMYNQWPFFKVTMDLIEMVFSKGNPGIAALYEKLLVSQD-LWPFGQKLRTNYEDTKRLVLEAAGHKDLLEGD-------------------PYLKQRLRLRDAYITTLNVCQAYTLKRIRDPDYHT-KVKPPLAKESTQS-------SKPAAELVNLN-------PKSEYAPGIEDTLILTMKGIAAGMQNTG
>TYG40334.1:76-965_hypothetical_protein_ES288_D12G084700v1_[Gossypium_darwinii]
---------------------------------------------------------------------------LEELGKVITSLDPGDSIVVTKSFSHMLNLANLAEEVQIAYRRRI-KMKKGDFADESSATTESDIEETLKRLVGQLNKSPD--EVFDALKNQTVDLVFTAHPTQSVRRSLLQKHGRIRECLTHLYA-KDITPDDKQELDEALQREIQAAFRTDEIRRNPPTPQDEMRAGMSYFHETIWKGVPQFLRRIDTALKNIGINERVPYNAPLIQFSSWMGGDRDGNPWVTPEVTRDVCLLARMMAANLYFSQIEDLMFELSMWRCNDELRLRADVLLRSS-R-----------------------------------KD-AKHYIEFWKRIPPNEPYRVILGDLRDKLYNTRERARNLLANGISDIPE-----EVTFTNVEQFLEPLELCYRSLCACGDRSIADGSLLDFLRQVSTFGLSLVRLDIRQESDRHTDVLDAITKHLDIGSYREWPEERRQEWLLSELRGKRPLFGPDLPKTEEVADVLNTFHVISELP---PDNFGAYIISMATTPSDVLAVELLQRECHVK--QPLRVVPLFEKLADLEAAPAAVARLFSIDWYINRINGKQEVMIGYSDSGKDAGRLSAAWQLYKTQEELVKVAKQYGVKLTMFHGRGGTVGRGGGPTHLAILSQPPDTINGSLRVTVQGEVIEQSFGEEHLCFRALQRFTAATLEHGMHPPVSPKPEWRALMDEMAVVATKEYRSVVFQEPRFVEYFRLATPELEYGRMNIGSRPSKRKPSGGIETLRAIPWIFAWTQTRFHLPVWLGFGAAIKHVIDKDKKNLQILQTMYNQWPFFKVTMDLIEMVFSKGNPGIAALYEKLLVSQD-LRPFGQKLRTNYEDTKRLVLEAAGHKDLLEGD-------------------PYLKQRLRLRDAYITTLNVCQAYTLKRIRDPDYHT-KVKPPLAKQSTQS-------RKPAAELVNLN-------PKSEYAPGIEDTLILTMKGIAAGMQNTG
>XP_016735274.1:76-965_PREDICTED:_phosphoenolpyruvate_carboxylase_1-like_[Gossypium_hirsutum]
---------------------------------------------------------------------------LEELGKVITSLDPGDSIVVTKSFSHMLNLANLAEEVQIAYRRRI-KMKKGDFADESSATTESDIEETLKRLVGQLNKSPD--EVFDALKNQTVDLVFTAHPTQSVRRSLLQKHGRIRECLTQLYA-KDITPDDKQELDEALQREIQAAFRTDEIRRNPPTPQDEMRAGMSYFHETIWKGVPQFLRRIDTALKNIGINERVPYNAPLIQFSSWMGGDRDGNPWVTPEVTRDVCLLARMMAANLYFSQIEDLMFELSMWRCNDELRLRADVLLRSS-R-----------------------------------KD-AKHYIEFWKRIPPNEPYRVILGDLRDKLYNTRERARNLLANGISDIPE-----EVTFTNVEQFLEPLELCYRSLCACGDRSIADGSLLDFLRQVSTFGLSLVRLDIRQESDRHTDVLDAITKHLDIGSYREWPEERRQEWLLSELRGKRPLFGPDLPKTEEVADVLNTFHVISELP---PDNFGAYIISMATTPSDVLAVELLQRECHVK--QPLRVVPLFEKLADLEAAPAAVARLFSIDWYINRINGKQEVMIGYSDSGKDAGRLSAAWQLYKTQEELVKVAKQYGVKLTMFHGRGGTVGRGGGPTHLAILSQPPDTINGSLRVTVQGEVIEQSFGEEHLCFRALQRFTAATLEHGMHPPVSPKPEWRALMDEMAVVATKEYRSVVFQEPRFVEYFRLATPELEYGRMNIGSRPSKRKPSGGIETLRAIPWIFAWTQTRFHLPVWLGFGAAIKHVIDKDKKNLQILQTMYNQWPFFKVTMDLIEMVFSKGNPGIAALYEKLLVSQD-LWPFGQKLRTNYEDTKRLVLEAAGHKDLLEGD-------------------PYLKQRLRLRDAYITTLNVCQAYTLKRIRDPDYHT-KVKPPLAKQSTQS-------RKPAAELVNLN-------PKSEYAPGIEDTLILTMKGIAAGMQNTG
>TYI50133.1:76-965_hypothetical_protein_E1A91_D12G080800v1_[Gossypium_mustelinum]
---------------------------------------------------------------------------LEELGKVITSLDPGDSIVVTKSFSHMLNLANLAEEVQIAYRRRI-KMKKGDFADESSATTESDIEETLKRLVGQLNKSPD--EVFDALKNQTVDLVFTAHPTQSVRRSLLQKHGRIRECLTHLYA-KDITPDDKQELDEALQREIQAAFRTDEIRRNPPTPQDEMRAGMSYFHETIWKGVPQFLRRIDTALKNIGINERVPYNAPLIQFSSWMGGDRDGNPWVTPEVTRDVCLLARMMAANLYFSQIEDLMFELSMWRCNDELRLRADVLLRSS-R-----------------------------------KD-AKHYIEFWKRIPPNEPYRVILGDLRDKLYNTRERARNLLANGISDIPE-----EVTFTNVEQFLEPLELCYRSLCACGDRSIADGSLLDFLRQVSTFGLSLVRLDIRQESDRHTDVLDAITKHLDIGSYREWPEEHRQEWLLSELRGKRPLFGPDLPKTEEVADVLNTFHVISELP---PDNFGAYIISMATTPSDVLAVELLQRECHVK--QPLRVVPLFEKLADLEAAPAAVARLFSIDWYINRINGKQEVMIGYSDSGKDAGRLSAAWQLYKTQEELVKVAKQYGVKLTMFHGRGGTVGRGGGPTHLAILSQPPDTINGSLRVTVQGEVIEQSFGEEHLCFRALQRFTAATLEHGMHPPVSPKPEWRALMDEMAVVATKEYRSVVFQEPRFVEYFRLATPELEYGRMNIGSRPSKRKPSGGIETLRAIPWIFAWTQTRFHLPVWLGFGAAIKHVIDKDKKNLQILQTMYNQWPFFKVTMDLIEMVFSKGNPGIAALYEKLLVSQD-LWPFGQKLRTNYEDTKRLVLEAAGHKDLLEGD-------------------PYLKQRLRLRDAYITTLNVCQAYTLKRIRDPDYHT-KVKPPLAKQSTQS-------RKPAAELVNLN-------PKSEYAPGIEDTLILTMKGIAAGMQNTG
>KAF3973306.1:85-965_hypothetical_protein_CMV_003269_[Castanea_mollissima]
------------------------------------------------------------------------------------SLDPGDSIVIAKSFSHMLNLANLAEEVQIAYRRRI-KLKKGDFADEASATTESDIEETLKRLVGQLKKSPQ--EVFDALKNQTVDLVLTAHPTQSVRRSLLQKHARIRNCLTQLNV-KDITPDDKQELDEALQREIQAAFRTDEIRRTPPTPQDEMRAGMSYFHETIWKGVPKFLRRVDTALKNIGINERVPYNAPLIQFSSWMGGDRDGNPRVTPEVTRDVCLLARMMAANLYFSQIEDLMFELSMWRCNDELRIRAEELHRSS-K-----------------------------------KD-AKHYIEFWKQVPPNEPYRVILGDVRDKLYNTRERARHILANGVSDIPE-----DATFTNVEQFLEPLELCYRSLCSCGDRSIADGSLLDFLRQVSTFGLSLVRLDIRQESERHTDVIDAITKHLGIGSYKEWSEEQRQEWLLSELSGKRPLFGLDLPKTEEIADVLDTLHVISELP---SDNFGAYIISMATSPSDVLAVELLQRECGVK--KPLRVVPLFEKLDDLEAAPAAVARLFSIDWYRNRINGKQEVMIGYSDSGKDAGRLSAAWQLYKAQEELIKVAKKFGVKLTMFHGRGGTVGRGGGPTHLAILSQPPDTIQGSLRVTVQGEVIEQSFGEEHLCFRTLQRFTAATLEHGMHPPVSPKPEWRALMDEMAVIATKEYRSIVFQEPRFVEYFRLATPETEYGRMNIGSRPSKRKPSGGIESLRAIPWIFAWTQTRFHLPVWLGFGAAFKHVIEKDIKNLQMLQEMYNQWPFFRVTIDLIEMVFAKGDPGIAALYDKLLVSED-LWSFGERLRANHEETKQLLLKVAGHKDLLEGD-------------------PYLRQRLCLRDAYITTLNVCQAYTLKWIRDPDYHV-KVRPQLSKEYMES-------SKPAAELIKLN-------PTSEYAPGLEDTLILTMKGIAAGLQNTG
>AFN70424.1:76-965_phosphoenolpyruvate_carboxylase_[Manihot_esculenta]
---------------------------------------------------------------------------LEELGKVLTSLDPGDSIVVAKSFSHMLNLANLAEEVQIAYGRRI-KLKKGDFADENSATTESDIEETLKRLVVQLKKSPE--EVFDALKNQTVDLVLTAHPTQSVRRSLLQKHARIRNCLTQLYA-KDITPDDKQELDEALQREIQAAFRTDEIRRTPPTPQDEMRAGMSYFHETIWKGVPKFLRRVDTALKNIGINERIPYNAPLIQFSSWMGGDRDGNPRVTPEVTRDVCLLARMMAANLYFSQIEDLMFELSMWRCNDELRVHADELHRSS-R-----------------------------------RD-AKHYIEFWKQIPASEPYRVILGDVRDKLYNTRERSRHLLVNGISDIPE-----EATFTNVEQFLQPLELCYRSLCACGDRPIADGSLLDFLRQVSTFGLSLVRLDIRQESDRHTDVLDAITKYLGIGSYREWSEESRQEWLLSELRGKRPLFGPDLPKTEEIADVLDTFHVIAELP---PDNFGAYIISMATAPSDVLAVELLQRECHVK--QPLRVVPLFEKLADLEAAPAAVARLFSVDWYRNRINGKQEVMIGYSDSGKDAGRLSAAWQLYKAQEELVKVAKQYGVKLTMFHGRGGTVGRGGGPTHLAILSQPPDTIHGSLRVTVQGEVIEQSFGEEHLCFRTLQRFTAATLEHGMHPPISPKPEWRALMDEMAIIATKEYRSIVFQEPRFVEYFRLATPELEYGRMNIGSRPSKRKPSGGIESLRAIPWIFAWTQTRFHLPVWLGFGAAFRHVVEKDIKNLQMLQEMYNQWPFFRVTIDLVEMVFAKGDPGIAALYDKLLVSKE-LWPFGERLRANYEETKSFLLKIAGHKDLLEGD-------------------PYLKQRLRLRDAYITTLNVCQVYTLKRIRDPDYYV-TVRPHLSKEYMES-------TKPAAELVKLN-------PTSEYAPGLEDTLILTMKGIAAGMQNTG
>XP_021604837.1:76-965_phosphoenolpyruvate_carboxylase_2_isoform_X1_[Manihot_esculenta]
---------------------------------------------------------------------------LEELGKVLTSLDPGDSIVVAKSFSHMLNLANLAEEVQIAYRRRI-KLKKGDFADENSATTESDIEETLKRLVVQLKKSPE--EVFDALKNQTVDLVLTAHPTQSVRRSLLQKHARIRNCLTQLYA-KDITPDDKQELDEALQREIQAAFRTDEIRRTPPTPQDEMRAGMSYFHETIWKGVPKFLRRVDTALKNIGINERIPYNAPLIQFSSWMGGDRDGNPRVTPEVTRDVCLLARMMAANLYFSQIEDLMFELSMWRCNDELRVHADELHRSS-R-----------------------------------RD-AKHYIEFWKQIPASEPYRVILGDVRDKLYNTRERSRHLLVNGISDIPE-----EATFTNVEQFLQPLELCYRSLCACGDRPIADGSLLDFLRQVSTFGLSLVRLDIRQESDRHTDVLDAITKYLGIGSYREWSEERRQEWLLSELRGKRPLFGPDLPKTEEIADVLDTFHVIAELP---PDNFGAYIISMATAPSDVLAVELLQRECHVK--QPLRVVPLFEKLADLEAAPAAVARLFSVDWYRNRINGKQEVMIGYSDSGKDAGRLSAAWQLYKAQEELVKVAKQYGVKLTMFHGRGGTVGRGGGPTHLAILSQPPDTIHGSLRVTVQGEVIEQSFGEEHLCFRTLQRFTAATLEHGMHPPISPKPEWRALMDEMAIIATKEYRSIVFQEPRFVEYFRLATPELEYGRMNIGSRPSKRKPSGGIESLRAIPWIFAWTQTRFHLPVWLGFGAAFRHVVEKDIKNLQMLQEMYNQWPFFRVTIDLVEMVFAKGDPGIAALYDKLLVSKE-LWPFGERLRANYEETKSFLLKIAGHKDLLEGD-------------------PYLKQRLRLRDAYITTLNVCQVYTLKRIRDPDYYV-TVRPHLSKEYMES-------TKPAAELVKLN-------PTSEYAPGLEDTLILTMKGIAAGMQNTG
>KAE8694364.1:79-968_Phosphoenolpyruvate_carboxylase_2_[Hibiscus_syriacus]
---------------------------------------------------------------------------LEELGKVLTSLDPGDSIVVTKSFSHMLNLGNLAEEVQIAYRRRI-KLKKGDFADESSATTESDIEETFKRLVGQLNMSPQ--QVFDALKNQTVDLVLTAHPTQSVRRSLLQKHGRIRNCLTQLYA-KDITPDDKQELDEALQREIQAAFRTDEIRRNPPTPQDEMRAGMSYLHETIWKGVPKFLRRVDTALKNIGINERVPYNAPLIQFSSWMGGDRDGNPRVTPEVTRDVCLLARMMAANLYFSQIEDLMFELSMWRCNDELRVRADELHRSS-K-----------------------------------RD-AKHYIEFWKQIPPNEPYRVILGDVRDKLYNTRERARHLLVNGFSDIPE-----ESAFTNVEQFLEPLELCYRSLCACGDRPIADGSLLDFLRQVSTFGLSLVRLDIRQESDRHTDVLDAITKHLGIGSYREWNEERRQEWLLSELRGKRPLFGPDLPKTEEVADVLDTFHVISELP---SDSFGAYIISMATASSDVLAVELLQRECHVK--KPVRVVPLFEKLADLKAAPAAVARLFSIDWYRNRINGKQEVMIGYSDSGKDAGRLSAAWQLYKTQEELVKVAKQYGVKLTMFHGRGGTVGRGGGPTHLAILSQPPDTIHGSLRVTVQGEVIEQSFGEEHLCFRTLQRFTAATLEHGMHPPVSPNPEWRALMDEMALVATKEYRSVVFQEPRFVEYFRLATPELEYGRMNIGSRPSKRKPSGGIETLRAIPWIFAWTQTRFHLPVWLGFGAAFKHVIEKDVKNLQMLRDMYNQWPFFRVTMDLIEMVLAKGDPGIAALYDKLLVSKE-LCPFGEKLRANYEETKRLVLQVAGHRDLLEGD-------------------PYLKQRLRLRDAYITTLNVCQAYTLKRIRDPDYHV-KVRPHLSKEYMES-------SKPAAELVKLN-------PTSEYAPGLEDTLILTMKGIAAGMQNTG
>XP_021273563.1:76-965_phosphoenolpyruvate_carboxylase_2_[Herrania_umbratica]
---------------------------------------------------------------------------LEELGKVITSLDPGDSIVVTKSFSHMLNLANLAEEVQIAYRRRI-KLKKGDFADESSATTESDIEETIKRLVGQLKKSPE--EVFDALKNQTVDLVLTAHPTQSVRRSLLQKHGRIRNCLTQLNA-KDITPDDKQELDEALQREIQAAFRTDEIRRNPPTPQDEMRAGMSYFHETIWKGVPKFLRRVDTALKNIGINERVPYNAPLIQFSSWMGGDRDGNPRVTPEVTRDVCLLARMMAANLYFSQIEDLMFELSMWRCSDELRVRADELHRSS-R-----------------------------------KD-AKHYIEFWKQIPPNEPYRVILGDVRDKLYNTRERARYLLANGIADIPE-----EATFTNVEQFLEPLELCYRSLCACGDRPIADGSLLDFLRQVSTFGLSLVRLDIRQESDRHTDVLNAITKHLDIGSYREWPEDRRQEWLLSELRGKRPLFGPDLPKTEEIADVLDTFHVISELP---PDNFGAYIISMATAPSDVLAVELLQRECHVK--QPLRVVPLFEKLADLEAAPAAVARLFSIDWYRDRINGKQEVMIGYSDSGKDAGRLSAAWQLYKAQEELVKVAKQYGIKLTMFHGRGGTVGRGGGPTHLAILSQPPDTIHGSLRVTVQGEVIEQSFGEEHLCFRTLQRFTAATLEHGMHPPVSPKPEWRALMDEMAVVATKEYRSVVFQEPRFVEYFRLATPELEYGRMNIGSRPSKRKPSGGIESLRAIPWIFAWTQTRFHLPVWLGFGAAFKHVIEKDIKNLHMLKEMYNQWPFFRVTMDLIEMVFAKGDPGIAALYDKLLVSKE-LWPLGENLRKNYEDTKRLLLQVAGHTDLLEGD-------------------PYLKQRLRLRDAYITTLNVCQAYTLKRIRDPDYHV-KVRPHLSKEYMES-------SKAAAELVKLN-------PTSEYAPGLEDTLILTMKGIAAGMQNTG
>TYJ16708.1:76-965_hypothetical_protein_E1A91_A09G001400v1_[Gossypium_mustelinum]
---------------------------------------------------------------------------LEELGKVLTSLDPGDSIVVTKSFSHMLNLGNLAEEVQIAYRRRI-KLKKGDFADESSATTESDIEETFKRLVGQLNKSPE--EVFDALKNQTVDLVLTAHPTQSVRRSLLQKHGRIRNCLTQLYA-KDITPDDKQELDEALQREIQAAFRTDEIRRNPPTPQDEMRAGMSYFHETIWKGVPKFLRRVDTALKNIGINERVPYNAPLIQFSSWMGGDRDGNPRVTPEVTRDVCLLARMMAANLYFSQIEDLMFELSMWRCSDELRIRADELHRSS-K-----------------------------------KD-AKHYIEFWKQIPPNEPYRVILGDVRDKLYNTRERARSLLANGFSDIPE-----EAAFTNVEQFLEPLELCYRSLCACGDRPIADGSLLDFLRQVSTFGLSLVRLDIRQESDRHTDVLDAITKHLDIGSYREWPEERRQEWLLSELRGKRPLFGPDLPKTEEVADVLDTFHVISELP---SDSFGAYIISMATAPSDVLAVELLQRECHVK--QPLRVVPLFEKLADLEAAPAAVARLFSIDWYRDRINGKQEVMIGYSDSGKDAGRLSAAWQLYKAQEELVKVAKQYGVKLTMFHGRGGTVGRGGGPTHLAILSQPPDTIHGSLRVTVQGEVIEQSFGEEHLCFRTLQRFTAATLEHGMHPPVSPNPEWRALMDEMAVVATREYRSVVFQEPRFVEYFRLATPELEYGRMNIGSRPSKRKPSGGIESLRAIPWIFAWTQTRFHLPVWLGFGAAFKHVIQKDIKNLHMLQEMHNQWPFFRVTMDLIEMVFAKGDPGIAALYDKLLVSKE-LWPFGENVRANYEDTKRLVLQVAGHRDLLEGD-------------------PYLKQRLRLRDAYITTLNVCQAYTLKRIRDPDYHV-KVRPHLSREYMES-------SKAAAELVKLN-------PTSEYAPGLEDTLILTMKGIAAGMQNTG
>TYJ16707.1:68-957_hypothetical_protein_E1A91_A09G001400v1_[Gossypium_mustelinum]
---------------------------------------------------------------------------LEELGKVLTSLDPGDSIVVTKSFSHMLNLGNLAEEVQIAYRRRI-KLKKGDFADESSATTESDIEETFKRLVGQLNKSPE--EVFDALKNQTVDLVLTAHPTQSVRRSLLQKHGRIRNCLTQLYA-KDITPDDKQELDEALQREIQAAFRTDEIRRNPPTPQDEMRAGMSYFHETIWKGVPKFLRRVDTALKNIGINERVPYNAPLIQFSSWMGGDRDGNPRVTPEVTRDVCLLARMMAANLYFSQIEDLMFELSMWRCSDELRIRADELHRSS-K-----------------------------------KD-AKHYIEFWKQIPPNEPYRVILGDVRDKLYNTRERARSLLANGFSDIPE-----EAAFTNVEQFLEPLELCYRSLCACGDRPIADGSLLDFLRQVSTFGLSLVRLDIRQESDRHTDVLDAITKHLDIGSYREWPEERRQEWLLSELRGKRPLFGPDLPKTEEVADVLDTFHVISELP---SDSFGAYIISMATAPSDVLAVELLQRECHVK--QPLRVVPLFEKLADLEAAPAAVARLFSIDWYRDRINGKQEVMIGYSDSGKDAGRLSAAWQLYKAQEELVKVAKQYGVKLTMFHGRGGTVGRGGGPTHLAILSQPPDTIHGSLRVTVQGEVIEQSFGEEHLCFRTLQRFTAATLEHGMHPPVSPNPEWRALMDEMAVVATREYRSVVFQEPRFVEYFRLATPELEYGRMNIGSRPSKRKPSGGIESLRAIPWIFAWTQTRFHLPVWLGFGAAFKHVIQKDIKNLHMLQEMHNQWPFFRVTMDLIEMVFAKGDPGIAALYDKLLVSKE-LWPFGENVRANYEDTKRLVLQVAGHRDLLEGD-------------------PYLKQRLRLRDAYITTLNVCQAYTLKRIRDPDYHV-KVRPHLSREYMES-------SKAAAELVKLN-------PTSEYAPGLEDTLILTMKGIAAGMQNTG
>XP_017611070.1:76-965_PREDICTED:_phosphoenolpyruvate_carboxylase_2_[Gossypium_arboreum]
---------------------------------------------------------------------------LEELGKVLTSLDPGDSIVVTKSFSHMLNLGNLAEEVQIAYRRRI-KLKKGDFADESSATTESDIEETFKRLVGQLNKSPE--EVFDALKNQTVDLVLTAHPTQSVRRSLLQKHGRIRNCLTQLYA-KDITPDDKQELDEALQREIQAAFRTDEIRRNPPTPQDEMRAGMSYFHETIWKGVPKFLRRVDTALKNIGINERVPYNAPLIQFSSWMGGDRDGNPRVTPEVTRDVCLLARMMAANLYFSQIEDLMFELSMWRCSDELRIRADELHRSS-K-----------------------------------KD-AKHYIEFWKQIPPNEPYRVILGDVRDKLYNTRERARSLLANGFSDIAE-----EAAFTNVEQFLEPLELCYRSLCACGDRPIADGSLLDFLRQVSTFGLSLVRLDIRQESDRHTDVLDAITKHLDIGSYREWPEERRQEWLLSELRGKRPLFGPDLPKTEEVADVLDTFHVISELP---SDSFGAYIISMATAPSDVLAVELLQRECHVK--QPLRVVPLFEKLADLEAAPAAVARLFSIDWYRDRINGKQEVMIGYSDSGKDAGRLSAAWQLYKAQEELVKVAKQYGVKLTMFHGRGGTVGRGGGPTHLAILSQPPDTIHGSLRVTVQGEVIEQSFGEEHLCFRTLQRFTAATLEHGMHPPVSPNPEWRALMDEMAVVATKEYRSVVFQEPRFVEYFRLATPELEYGRMNIGSRPSKRKPSGGIESLRAIPWIFAWTQTRFHLPVWLGFGAAFKHVIQKDIKNLHMLQEMHNQWPFFRVTMDLIEMVFAKGDPGIAALYDKLLVSKE-LWPFGENLRANYEDTKRLVLQVAGHRDLLEGD-------------------PYLRQRLRLRDAYITTLNVCQAYTLKRIRDPDYHV-KVRPHLSREYMES-------SKAAAELVKLN-------PTSEYAPGLEDTLILTMKGIAAGMQNTG
>TYI08440.1:68-957_hypothetical_protein_ES332_A09G001800v1_[Gossypium_tomentosum]
---------------------------------------------------------------------------LEELGKVLTSLDPGDSIVVTKSFSHMLNLGNLAEEVQIAYRRRI-KLKKGDFADESSATTESDIEETFKRLVGQLNKSPE--EVFDALKNQTVDLVLTAHPTQSVRRSLLQKHGRIRNCLTQLYA-KDITPDDKQELDEALQREIQAAFRTDEIRRNPPTPQDEMRAGMSYFHETIWKGVPKFLRRVDTALKNIGINERVPYNAPLIQFSSWMGGDRDGNPRVTPEVTRDVCLLARMMAANLYFSQIEDLMFELSMWRCSDELRIRADELHRSS-K-----------------------------------KD-AKHYIEFWKQIPPNEPYRIILGDVRDKLYNTRERARSLLANGFSDIPE-----EAAFTNVEQFLEPLELCYRSLCACGDRPIADGSLLDFLRQVSTFGLSLVRLDIRQESDRHTDVLDAITKHLDIGSYREWPEERRQEWLLSELRGKRPLFGPDLPKTEEVADVLDTFHVISELP---SDSFGAYIISMATAPSDVLAVELLQRECHVK--QPLRVVPLFEKLADLEAAPAAVARLFSIDWYRDRINGKQEVMIGYSDSGKDAGRLSAAWQLYKAQEELVKVAKQYGVKLTMFHGRGGTVGRGGGPTHLAILSQPPDTIHGSLRVTVQGEVIEQSFGEEHLCFRTLQRFTAATLEHGMHPPVSPNPEWRALMDEMAVVATKEYRSVVFQEPRFVEYFRLATPELEYGRMNIGSRPSKRKPSGGIESLRAIPWIFAWTQTRFHLPVWLGFGAAFKHVIQKDIKNLHMLQEMHNQWPFFRVTMDLIEMVFAKGDPGIAALYDKLLVSKE-LWPFGENLRANYEDTKRLVLQVAGHRDLLEGD-------------------PYLKQRLRLRDAYITTLNVCQAYTLKRIRDPDYHV-KVRPHLSREYMES-------SKAAAELVKLN-------PTSEYAPGLEDTLILTMKGIAAGMQNTG
>NP_001313677.1:76-965_phosphoenolpyruvate_carboxylase_2_[Gossypium_hirsutum]
---------------------------------------------------------------------------LEELGKVLTSLDPGDSIVVTKSFSHMLNLGNLAEEVQIAYRRRI-KLKKGDFADESSATTESDIEETFKRLVGQLNKSPE--EVFDALKNQTVDLVLTAHPTQSVRRSLLQKHGRIRNCLTQLYA-KDITPDDKQELDEALQREIQAAFRTDEIRRNPPTPQDEMRAGMSYFHETIWKGVPKFLRRVDTALKNIGINERVPYNAPLIQFSSWMGGDRDGNPRVTPEVTRDVCLLARMMAANLYFSQIEDLMFELSMWRCSDELRIRADELHRSS-K-----------------------------------KD-AKHYIEFWKQIPPNEPYRIILGDVRDKLYNTRERARSLLANGFSDIPE-----EAAFTNVEQFLEPLELCYRSLCACGDRPIADGSLLDFLRQVSTFGLSLVRLDIRQESDRHTDVLDAITKHLDIGSYREWPEERRQEWLLSELRGKRPLFGPDLPKTEEVADVLDTFHVISELP---SDSFGAYIISMATAPSDVLAVELLQRECHVK--QPLRVVPLFEKLADLEAAPAAVARLFSIDWYRDRINGKQEVMIGYSDSGKDAGRLSAAWQLYKAQEELVKVAKQYGVKLTMFHGRGGTVGRGGGPTHLAILSQPPDTIHGSLRVTVQGEVIEQSFGEEHLCFRTLQRFTAATLEHGMHPPVSPNPEWRALMDEMAVVATKEYRSVVFQEPRFVEYFRLATPELEYGRMNIGSRPSKRKPSGGIESLRAIPWIFAWTQTRFHLPVWLGFGAAFKHVIQKDIKNLHMLQEMHNQWPFFRVTMDLIEMVFAKGDPGIAALYDKLLVSKE-LWPFGENLRANYEDTKRLVLQVAGHRDLLEGD-------------------PYLKQRLRLRDAYITTLNVCQAYTLKRIRDPDYHV-KVRPHLSREYMES-------SKAAAELVKLN-------PTSEYAPGLEDTLILTMKGIAAGMQNTG
>KAF3444018.1:57-966_hypothetical_protein_FNV43_RR13708_[Rhamnella_rubrinervis]
-----------------------------------------------------VQDCYELSAEYEG---KQNPKKLEELGNVLTSLGPGDSIVVAKSFSHMLNLANLAEEVQIAYRRRI-KLKKGDFVDEASATTESDIEETIKRLVVQLKKTPQ--EVFDELKNQTVDLVFTAHPTQSVRRSLLQKHGRIRNCLTQLYA-KDITPDDKQELDEALQREIQAAFRTDEIRRTPPTPQDEMRAGMSYFHETIWKGVPKFLRRVDTALKNVGINERVPYNAPLIQFSSWMGGDRDGNPRVTPEVTRDVCLLARMMAANLYFSQIEDLMFELSMWRCNDELRARADELHRSS-K-----------------------------------KD-AKHYIEFWKQVPPNEPYRVILGDVRDKLYNTRERARQLLANGISDIPE-----ETAFTNVEQFLEPLELCYRSLCSCGDRPIADGSLLDFLRQVSTFGLSLVRLDIRQESDRHTDVLDAITKHLGIGSYREWSEERRQEWLLSELSGKRPLFGPDLPKTEEIADVLDTFHVISELP---SDSFGAYIISMATSSSDVLAVELLQRECHVK--KPLRVVPLFEKLADLEAAPAAVARLFSIDWYKNRINGKQEVMIGYSDSGKDAGRLSAAWQLYKSQEELVKVAKQFGVKLTMFHGRGGTVGRGGGPTHLAILSQPPDTIHGSLRVTVQGEVIEQSFGEEHLCFRTLQRFTAATLEHGMHPPVSPKPEWRALMDEMAVIATKEYRSIVFQEPRFVEYFRLATPELEYGRMNIGSRPSKRKPSGGIESLRAIPWIFAWTQTRFHLPVWLGFGAAFKHVIEKDVKNLHMLQEMYNQWPFFRVTIDLVEMVFAKGDPGIAALYDRLLVSEE-LWSFGERLRDDYNETKRLLLQVAGHKDLLEGD-------------------PYLRQRLRLRDSYITTLNVCQVCTLKRIRDPNYNV-KARPHLSKEYMES------TSKPAAELVKLN-------PTSEYAPGLEDTLILTMKGIAAGMQNTG
>NP_001275821.1:54-967_phosphoenolpyruvate_carboxylase_[Citrus_sinensis]
-------------------------------------------------LKETVQECYELAAEYEG---KNDPSKFKELGNVLTSLDPGDSIVIAKAFSHMLNLANLAEELQIAHRRRIKKLKKGDFADENSATTESDIEETFKRLVGELNKSPE--EIFDALKNQTVDLVLTAHPTQSVRRSLLQKHARIRNCLAQLYA-KDITPDDKQELDEALQREIQAAFRTDEIRRTQPTPQDEMRAGMSYFHETIWKGVPKFLRRVDTALKNIGINERVPYNAPLIQFSSWMGGDRDGNPRVTPEVTRDVCLLARMMAANLYYSQIEDLMFEMSMWRCSDELRHRADVLHRSS-K-----------------------------------KD-AKHYIEFWKQIPPNEPYRVILGDVRDKLYQTRERVRQLLAHGISDIPE-----EAVFTNVEQFLEPLELCYRSLCSCGDRAIADGSLLDFLRQVSTFGLSLVRLDIRQESDRHTDVIDAITKHLEIGSYREWSEEKRQEWLLSELRGKRPLFGPDLPKTEEIADVLETFHVIAELP---ADNFGAYIISMATAPSDVLAVELLQRECHVK--QPLRVVPLFEKLADLEAAPAALARLFSVDWYRNRINGKQEVMIGYSDSGKDAGRFSAAWQLYKAQEELIKVAKQYGIKLTMFHGRGGTVGRGGGPTHLAILSQPPDTIHGSLRVTVQGEVIEQSFGEEHLCFRTLQRFTAATLEHGMRPPISPKPEWRALMDEMAVIATKEYRSIVFQEPRFVEYFRLATPEMEYGRMNIGSRPSKRKPSGGIESLRAIPWIFAWTQTRFHLPVWLGFGAAFKHVIQKDIKNLHMLQEMYNLWPFFRVTIDLVEMVFAKGDPGIAALYDKLLVSEE-LQPFGEKLRANFAETKSLLLQVAGHRDLLEGD-------------------PYLKQRLRLRDAYITTLNVCQAYTLKQIRDPNFHV-KVRPHLSKEYMES-------RKPAAELVRLN-------PTSEYAPGLEDTVILTMKGIAAGMQNTG
>XP_006469016.1:76-965_phosphoenolpyruvate_carboxylase_2_[Citrus_sinensis]
---------------------------------------------------------------------------LEELGNVLTSLDPGDSIVVTKSFSHMLNLANLAEEVQIAYRRRI-KLKKGDFVDENSATTESDIEETLKRLVVQLKKSPE--EVFDALKNQTVDLVFTAHPTQSVRRSLLQKHGRIRNCLTQLYA-KDITPDDKQELDEALQREIQAAFRTDEIRRSPPTPQDEMRAGMSYFHETIWKGVPKFLRRVDTALKNIGINERVPYNAPLIQFSSWMGGDRDGNPRVTSEVTRDVCLLARMMAANLYFSQIEDLMFELSMWRCNDELRARADGLHRSS-K-----------------------------------RD-AKHYIEFWKQIPPNEPYRVILGDVRDKLYNTRERARQLLANGISDIPE-----DIAYTHVEQFLEPLELCYRSLCACGDRPIADGSLLDFLRQVSTFGLSLVRLDIRQESERHTDVIDAITKHLGIGSYREWSEEKRQEWLLSELRGKRPLFGPDLPKTEEIADVLDTFHVISELP---ADNFGAYIISMATAPSDVLAVELLQRECCVK--QPLRVVPLFEKLADLEAAPASVARLFSIDWYRNRISGKQEVMIGYSDSGKDAGRLSAAWQLYKTQEELVKVAKQYGVKLTMFHGRGGTVGRGGGPTHLAILSQPPDTIHGSLRVTVQGEVIEQSFGEEHLCFRTLQRFSAATLEHGMHPPVSPKPEWRALMDEMAVIATKEYRSIVFQEPRFVEYFRLATPEMEYGRMNIGSRPSKRKPSGGIESLRAIPWIFAWTQTRFHLPVWLGFGAAFKHVIQKDIKNLHMLQEMYNLWPFFRVTIDLVEMVFAKGDPGIAALYDKLLVSEE-LQPFGEKLRANFAETKSLLLQVAGHRDLLEGD-------------------PYLKQRLRLRDAYITTLNVCQAYTLKQIRDPNFHV-KVRPHLSKEYMES-------RKPAAELVRLN-------PTSEYAPGLEDTVILTMKGIAAGMQNTG
>GAY54274.1:76-965_hypothetical_protein_CUMW_155440_[Citrus_unshiu]
---------------------------------------------------------------------------LEELGNVLTSLDPGDSIVVTKSFSHMLNLANLAEEVQIAYRRRI-KLKKGDFVDENSATTESDIEETLKRLVVQLKKSPE--EVFDALKNQTVDLVFTAHPTQSVRRSLLQKHGRIRNCLTQLYA-KDITPDDKQELDEALQREIQAAFRTDEIRRSPPTPQDEMRAGMSYFHETIWKGVPKFLRRVDTALKNIGINERVPYNAPLIQFSSWMGGDRDGNPRVTSEVTRDVCLLARMMAANLYFSQIEDLMFELSMWRCNDELRARADGLHRSS-K-----------------------------------RD-AKHYIEFWKQIPPNEPYRVILGDVRDKLYNTRERARQLLANGISDIPE-----DIAYTHVEQFLEPLELCYRSLCACGDRPIADGSLLDFLRQVSTFGLSLVRLDIRQESERHTDVIDAITKHLGIGSYREWSEEKRQEWLLSELRGKRPLFGSDLPKTEEIADVLDTFHVISELP---ADSFGAYIISMATAPSDVLAVELLQRECRVK--QPLRVVPLFEKLADLEAAPASVARLFSIDWYRNRISGKQEVMIGYSDSGKDAGRLSAAWQLYKTQEELVKVAKQYGVKLTMFHGRGGTVGRGGGPTHLAILSQPPDTIHGSLRVTVQGEVIEQSFGEEHLCFRTLQRFSAATLEHGMHPPVSPKPEWRALMDEMAVIATKEYRSIVFQEPRFVEYFRLATPEMEYGRMNIGSRPSKRKPSGGIESLRAIPWIFAWTQTRFHLPVWLGFGAAFKHVIQKDIKNLHMLQEMYNLWPFFRVTIDLVEMVFAKGDPGIAALYDKLLVSEE-LQPFGEKLRANYAETKSLLLQVAGHRDLLEGD-------------------PYLKQRLRLRDAYITTLNVCQAYTLKQIRDPNFHV-KVRPHLSKEYMES-------RKPAAELVRLN-------PTSEYAPGLEDTVILTMKGIAAGMQNTG
>KDO63363.1:76-965_hypothetical_protein_CISIN_1g002112mg_[Citrus_sinensis]
---------------------------------------------------------------------------LEELGNVLTSLDPGDSIVVTKSFSHMLNLANLAEEVQIAYRRRI-KLKKGDFVDENSATTESDIEETLKRLVVQLKKSPE--EVFDALKNQTVDLVFTAHPTQSVRRSLLQKHGRIRNCLTQLYA-KDITPDDKQELDEALQREIQAAFRTDEIRRSPPTPQDEMRAGMSYFHETIWKGVPKFLRRVDTALKNIGINERVPYNAPLIQFSSWMGGDRDGNPRVTSEVTRDVCLLARMMAANLYFSQIEDLMFELSMWRCNDELRARADGLHRSS-K-----------------------------------RD-AKHYIEFWKQIPPNEPYRVILGDVRDKLYNTRERARQLLANGISDIPE-----DIAYTHVEQFLEPLELCYRSLCACGDRPIADGSLLDFLRQVSTFGLSLVRLDIRQESERHTDVIDAITKHLGIGSYREWSEEKRQEWLLSELRGKRPLFGSDLPKTEEIADVLDTFHVISELP---ADSFGAYIISMATAPSDVLAVELLQRECRVK--QPLRVVPLFEKLADLEAAPASVARLFSIDWYRNRISGKQEVMIGYSDSGKDAGRLSAAWQLYKTQEELVKVAKQYGVKLTMFHGRGGTVGRGGGPTHLAILSQPPDTIHGSLRVTVQGEVIEQSFGEEHLCFRTLQRFSAATLEHGMHPPVSPKPEWRALMDEMAVIATKEYRSIVFQEPRFVEYFRLATPEMEYGRMNIGSRPSKRKPSGGIESLRAIPWIFAWTQTRFHLPVWLGFGAAFKHVIQKDIKNLHMLQEMYNLWPFFRVTIDLVEMVFAKGDPGIAALYDKLLVSEE-LQPFGEKLRANYAETKSLLLQVAGHRDLLEGD-------------------PYLKQRLRLRDAYITTLNVCQAYTLKQIRDPNFHV-KVRPHLSKEYMES-------RKPAAELVRLN-------PTSEYAPGLEDTVILTMKGIAAGMQNTG
>XP_001420862.1:87-1007_predicted_protein_[Ostreococcus_lucimarinus_CCE9901]
--------------------------------------------------------VYEASEKFGS---SHDPKDFDAMQAMLETMEVDESLQFASAYSNLLNLHNISEQVANAMEERHRR-L-DDIPR---GPAK-TTNGAIKGLLRAG-KSTE--EIYSALAVQHVDLVLTAHPTQALRRSMLKSFGIIREKLLQLQR-FRLSRYERAEVLDEIRSKVASAWRTDEIRRTPPKPQDEMRAGLTYFQQTIWDGIPTFMRRVDTSLLANGC-PRLPLDRSIVTFGSWMGGDRDGNPYVTASCTRDVVLLARVQGVNLLFRAIQRLIFDLSMWRCNDAVKALAKDI--LENSETD--------------------------NFTIFEERKKRNYDDFWKAIPEHEPYRVILAELRDKLYNTREALQRCIADNDVNIDM---NDETIIRSKDELFAPLVVCYESLIEVGDAQIANAYLLDVIRQVQCFGLGLVKLDIRQESDRHAEALDAVTRYIGLGSYLEWSEEQKIEFLTRELESKRPLLPSDLECSDDVREVLDTCKMIAHLQQTCPGALGTYVISMATSASDVLAVVLLQRECGCRKQDLLRVAPLFERLDDLNDAPRVLRQLFSVKWYHDHIAGFQEVMIGYSDSGKDAGRMAAAWALYDGQERVVAAGKEFDVALTLFHGRGGTVGRGGGPAHIAMLSQPPGTVNGSIRVTVQGEVIETDFGEKENCFHTLDLYTASVLEHTLKPPAHPRDEWRRVMDRMSEYSCAHYRKTVFETPDFVGYFAQATPGAELGSLNIGSRPAKRKPSAGVTALRAIPWIFAWTQSRFHLPVWLGISTSFRRLIDE--GELETLRDMYKSWPFFEVTIDLVEMVLAKADPVVVAYYERALVDPK-LHDFGASLRGELQESIDCILAVSEHIGLLAKPEKVEA-------NEAVQVHKKLAHKLHKRSLYITPLNVCQVRYLIAARALENEEDG-DKLS-MQKVKIT-----------LLEGYP------FQDYNYKGAVNDVLKITMKGIAAGMQNTG
>OUS46688.1:88-1014_phosphoenolpyruvate_carboxylase_2_[Ostreococcus_tauri]
----------------------------------------------------KLQGVYDGSEAFGK---TGEPKDFEAMKKLLETMEVDESLQFASAYSNLLNLHNISEQVANAMEERHKR-L-DDIPR---GPAK-STNGAIKGLIRSG-KTIE--EIYAALSRQHVDLVLTAHPTQALRRSMLKAFGKVREKLLQLQR-FRLSRFERAEILDEIRSNIAAAWRTDEIRRTPPKPQDEMRAGLTYFQQTIWDCVPTFMRRVDTALLANGC-GRLPLDRSIVTFGSWMGGDRDGNPFVTSECTRDVVLLARVQGTNFLFSTIQKLLFELSMWRCNDTVKRLANDI--LATSETD--------------------------KNAIFEERKRRNYDDFWKAIPEHEPYRVILAMLRDKLYNTREALQKCVTDPNVSIDV---NDDSIIRTKEEIYEPLVACYESLIEVKDDQIANSLLLDVIRQVQCFGLGLVKLDIRQESDRHAEALDAVTRYIGLGSYIEWSEDQKIEWLTSELMSKRPLIPHDLECSADVREVLDTCKMIAHLQQTCPGSLGTYVISMATSASDVLAVVLLQRECGCREKDVLRVAPLFERLDDLNDAPRVLRQLFSVKWYLDHINGFQEVMIGYSDSGKDAGRMAAAWALYEGQERVVAAGNEFNVAMTLFHGRGGTVGRGGGPAHIAMLSQPPGTVNGSIRVTVQGEVIESDFGERENCFHTLDLYTASVLEHSLKPPSHPDDKWRAVMDRMSEYSCAHYRKTVFETPEFVQYFAQATPGSELGSLNIGSRPAKRKPNAGVTALRAIPWIFAWTQSRFHLPVWLGISASFKRLIEE--GELQTLRDMYKRWPFFEVTIDLVEMVLAKADPVVVAYYEKALVDES-LHDFGAKLRGELESSIDVILTVSEHIGLLVQPEKTEEN-----ANEARRMQQKLKHKLEKRNLYITPLNVCQVRFLKQARALEHEEDG-EKLS-MRKVKIT-----------MLEGYP------FQDFNYKGAVNDVLKITMKGIAAGMQNTG
>XP_003082445.2:74-1000_Phosphoenolpyruvate_carboxylase_[Ostreococcus_tauri]
----------------------------------------------------KLQGVYDGSEAFGK---TGEPKDFEAMKKLLETMEVDESLQFASAYSNLLNLHNISEQVANAMEERHKR-L-DDIPR---GPAK-STNGAIKGLIRSG-KTIE--EIYAALSRQHVDLVLTAHPTQALRRSMLKAFGKVREKLLQLQR-FRLSRFERAEILDEIRSNIAAAWRTDEIRRTPPKPQDEMRAGLTYFQQTIWDCVPTFMRRVDTALLANGC-GRLPLDRSIVTFGSWMGGDRDGNPFVTSECTRDVVLLARVQGTNFLFSTIQKLLFELSMWRCNDTVKRLANDI--LATSETD--------------------------KNAIFEERKRRNYDDFWKAIPEHEPYRVILAMLRDKLYNTREALQKCVTDPNVSIDV---NDDSIIRTKEEIYEPLVACYESLIEVKDDQIANSLLLDVIRQVQCFGLGLVKLDIRQESDRHAEALDAVTRYIGLGSYIEWSEDQKIEWLTSELMSKRPLIPHDLECSADVREVLDTCKMIAHLQQTCPGSLGTYVISMATSASDVLAVVLLQRECGCREKDVLRVAPLFERLDDLNDAPRVLRQLFSVKWYLDHINGFQEVMIGYSDSGKDAGRMAAAWALYEGQERVVAAGNEFNVAMTLFHGRGGTVGRGGGPAHIAMLSQPPGTVNGSIRVTVQGEVIESDFGERENCFHTLDLYTASVLEHSLKPPSHPDDKWRAVMDRMSEYSCAHYRKTVFETPEFVQYFAQATPGSELGSLNIGSRPAKRKPNAGVTALRAIPWIFAWTQSRFHLPVWLGISASFKRLIEE--GELQTLRDMYKRWPFFEVTIDLVEMVLAKADPVVVAYYEKALVDES-LHDFGAKLRGELESSIDVILTVSEHIGLLVQPEKTEEN-----ANEARRMQQKLKHKLEKRNLYITPLNVCQVRFLKQARALEHEEDG-EKLS-MRKVKIT-----------MLEGYP------FQDFNYKGAVNDVLKITMKGIAAGMQNTG
>XP_003055786.1:63-991_predicted_protein_[Micromonas_pusilla_CCMP1545]
---------------------------------------------------DSLEAVYALSEQFHK---SNDPADFAALTTKLGSLSDEETVMLASAFSNVLNLHNVSEHVAAAMEERHAR-L-DDIPR---GPAK-TTNGAIKGLIANG-VSKE--TIYEALAEQEVDLVFTAHPTQALRRSMLKNFARIRQCLLDLQA-RRLSGYERAEILASMSSAIQAAWRTDEIRRNPPKPQDEMRAGLSYFNDTLFEGLPKFVRRIDTALINQGL-PRIPLDKSIMKFSSWMGGDRDGNPNVDSHCTKDAVYLARSKAADLYFDAIQNLIFSLSMWRCSESFKARAAARHAFVLSQQD--------------------------DGALYAERKRRNYVDFWHALPLSQPYRVVLSEVRDRLYNTKEAIKDVIAGRVDALNP---DDASIFTSKEQLLEPLLACYNSLIDVGDKSVADGYLLDLIRQVNCFGLSLVRLDIRQESDRHADAMDAITKHIGLGSYNEWDEEKKCAFLVAELEGKRPLVPRDLECTAEVQEVIDTFHMAGHLQRVCPGSLGTYVISMATVASDVLAVVLLQRECGGHEDRLLRVAPLFERLDDLRDGPAQLRRLFSVPWYHKHIDGFQEVMIGYSDSGKDAGRMAAAWALYEGQENATHVGNEFGVKLTLFHGRGGTVGRGGGPSHLAIMSQPPATINGRLRVTVQGEVIEQNFGEHENCFHTLDLYTAATLEHSLKPPTSPQTEWRDVMNVMSEESCEKYRKVVFETPEFIRYFAQATPAQELGSLNIGSRPAKRKANPTVTALRAIPWIFAWTQSRFHLPVWLGMAEGFQKLKDD--GKLPMLRAMYKDWPFFRVTMDLIEMVLAKADFNVAEYYEKVLVEPG-LHAFGATLRQQLVNTVKIVLEITEHPDLLTPQSDS----------KGQSSSTFLAEKLSMRSTYITPLNIIQVENLKRLRAIESGEVS-EEFM-AKYAPSMPW-------SKEMLSLH------GKNNWYHATVSDTLIITMKGIAAGMQNTG
>XP_002499417.1:66-982_phosphoenolpyruvate_carboxylase_[Micromonas_commoda]
--------------------------------------------------------VYDLSEKFHE---TQAQSDFDALTTKLGSLTNEETMMLASAFSNVLNLHNVSEHVASAMEERHAR-L-DDIPR---GPAK-TTNGAIKGLVAKG-ISKE--AIYKAITEQEVDLVLTAHPTQALRRSMLKNFGTVRQKLLDLQR-ARLSGYERAELLDSMASAIQSAWRTDEIRRTPPKPQDEMRAGLSYFNETVFEGLPKFCRRIDSALINQGL-PRIPMEHSIMRFSSWMGGDRDGNPFVTATCTRDVVYLARITAVNLYFKAIQDLIFSLSMWRCTDAFRERARLLH----ERES--------------------------AEHVYEMRKQRNYADFWRSLPMEEPYRVVLAEVRDKLYNTREALQAVIMGKAEALDP---ADDSIFRDKNQLLEPLMACHQSLIEVGDGTVADGSLLDLIRQVNCFGLSLVKLDIRQESDRHADAVDAITRHIGLGSYNDWDEEKKTEWLVSELKSKRPLVASDLECTDDVREVLDTFKMIAHLQEVCPGSLGTYVISMATVASDVLAVVLLQREMGGKMDQLLRVAPLFERLDDLNEGPNQLRRLFSIPWYHELIDGHQEVMIGYSDSGKDAGRMAAAWALYEGQENATKVADEFGVKLTLFHGRGGTVGRGGGPSHLAILSQPPATINGRLRVTVQGEVIEQNFGEHENCFHTLDLYTAATLEHSLAPPLAPSDEWRGAMATMSEVSCERYREIVFKTPEFNPYFLQATPGQELGALNIGSRPAKRKSNAGVTALRAIPWIFAWTQSRFHLPVWLGIAEGFQRVKEQ--GKLETLREMYRTWPFFRVTMDLIEMVLAKADPTVARLYEKELVEEQ-YHAFGEQLRKALRSTVDIVLEVTEHPDLLTSQTTN----------GGQGSINTLKDKLAMRSIYLTPLNIIQVENLKRLRDIEDGKVD-T----KGYVPVMPW-------AKQMLSLH------VSKDYYHAAVSDTLIITMKGIAAGMQNTG
>GAQ79611.1:70-992_phosphoenolpyruvate_carboxylase_[Klebsormidium_nitens]
-------------------------------------------------IAEVVKECHTLAASYQT---SGKVEDLKRLEKIINELSPGESIVATSAFSHILQLSNLAEEVQIALRQRAQK-KSGHFSDEAHGMTESTIQETFGKLLNSG-KTKE--DIHAALKAQCVDLVFTAHPTQAVRRSLLQKHFKIRNILSALHSSAVLSENEKNELLESLRSSMQGAWRTDEIRRTPPTPQDEMRAGMSYFHETIFHGLPRFLKRVDTALFSIGIEERLPLDTQIFKFSSWMGGDRDGNPRVTPPVTRDVLLLSRLMAANLYFHEIEGLMFELSMWRCSDKMKQVVKEVVAKQSG----------------------------------KENVQRHYSEFWKFIPPTEPYRVLLSEVRDKLYYTREHFQAQLEGRQ-----SYTDEAELVLRTDDLLDTLKVCYDSLCATGDKAIADGRLLDVMRQVQAFGMSLVKLDIRQESERHTDAIDAITTYLGIGSYKSWSEEDKQAWLLKELQGKRPLFGADLETSDEVKEVLDTFRVIGEFP---TESFGAYVISMATSPSDVLSVELLQRECGVK--TPLRVVPLFEKLADLQGAPAAVERLFSVDWYRKRIDGKQEVMIGYSDSGKDAGRLSAAWQVYVAQEDLAKVAAKYDVRLTLFHGRGGTVGRGGGPTHLAILSQPPGTINGSLRLTVQGEVIEQSFGEKNLCFRTLERFTSATLEHSLHPPISPKPEWRALMNELAATSVVEYREVVFKTPRFVEYFRSATPELEYGRMNIGSRPAKRKPSGGIESLRAIPWIFAWTQTRFHLPVWLGIGGAIKQSLEKNPDNLALMRSMYNEWPFFQVTIDLIEMVFAKADPRVAEMYDRLLVNSE-LQPFGEELRNKFRETKDFLLKIAGHNFVLQHN-------------------PQLFQRLIIRDPWITCLNVQQAYCLKHMRDQGHQMSV-KSPLATAVNPIFGTATAPPKKSDELLQLN-------QTTEFAPGLEDCLILSMKGIAAGLQNTG
>QDZ20230.1:37-968_phosphoenolpyruvate_carboxylase_[Chloropicon_primus]
--------------------------------------------SHNVKLANKAEVVFALSQAWCS---SKDPEEFDELEKYLGNLTPEEHLMVASIFSNMLNLHNLSEDVQSSQQELAER-I-GEVSR----GTR-STDETFARLIKEGKSDPEGNAIYKALCEQKITLVITAHPTQALRRSLLKKNAAIRKILTDLHNNVKMNKFEKSELLDALHCNINAAFRTDELSRKKPLPQDEMRHGLSYFQETIFKGAAKYLRRLDTALQSIGQ-PPLPLDHSVISFGSWMGGDRDGNPFVTAECTRDVVILARNAACDLYFQEVEKLMFDLSMWRCNEKLAEYCDKKVADASH--------------------------TLNEEHLAFERKRRNYCDFWRPVSRHQPYRMVLEDIRDRLHDTRDALHTCLNTNDS-VLDYLK-SRNAYITEEEILEPLLMLHKSLCDTGDTAVANNRLKDLIRQINTFGLGLIRLDIRQEAERHADTMNEITNFLGLGSYKEWSEDKKIEFLLSELESKRPLLPRTATYSEEVRECLSTFKIIAEMP---RSSLGNYVISMATSASDVLSVLLLQKEANVE--SLLHVVPLFERLGDLSEAPNTLRKLCSCKWFLNHIDGRQECMLGYSDSGKDAGRLAAAYALYRAQVDLTEVANEFGVSLTFFHGRGGTVGRGGGPLHLAIRSQPAGTINGKLRITVQGEIIEQSFADENVCFRTLDLYTSATLEHSLDAPPVPKQEWKDLMEELSRVSCDKFRQVVYKDPRFIRYFKTATPETEIGRMNIGSRPTKRKANAGIESLRAIPWVFAWTQTRFGLPVWLGIGTALQEMVKE--GKLDMLREMYKEWPFFQVTIDLVEMVLAKLDPAIAEYYEKRLTNPEEVGALGKELRAMFEETKSLLLQVAGHEGLLVTS-----------------KTSTLQEKISLRAPYITPLNILQVINLKNMRDCHEGVEG-T-HEKKSFQPKSED-------MIRLLQLNSTST---SRSLYTAAVEDTVTITMKGIASGMQNTG
>GAX77759.1:49-979_hypothetical_protein_CEUSTIGMA_g5202.t1_[Chlamydomonas_eustigma]
-------------------------------------------------LARKVDVIYALAQAWVS---SGEDSDFDMLEKYLSGLKPEESILVASAFSHMLNLHNLTEDVSSSEREHAIR-L-GEVEA----PTR-TTNRSLINLTTNKGVSPE--ALYKQLCEQQVDLVLTAHPTQALRGSLLKKYASIREELASLHT-KRLTKYEKIECLEAIKAYVQGAWRTDEIRRQKPTPQDEMRGGMAYMNSVIFNMIPIFHRRIDTALANLGQ-PRIPLDHSLFKFGSWMGGDRDGNPNVTSTVTRDVCVLARLEAANAYFNVIESLMFDLSIWRASPELKEFAEAIANK-DSRDAARI---------------------------REERKMRNYSDFWVPATVTEPFRVVLAEMRDRLYTTREVLRQCLVHPKMNVGAVLLE-RGAYSHISELWEPMKLMYDSLIQTGDTALANAKVLDVLRQMSTFELSMMRLDVRQESTRHTEVVDCITTYLGLGSYAEWDEATRVEFLLKELQSKRPLFPPGMDMSPDVKEVVDTMRVLAELP---SDSLGAYVISMARTASDVLAVVLLQRECGVK--DILRVAPLFETLDDLTNAPATMTTLLSNDWYRSHIKGMQECMIGYSDSGKDAGRLSAAWSLFEAQEKIVAIAKEYNVKMVLFHGRGGTVGRGGGPTHLAIRSQPAGTIQGCLRVTVQGEIIEQQFGEPEVCFSTFDRYTSAVLEAVMDPPPSPKETWISTMHQMSNISCEQYRAIVFKHKDFVPYFNKATPVSELGGLNIGSRPAKRKAGGGVETLRAIPWIFAWTQTRMHLPVWLGLGEALQDAIDK--GQLPVLKEMYEEWPFFQGTIDLVEMVLAKADPSISMLYEKMLVPSE-LSYMGELIRSKLMIAKKAVLTVSGKSCLLQEGTGSES--------KKMAQAADLEVKIALRAPYVAPLNILQCICLRTLREFEEKGEA----AGGGYNPTDPE-------ILDLLSRDPNKNPT-TVQPIVAAMYDALLITIKGVAAGMQNTG
>GBF96435.1:81-1050_phosphoenolpyruvate_carboxylase_[Raphidocelis_subcapitata]
-----------------SVALN-AKQLLREDDSLLRQIFFNVLKHHHPQLAAKVDVIYALSQAWCK---SREDGDFDILERYLGELKPEELILVASSFSHMLNLHNLTEEVANTQTERAGR-M-GQLVL----PTR-STNASFIKLTTQNGVKPE--EIYKALCDQTVQLVLTAHPTQAFRQSLLKKYAQVRRLLDELHN-KRMSNYEKLETLEAIRAAVQAAWRTDEIRRQKPTPQDEMRHGLSYFQQTIIDSLPVYMRRVDTALANIGQ-PRLPLDHSLFEFGSWMGGDRDGNPNVTAATTRDVCILARLEAVNYYFVVVEHLMFDLSIWRCSPELKAFAKRLAAKSQGVDPMRV---------------------------QEERKKRNYADFWTPVAPNEPFRVVLSALRDRLWETREVLHQCMVNPNLSVRAALAE-ADCFVDKKELFEPLKLMYDSLVATGDESTANAKLLDVLRQVQCFGLALMRLDIRQESTRHTEVMDSITTHLELGSYAEWPEERRLEFLLGELRGRRPLFPPGLEMTPDVKEVVSTLRMLSELP---GHSLGAYVISMARTASDVLAVVLLQRECGVR--APLRVVPLFETLEDLHNAPATMTTLFSSEWYLAHIDGVQECMIGYSDSGKDAGRMAAAWALFETQQRIVEIAKQFGVRMVLFHGRGGSVGRGGGPTQMAIRSQPPGTINGALRVTIQGETIEQQFGEREVCFRTLDLYTSAVLEAGLDPPSAPKKEWRELMDRLSRVSCEVYRSFVFRRPEFVEYFNHATPAQELGRLNIGSRPASRKVTKGVEGLRAIPWVFAWTQTRLHLPVWLGIGDALSEAIEA--GHLAELQEMYDNWPFFQSLLDLVEMVMAKADPRVTSMYDAKLVRPE-LQALGDELRAKYQQTKAEVLRIERHTDLLEGAAAAAAAATPAGAAAAVVPESDLDEKIRLRDPYVTPLNVMQVLALQSLRSFNAGDLP-G--SARDYRPSNSE-------VVDLLSRDPHAD---DKHPFQAAMEDCLMISIKGISAGMQNTG
>P81831.2:51-974_RecName:_Full=Phosphoenolpyruvate_carboxylase_1;_Short=PEP_carboxylase_1;_Short=PEPC_1;_Short=PEPCase_1_[Chlamy
-------------------------------------------------LAAKVDVIYALSQAWCT---SQSDNDFELMVKYVSDLKPEERILVASSFSHMLNLHNLTEEVNSSQIGRAVR-L-GEMDS----PTR-DTNHSLLKLTTTNGFTPQ--QVYDTLCSQTVELVLTAHPTQALRASLLKKYAIVRRELDTLHS-KRMSEYEKIETLEAIRAAVQAAWRTDEIRRSKPTPQDEMRSGLSYFSTVIFDVVPVFHRRVDTALEKLGL-PRLPLDRALFKFGSWMGGDRDGNPNVTAETTRDVVVLARLEAVNVYFRQVEGLMFDLSIWRCSPEMKELAERLAAA-ESRDAARV---------------------------AEERKRRNYVDFWAPIPPTEPFRVVLAHMRDRLYNTRQVLHQCLIHTHMSVRGALEE-AGAYVDIEDMARPLKLMYDSLMSTGDESVANARLLDLLRQIRTFGLCMMGLDVRQESTRHTEVMDAVTTYLGLGSYASWDEPKRLAFLLGELQGKRPLMPPGMDMSPEVKEVVRTLRILSELP---GDSLGAYIISMAKTASDVLAVVLLQRETGVR--PALRVVPLFETLDDLHNAPGTMTTLLGNDWYRGHINGVQECMIGYSDSGKDAGRLAAAWALYETQEKLVEVAAGCGVRLVLFHGRGGTVGRGGGPTHMAIRSQPSGTINGHLRVTVQGEIIEQQFGEKEVCFRTLDLYTSAVLEAALDPPPAPAQEWRDLMSLLATESCDMYRSVVYRTPEFYDYFMQSTAASELGRLNIGSRPSSRK-SGGIETLRAIPWIFAWTQQRLHLPVWLGIGEALEAAIDK--GYGPVLQDMYANWPFFTSTLDLVEMVLAKADSRLSAFYERTLVDSS-LAPLGQRLRELLAKTQQNILIVVRKSVLLEGNTP------------SQMSTPNLDEKIRLRSPYVAPLNVLQALSLQGLRKFRDG-------GDTEYNPSDPE-------IIDLLSRDPHKKGEGAQHPFVSAMDDCLMITIKGIAAGMQNTG
>XP_005652003.1:37-959_PEPCase_1_[Coccomyxa_subellipsoidea_C-169]
-------------------------------------------------LADRIDEIYKLSLAWCN---SESDKDFQALEKILSGLNPDELILVSSCFSQLLNLHNLSEEISNAQLERAVR-I-GEVEQ----STR-STNRSFKRLIKVNGVKPE--EIYKTICEQTVELVFTAHPTQALRQSLLKKYARIRADMDSLHN-KRLSPYEKIETLESIRGQIQGAWRTDEIRRQKPSPQAEMRQGLSYFHSTIFNSLPTFYRRIDTALKQIGQ-PMLPLTHNLFNFGSWMGGDRDGNPFVTADTTRDVVITARLAAVNAFFTAIEQLMFELSIWRCNTEMQELAEAVHSKQAPHEQALADE----------------------------RKKKNFVEFWNVISLKDPFRLVLSEMRDRLFHTREILHHCLVHTNLNLKETLENDPEAYYNKEEMVEPLLVMYNSLIETEDDSIANGRLLDTIRQVQCFGLGMVRLDIRQESSRHNDVLDTITTYLGIGSYKAWSEEERLKWLQSELTGKRPLLPPGMATTAEVAEVLSTFRILAELP---PDSLGAYIISMAHTGSDVLAVVLLQRECGVK--QTLRVVPLFETLDDLEYSESAMEQLLSNPWYADHIKGVQECMIGYSDSGKDAGRLAAAWGLYEVQEKLVAVADRHNVKLTLFHGRGGTVGRGGGPTHLAILSQPPGTIKGALRVTIQGETLEQQFGEKEVCFRTLDLYTSAVLESTLNPVVQPKAEFRSVLNEMSKTSCAAYRGVVRGDPRFIEFFQAATPVNELGRMNIGSRPAKRKAAGSIDDLRAIPWIFAWTQTRFHLPVWLGIGDAFQAMIDG--GKLGLLQQMYKEWPFFSVTMDMIEMVFAKADPRVAQFYETGLVDKK-LWPFGEDLRKRFDQTRTLLLKVMDHKKLLETN-----------------DDVMLQQKLALRAPYITPLNILQVYCLKALRAMESGQGI-DSAY-KDYKPDDPA-------VQALLTRDISSA---WKDPYKAAVEDTLIITMKGVSAGMQNTG
>KDD75970.1:6-980_phosphoenolpyruvate_carboxylase_[Helicosporidium_sp._ATCC_50920]
---------------MPSFAHEVNQAMLKEDDDLLRNTFLSVFCHHHPQLANKVDVIFAMSQAWCM---SENDSDFDILVRRLEALQPDEMVLVSSAFSQLLNLHNLTEEIVTARVEKAAR-L-GEVAQ----STR-STNKSLQRLVKDLNVAPE--AIYEALCKQRVELVFTAHPTQAIRASLLKKYGKIRKEMELLHS-GTLTTYEHQECLAEIRAQVAAAWRSDEIRRRQPTPLDESRQGLSYFFDTIYTGLPVFLRRLDSALKNIGQ-PPLPLSSSVFRFASWTGGDRDGNPNVTPQTTRDVVLATRMAAIELLRPQIVRLAYELSVWRASEPLQRRADAVLTKRAARLRAGEAADGYANFAAEGDPELAAAAPSSDEDEGVTGADRN-LGEVPFLKRQEPYRVVLGDLRDRLGRTHALLRSLVSRPRSSVRDALKRARHVVHDQQDLIRDLTLCYESLLATGDEDIARSTLLDALRQAHVFGLHLCALDVRQESAKHAAALDALTQALNLTAYTTWSEQERLDWLYQELANPRPLIPRGFQAQGDVADVLDTLRVLATLP---SDSLGAYVVSMTRAASDVLAVLLLQQACGVQ--PLLRVVPLFETLDDLHAAEGAMRGLWSNAQYRALTGDEAECMIGYSDSGKDAGRLAAAWGLYQVQEQLAAAAQELGVHLTLFHGRGGTVGRGGAPAHLAVLSQPPRTVQGSLRVTVQGEVVEQQFGEQEIAFRTLDLYTSAVLEATLAPTPKPKPEWREVMDWVAARSCAAYRGVVRQDPRFWEYFQALTPVNELGRMNIGSRPASRNPRPTIDSLRAIPWIFAWTQVRLHLPIWLGVGQALDEALQQ--FSLGHLQEMYNDWAFFRVTLDLLEMVFAKADPRMVRESQKRLVAPE-LHDLGDMLLTEFQKAEKLVLQVMKRPGLLSSS-----------------STALLQQKLQLRAPYVAPLNILQSACLCALRDADEE-------TARNYQPDRSA-------LA-LLSRA---S---GRPPLISGIEDTLIITMKGIAAGMQNTG
>RMZ53293.1:15-952_hypothetical_protein_APUTEX25_004781_[Auxenochlorella_protothecoides]
--------LSMSKDGPSAYALEVNQALLKEDDDLLRQTFLSVFRHHHPQLANKVDVIFALSQAWCM---SESDDDFDMLVKRLETLKPDEHILVASAFSQLLNLHNLTEEIVTARVEKAAR-L-GEVEQ----STR-STNKSLERLVNELGQNPE--DIFKALCRQRVDIVFTAHPTQAIRQSLLKKYQKIRSEMDALHN-TRMTPYERLECLDEIKSQIQAAWRTDEIRRKKPTPQDESRQGLSYFHDTIFHGLPVFLRRIDTALKNIGQ-PMLPLDTKLFNFGAWMGGDRDGNPFVTAATTRDVVLGARLSATMLLQSQISRLVYELSVWRASDELTAAAARILE---ARKD-----------------------------GLYAHTTRE-SYETEFGSVREPFRVVLSEIRERLNSTSTTLRYLMSHPHLNVKETLDNDPGAYSDAEAIITPLMLCYDSLVATGDSTIAFSELTDVIRQAQTFGLHLCQLDIRQESTKHAEAIDAITTYLGLGSFNAWDEAQRTAFLLKELEERRPLLPADLPMSEEVADVIGTFKMLATLP---SDSLGAYIISMAHTASDVLAVLLLQKECGIR--ETLRVVPLFETLDDLEYAETAMEQLFGNAWYHAHIAGAQECMIGYSDSGKDAGRLAAAWGLYEVQERLAAVAAKYDVHLTLFHGRGGTVGRGGGPAHLAILSQPPKTISGTLRVTVQGEVMEQQFGEKEIAFRTMDLYTSAVLEATLAPMEEPQAVWREAMREMSRTSCEAYRAVVRHDPRFIEYFQTLTPVNELGRMNIGSRPAKRKAHGSIDTLRAIPWIFAWTQIRFHLPVWLGMGQALRAMIDA--GKLELLQDMYQNWMFFRVTLDMLEMVFAKADPRVVTMYQRQLVDAG-LHALGDELLRTFYEAEELVLKVMKHKGLLSSS-----------------STAFLQQKLQLRAPYVAPLNILQVYCLKTIRDIEAGKEV-D---ESGYKPDPAA-------VA-LMSRD---P---EKTPFVGAVEDTL---------------
>XP_011401423.1:15-952_Phosphoenolpyruvate_carboxylase_1_[Auxenochlorella_protothecoides]
--------LSMSKDGPSAYALEVNQALLKEDDDLLRQTFLSVFRHHHPQLANKVDVIFALSQAWCM---SESDDDFDMLVKRLETLKPDEHILVASAFSQLLNLHNLTEEIVTARVEKAAR-L-GEVEQ----STR-STNKSLERLVNELGQNPE--DIFKALCRQRVDIVFTAHPTQAIRQSLLKKYQKIRSEMDALHN-TRMTPYERLECLDEIKSQIQAAWRTDEIRRKKPTPQDESRQGLSYFHDTIFHGLPVFLRRIDTALKNIGQ-PMLPLDTKLFNFGAWMGGDRDGNPFVTAATTRDVVLGARLSATMLLQSQISRLVYELSVWRASDELTAAAARILE---ARKD-----------------------------GLYAHTTRE-SYETEFGSVREPFRVVLSEIRERLNSTSTTLRYLMSHPHLNVKETLDNDPGAYSDAEAIITPLMLCYDSLVATGDSTIAFSELTDVIRQAQTFGLHLCQLDIRQESTKHAEAIDAITTYLGLGSFNAWDEAQRTAFLLKELEERRPLLPADLPMSEEVADVIGTFKMLATLP---SDSLGAYIISMAHTASDVLAVLLLQKECGIR--ETLRVVPLFETLDDLEYAETAMEQLFGNAWYHAHIAGAQECMIGYSDSGKDAGRLAAAWGLYEVQERLAAVAAKYDVHLTLFHGRGGTVGRGGGPAHLAILSQPPKTISGTLRVTVQGEVMEQQFGEKEIAFRTMDLYTSAVLEATLAPMEEPQAVWREAMREMSRTSCEAYRAVVRHDPRFIEYFQTLTPVNELGRMNIGSRPAKRKAHGSIDTLRAIPWIFAWTQIRFHLPVWLGMGQALRAMIDA--GKLELLQDMYQNWMFFRVTLDMLEMVFAKADPRVVTMYQRQLVDAG-LHALGDELLRTFYEAEELVLKVMKHKGLLSSS-----------------STAFLQQKLQLRAPYVAPLNILQVYCLKTIRDIEAGKEV-D---ESGYNPVPAA-------VA-LMSRD---P---EKTPFVGAVEDTL---------------
>g172_PEPC_[Chlorella_ohadii]
MQPAMSGLLAVGNLGLSSYALEVNQALLKEDDDXASP---------DLPLANKVDVIFALAQAWCL---SESDSDFELLEKRLEALTPDESILVASAFSQLLNLHNVTEESITARVEKAAR-L-GEVEA----ATR-STNKSLQRLVNKLQVRPE--DIYASLCRQTVDLVFTAHPTQATRQSMLKKYGAIRHAMDRLHN-SRLSNYEQLETLDEIRSQIQGAWRTDEIRRRKPSPQDESRQGLTYFHETIYTGLPVFLRRIDTALKNIGQ-PALPLDAKLFSFGAWMGGDRDGNPFVTPETTRDVVIGARLSAVTLMTEQVEKLMFELSMWRASPELKARAQAVEARHAAGAD-----------------------------GEFLETKKN-TYDVVFMSINEPYRLVLSDVRSRLQRTKDVLHHCLEHPSLNVAEALEADPEAYTDETELLATLRLCYDSLLSTGDVHVANAHLLD----ARTFGLFLCKLDIRQESVKHTEALDAITTYLGLGSYKEWDEAQRMEFLVQELNGKRPLLPPDLPMSAEVEDVVGTFRMLSQLP---PDSMGAYIISMSHTASDVLAVVLLQKECGVK--RMLRVVPLFETLDDLNHAETAMRQLFSTPWYAAHIQGKQEVMIGYSDSGKDAGRLAAAWGLYEVQETLTKVADEHGVALTLFHGRGGTVGRGGGPAHLAVLSQPPGTIRGTIRVTVQGEVVEQQFGEKESAFHTLDLYTSAVLEATLAPTQQPPQLWRDTMSEMARLSCEAYRKVVREDARFVDFFQQLTPVNELGRMNIGSRPAKRRSHGSIDTLRAIPWIFAWTQIRFHLPVWLGVGEALSSMIQA--GKLELLQDMFTNWMFFRVTLDMLEMVFAKADPRVVKMYSKALVDPS-LHSLGDELLAKFVDTERALLTVVKHSRLLSSS-----------------STAFLQQKLQLRAPYVAPLNILQVSCLKTLRAIEGGTSV-ESMVPGDYQPSEKA-------LA-LMTRG---D---TKHPFVAGIEDAMIITMKGIAAGMQNTG
>PRW61195.1:1-967_phosphoenolpyruvate_carboxylase_[Chlorella_sorokiniana]
MQPAMSASLAVGNLGLSSYALEVNQALLKEDDDLLRQTFLSVFKEHHPQLANKVDVIFALAQAWCL---SESDSDFELLEKRLEALTPDESILVASAFSQLLNLHNVTEESITARVEKAAR-L-GEVEA----STR-STNKSLQRLVNKLQVRPE--DIYAALCRQTVDLVFTAHPTQATRQSMLKKYGAIRHAMDRLHN-SRLSNYEQVETLDEIRSHIQGAWRTDEIRRRKPSPQDESRQGLTYFHETIYSGLPVFLRRIDTALKNIGQ-PALPLDAKLFSFGAWMGGDRDGNPFVTPETTRDVVIGARLSAVTLMTEQVEKLMYELSMWRASPELKARALAVEARHAAGAD-----------------------------GEFLETKKN-TYDVVFMSINEPYRLVLSDVRARLHRTKDVLHHCLEHPALNVAEALEADPEAYNDETELLATLRLCYDSLLSTGDVHVASAHLLDVLRQARTFGLFLCKLDIRQESVKHTEALDAITTYLGLGSYKEWDEARRMEFLVQELNGKRPLLPPDLPMSAEVEDVVGTFRMLSQLP---SDSMGAYIISMSHTASDVLAVVLLQKECGVK--RMLRVVPLFETLDDLNHAETAMRQLFSTPWYAAHIQGKQEVMIGYSDSGKDAGRLAAAWGLYEVQETLTKVADDFGVSLTLFHGRGGTVGRGGGPAHLAVLSQPPGTIRGTIRVTVQGEVVEQQFGEKESAFHTLDLYTSAVLEATLAPTQQPPQLWRDTMAEMARASCEAYRKVVREDARFVDFFQQLTPVNELGRMNIGSRPAKRRSHGSIDTLRAIPWIFAWTQIRFHLPVWLGVGEALSSMIQA--GKLELLQDMFTNWMFFRVTLDMLEMVFAKADPRVVKMYSKALVDPS-LEPLGDELLAKFEDTERALLTVVKHSRLLSSS-----------------STAFLQQKLQLRAPYVAPLNILQVSCLKTLRAIEGGTSV-ESLVPSDFQPSEKA-------LA-LMTRG---D---TKHPFVAGIEDAMIITMKGIAAGMQNTG
>PSC70593.1:10-964_phosphoenolpyruvate_carboxylase_[Micractinium_conductrix]
------------SLGISSYALEVNQALLKEDDDLLRQTFLSVFREHHPQLANKVDVIFALAQAWCM---SESDSDFEMLEKRLEALTPDETILVSSAFSQLLNLHNVTEESITARVEKAAR-L-GEVEQ----ATR-STNKSLQRLVSKLQIKPE--DIYAALCSQTVDLVFTAHPTQATRQSMLKKYGEIRHAMDRLHN-TRLSNYERLETLDEIRSQVQGAWRTDEIRRRKPTPQDESREGLTYFHETIYSGLPVFLRRIDTALKNVGQ-PPLPLDAKLFSFGAWMGGDRDGNPFVTPDTTRDVVIGARLSAVTLMTEQIEKLIYELSIWRASPELKERAKQVQARHAAGAE-----------------------------GEFLETKKN-TYDVVFMSINEPFRLVLSDIRARLQRTKDVLHHCLEHSAVNVHEALESDPEAYADEVELLATLRLCYDSLISTGDVHIANSKLLDVLRQARIFGLCLCKLDIRQESVKHTEAIDAITTYLGLGSYKEWDEGKRMEFLVNELIGKRPLLPPDLPMTPEVADVVGTFRMLAQLP---NDSLGAYIISMAHTASDVLAVVLLQKECGVT--PMLRVVPLFETLDDLQYAETAMRQLYSNPWYFNHIKGKQEVMIGYSDSGKDAGRLAAAWGLYEVQEALTKVADEYSVHMTLFHGRGGTVGRGGGPAHLAVLSQPPGTIRGTIRVTVQGEVMEQQFGEKESAFHTMDLYTSAVLEATLAPTQEPPELWRDTMKEMASTSCDGYRAVVREDDRFVSFFQSITPVNELGRMNIGSRPAKRRSHGSIDTLRAIPWIFAWTQVRFHLPVWLGVGDALNKMIAA--GKLELLQDMYTNWMFFRVTLDMLEMVFAKADPRVVKMYERALVQPE-LHGLGDELLAKFQETERGLLTVMKHSRLLSSS-----------------STAFLQQKLQLRAPYVAPLNILQVSCLKLLRSIEGGAPV-EALVPADYKPSEKA-------VA-LLSRG---A---EKHPFVAGIEDTMIITMKGIAAGMQNTG
>XP_005844287.1:12-955_hypothetical_protein_CHLNCDRAFT_37051_[Chlorella_variabilis]
-----------GNLGISSYALEVNQALLEEDDGLLRDQFLSVFRSHHPQLANKVDVIFALAQAWCM---SESDSDFEMLEKRLEALTPDESILVSSAFSQLLNLHNVTEESITARVEKAAR-L-GEVEQ----ATR-STNKSLQRLVSTKGLQPE--EIYAALCKQTVGLVFTAHPTQATRQSLLKKYGEIRHAMDRLHN-TRLSNYERLECLDEIRSQIQGAWRTDEIRRRKPSPQDESREGLTYFHETIYSGLPVFLRRIDTALKNIGQ-PMLPLDARLFSFGAWMGGDRDGNPFVTPDTTRDVVIGARLSATTLMTEQVEKLMYELSMWRASPELKARLSR-----------------------------------------RLQWPAN-TYDVVFMSINEPFRLVLSDVRARLQRTKDLLHHCLEHASVNVREALESDPEAYRDETELLATLRMCYDSLISTGDIHIASSHLLDVLRQARVFGLFLCKLDIRQESVKHTEAMDAITTYLGLGSYKQWDEPRRMDFLVNELTGKRPLLPPDLPMTPEVADVIGTFRMLAQLP---TDSLGAYIISMSHTASDVLAVVLMQKECGVN--PMLRVVPLFETLDDLHYAETAMRQLFTNPWYLAHINGQQEAMIGYSDSGKDAGRLAAAWGLYEVQERLTKVADEFDVHMTLFHGRGGTVGRGGGPAHLAVLSQPPGTIRGTIRVTVQGEVMEQQFGEKESAFHTMDLYTSAVLEATLAPTEQPPQLWREMMADMARVSCEAYRAVVQEDPRFVSFFQSITPVNELGRMNIGSRPAKRRSHGSIDTLRAIPWIFAWTQVRFHLPVWLGVGEALNSMIKA--GKLELLQDMFTNWMFFRVTLDMLEMVFAKADPRVVKMYEKALVEPE-LHGLGDELLKKFEMAEQSLLTVMKHSRLLSSS-----------------STAFLQQKLQLRAPYVAPLNILQVSCLKTLRTIEAGKSV-DDLVPDGYKPSEKA-------LA-LMSRG---D---SKHPFLAGIEDTMIITMKGIAAGMQNTG
