# Supplementary material for: Carbon flux through photosynthesis and central carbon metabolism show distinct patterns between algae, C3 and C4 plants
Source: Nat Plants. 2021 Dec 23;8(1):78–91. doi: 10.1038/s41477-021-01042-5 (PMC8786664; doi:10.1038/s41477-021-01042-5)
Supplement: Supplementary file 8 — PEPC4 sequence alignment from algae and plants. [file 41477_2021_1042_MOESM8_ESM.fasta]

>KAA6421807.1:1-678_phosphoenolpyruvate_carboxylase_4-like_[Trebouxia_sp._A1-2]
MTEHVYDNFHFAADYPLAPLEDDCKLLGSLLDDCLKIEVGDELFQ-------KVERIRSLAHCASDLSKKHDVD---------AAKFLAQKMADELTAMPIEEAMPICRACGHYLNLTS--------------------------IAETHHSVRTTRMEG-MNAKNFDEVFATLIAQGISPDELFDSVCKQRVEIVLTAHPTQVNRRTLQSDH---------------THEEKESTIEELVREITALWQTDELRRKKPSALDEARGGLHIVEQSLWAAVPAYMRKLNAALKK----------HTGKELPIGTTPLTFGSWMGGDRDGNPNVTAQVTHNVACLARWMAADLYLREVDVLRFELSMSHASDQLWTLAHAISHQAQSVEPKRAALKMLADYQQTTRRPMQSTMQSTRSGVLSQRIVAFKSDKASPNPSGVRHG--VE--GLAIPSIG-PF--VGSPPSDMSWT------------PPGNRQHAGSP--------------------------FSAIKEDTM----------------------------------------S------------RDSSQSSMAKEAEGSVGMDLSQLARAAS---------------H---------AQPYPRVDSQGQIL-SADALKLRGMHAAQYHKTSIEAML----HSTHAGATPYRTVLGDVRQK---------LLNTRKRMEDTLAGVTPDDD---------------EEWYDTAEALAQPLLACYWSLWECGGGIVAEGRLLDLIRRMYCFGVSLMKMDVRQESHRHTEAIDSITRYLDMGSYAEWDEEKRIEFLTRELEGKRPLVPPAMPMTNDVREVIQTFQVAAELGNQSLGAYVISMAHSASDVLAVELLQREALLTV------------------------------------------------------------------------------------------------------------------------------------------------------------------------------------------------------------------------------------------------------------------------------------------------------------------------------------------------------------------------------------------------------------------------------------------------------------
>PNW85106.1:1-329_hypothetical_protein_CHLRE_03g171950v5_[Chlamydomonas_reinhardtii]
-MTDSTYDFGAV-RDDLTPLEDDCKLLGSLLDDCLRVEIGETMFK-------KIERIRALAQCASNLSIKGDAG---------ASDMLSHRLAEELMNLDMDEAVPLTRACGHYLNLSG--------------------------IAELHHGVRRDRATREPNPNSCDAVFARLITEGVDPEELYRAVSEQNVEVVLTAHPTQVNRRTLQYKHTRIAALLQQHDRSDLTAEERRNMVSELQREVAALWQTDELRRQKPTPLDEARGGLHIVEQSLWAAVPQYMRRLSAALKK----------HTGHDLPLQATPFRFGSWMGGDRDGNPNVTAKVTAHVTALARWMAADLYLREIDTLRFELSMNQCSAAVWKMARRIIAEGH---------------------------------------------------------------------------------------------------------------------------------------------------------------------------------------------------------------------------------------------------------------------------------------------------------------------------------------------------------------------------------------------------------------------------------------------------------------------------------------------------------------------------------------------------------------------------------------------------------------------------------------------------------------------------------------------------------------------------------------------------------------------------------------------------------------------------------------------------------------------------------------------------------------------------------------------------------------------------------------------
>Q6R2V6.1:1-329_RecName:_Full=Phosphoenolpyruvate_carboxylase_2;_Short=PEP_carboxylase_2;_Short=PEPC_2;_Short=PEPCase_2_[Chlamyd
-MTDSTYDFGAV-RDDLTPLEDDCKLLGSLLDDCLRVEIGETMFK-------KIERIRALAQCASNLSIKGDAG---------ASDMLSHRLAEELMNLDMDEAVPLTRACGHYLNLSG--------------------------IAELHHGVRRDRATREPNPNSCDAVFARLITEGVDPEELYRAVSEQNVEVVLTAHPTQVNRRTLQYKHTRIAALLQQHDRSDLTAEERRNMVSELQREVAALWQTDELRRQKPTPLDEARGGLHIVEQSLWAAVPQYMRRLSAALKK----------HTGHDLPLQATPFRFGSWMGGDRDGNPNVTAKVTAHVTALARWMAADLYLREIDTLRFELSMNQCSAAVWKMARRIIAEGH---------------------------------------------------------------------------------------------------------------------------------------------------------------------------------------------------------------------------------------------------------------------------------------------------------------------------------------------------------------------------------------------------------------------------------------------------------------------------------------------------------------------------------------------------------------------------------------------------------------------------------------------------------------------------------------------------------------------------------------------------------------------------------------------------------------------------------------------------------------------------------------------------------------------------------------------------------------------------------------------
>XP_005648033.1:4-319_putative_phosphoenolpyruvate_carboxylase_[Coccomyxa_subellipsoidea_C-169]
---------HVLQEYPLAPLEEDCKLLGSLLDDCLRIEVGDHLFSKASTRFNALETVRTLAHCASGLSQKGDKE---------ASNYLSERMADELKGLPLDEAVPLTRACGHYLNLTQ--------------------------IAETHHSVRTSRIEG-VATKTFDEVFGQLISQGWTQDQLFEAVCKQRTEVVLTAHPTQVNRRTLQYKHTRIAALLAQNDRPDTTQEEKENTIADIVREITSLWQTDELRRHKPTPVDEARGGLHIVEQSLWAAVPSFLRRLSAALKK----------HTGRELPIGPAPLNFGSWMGGDRDGNPNVTASVTHKVACLARWMAADLYLREVDVLRFELSQNHASDEV---------------------------------------------------------------------------------------------------------------------------------------------------------------------------------------------------------------------------------------------------------------------------------------------------------------------------------------------------------------------------------------------------------------------------------------------------------------------------------------------------------------------------------------------------------------------------------------------------------------------------------------------------------------------------------------------------------------------------------------------------------------------------------------------------------------------------------------------------------------------------------------------------------------------------------------------------------------------------------------------------------
>XP_002976501.1:8-339_phosphoenolpyruvate_carboxylase_4_[Selaginella_moellendorffii]
----------IAEEISFQSFEDDCHLLGNLLNDCLQREVGHEFTE-------KVERLRVLAQSACNMRAAGVDD---------ASEWLSRKLRDELENMSSEEAVPLTRAFSHYLNLMG--------------------------IAETHHRVRRNRSTP-VLSKSCDDVFEKLIQTGYSREEVYEAVCKQEVEIVLTAHPTQINRRTLQYKHVRIEHLLERNDRPDLTHEEKEQVYEDLVREITALWQTDELRRRKPTPVDEARAGLHIVEQSLWKSVPQYLRRVSTALKK----------HTGKPLPLCCTPIKFGSWMGGDRDGNPNVTAKVTKDVCLLAKWIGADLYLRELDALKFELSMSNGNEKLIRMAYQVLSEEHGQTEEHHRSH----AR-----------------------------------------------------------------------------------------------------------------------------------------------------------------------------------------------------------------------------------------------------------------------------------------------------------------------------------------------------------------------------------------------------------------------------------------------------------------------------------------------------------------------------------------------------------------------------------------------------------------------------------------------------------------------------------------------------------------------------------------------------------------------------------------------------------------------------------------------------------------------------------------------------------------------------------------------------------------------------
>XP_024533989.1:8-339_phosphoenolpyruvate_carboxylase_4_[Selaginella_moellendorffii]
----------IAEEISFQSFEDDCHLLGNLLNDCLQREVGHEFTE-------KVERLRVLAQSACNMRAAGVDD---------ASEWLSRKLRDELENMSSEEAVPLTRAFSHYLNLMG--------------------------IAETHHRVRRNRSTP-VLSKSCDDVFEKLIQTGYSREEVYEAVCKQEVEIVLTAHPTQINRRTLQYKHVRIEHLLERNDRPDLTHEEKEQVYEDLVREITALWQTDELRRRKPTPVDEARAGLHIVEQSLWKSVPQYLRRVSTALKK----------HTGKPLPLCCTPIKFGSWMGGDRDGNPNVTAKVTKDVCLLAKWIAADLYLRELDALKFELSMSNGNEKLIRMAYQVLSEEHGQTEEHHRSH----AR-----------------------------------------------------------------------------------------------------------------------------------------------------------------------------------------------------------------------------------------------------------------------------------------------------------------------------------------------------------------------------------------------------------------------------------------------------------------------------------------------------------------------------------------------------------------------------------------------------------------------------------------------------------------------------------------------------------------------------------------------------------------------------------------------------------------------------------------------------------------------------------------------------------------------------------------------------------------------------
>EFJ25780.1:8-339_hypothetical_protein_SELMODRAFT_148941_[Selaginella_moellendorffii]
----------IAEEISFQSFEDDCHLLGNLLNDCLQREVGHEFTE-------KVERLRVLAQSACNMRAAGVDD---------ASEWLSRKLRDELENMSSEEAVPLTRAFSHYLNLMG--------------------------IAETHHRVRRNRSTP-VLSKSCDDVFEKLIQTGYSREEVYEAVCKQEVEIVLTAHPTQINRRTLQYKHVRIEHLLERNDRPDLTHEEKEQVYEDLVREITALWQTDELRRRKPTPVDEARAGLHIVEQSLWKSVPQYLRRVSTALKK----------HTGKPLPLCCTPIKFGSWMGGDRDGNPNVTAKVTKDVCLLAKWIAADLYLRELDALKFELSMSNGNEKLIRMAYQVLSEEHGQTEEHHRSH----AR-----------------------------------------------------------------------------------------------------------------------------------------------------------------------------------------------------------------------------------------------------------------------------------------------------------------------------------------------------------------------------------------------------------------------------------------------------------------------------------------------------------------------------------------------------------------------------------------------------------------------------------------------------------------------------------------------------------------------------------------------------------------------------------------------------------------------------------------------------------------------------------------------------------------------------------------------------------------------------
>PTQ41595.1:8-333_hypothetical_protein_MARPO_0033s0016_[Marchantia_polymorpha]
----------IAEEISFQAYDDDCHLLGNLLNDCLMREVGPDFTE-------KVDRVRLLAQSECNMRLAGVTD---------AADYLSTQLEKEVSTMELEDAVPLARTFSHYLNLMG--------------------------IAETHHRVRRTKLPG-HMSKSCDDVFQKLISSGVSADELYRAVCDQEVGIVLTAHPTQINRRTIQYKFLRIAHLLERNDRTDLTHEDKDLLIEDLVREITSLWQTDELRRRKPTPVDEARGGLHIVEQSLWKAVPHYLRRVSNALKK----------HTGRSLPLTSTPIKFGSWMGGDRDGNPNVTAKVTRDVSYLARWIAADLYLREVDGLRFELSMSTCSDKLAQFAYNILAHEQQVHDDH---------------------------------------------------------------------------------------------------------------------------------------------------------------------------------------------------------------------------------------------------------------------------------------------------------------------------------------------------------------------------------------------------------------------------------------------------------------------------------------------------------------------------------------------------------------------------------------------------------------------------------------------------------------------------------------------------------------------------------------------------------------------------------------------------------------------------------------------------------------------------------------------------------------------------------------------------------------------------------------
>EFJ16936.1:8-336_hypothetical_protein_SELMODRAFT_115610_[Selaginella_moellendorffii]
----------IAEEISFQAFDDDCHLLGNLLNDCLQREVGPRLME-------KVERVRLLAQSVCNMRTVGVEE---------AALWLSKQIEKELLNMSVDETVPLARAFSHHLSLMG--------------------------IAETHHR---------------------LIQSGVSQDDIYNAVSNQEVEIVLTAHPTQINRRTLQYKHVRIGHLLERNDRQDLTHEEKELLIEDLVREITSLWQTDELRRRRPTPLDEARGGLHIVEQTLWRAVPQYLRRISTALKK----------HTGRPLPLSSTPIKFGSWMGGDRDGNPHVTAKVTRDVCYLARWIAADLYLREVDSLRFELSVSNCDEKLAQFAYDIFIRLVQASSNTTTAL----QSNESSP-SAVKA---------------------------EI------MRDSI--------------------------------------------------------------------------------------------------------------------------------------------------------------------------------------------------------------------------------------------------------------------------------------------------------------------------------------------------------------------------------------------------------------------------------------------------------------------------------------------------------------------------------------------------------------------------------------------------------------------------------------------------------------------------------------------------------------------------------------------------------------------------------------------------------------------------------------------------------------------------------------------------------------------------
>EFJ16055.1:8-333_hypothetical_protein_SELMODRAFT_117085_[Selaginella_moellendorffii]
----------IAEEISFQAFDDDCHLLGNLLNDCLQREVGPRLME-------KVERVRLLAQSVCNMRTVGVEE---------AALWLSKQIEKELLNMSVDETVPLARAFSHHLSLMG--------------------------IAETHHRVRRNRMAS-HPSKSCDDVFKRLIQSGVSQDDIYNAVSNQEVEIVLTAHPTQINRRTLQYKH----HLLERNDRQDLTHEEKELLIEDLVREITSLWQTDELRRRRPTPLDEARGGLHIVEQTLWRAVPQYLRRISTALKK----------HTGRPLPLSSTPIKFGSWMGGDRDGNPHVTAKVTRDVCYLARWIAADLYLREVDSLRFELSVSNCDEKLAQFAYDIVAKDVTTGRMEGT---------ES--------------------------------------------------------------------------------------------------------------------------------------------------------------------------------------------------------------------------------------------------------------------------------------------------------------------------------------------------------------------------------------------------------------------------------------------------------------------------------------------------------------------------------------------------------------------------------------------------------------------------------------------------------------------------------------------------------------------------------------------------------------------------------------------------------------------------------------------------------------------------------------------------------------------------------------------------------------------------
>XP_024542619.1:8-322_phosphoenolpyruvate_carboxylase_4_[Selaginella_moellendorffii]
----------IAEEISFQAFDDDCHLLGNLLNDCLQREVGPRLME-------KVERVRLLAQSVCNMRTVGVEE---------AALWLSKQIEKELLNMSVDETVPLARAFSHHLSLMG--------------------------IAETHHRVRRNRMAS-HPSKSCDDVFKRLIQSGVSQDDIYNAVSNQEVEIVLTAHPTQINRRTLQYKHVRIGHLLERNDRQDLTHEEKELLIEDLVREITSLWQTDELRRRRPTPLDEARGGLHIVEQTLWRAVPQYLRRISTALKK----------HTGRPLPLSSTPIKFGSWMGGDRDGNPHVTAKVTRDVCYLARWIAADLYLREVDSLRFELSVSNCDEKLAQFAYDI--------------------------------------------------------------------------------------------------------------------------------------------------------------------------------------------------------------------------------------------------------------------------------------------------------------------------------------------------------------------------------------------------------------------------------------------------------------------------------------------------------------------------------------------------------------------------------------------------------------------------------------------------------------------------------------------------------------------------------------------------------------------------------------------------------------------------------------------------------------------------------------------------------------------------------------------------------------------------------------------------
>GBF92588.1:1-409_phosphoenolpyruvate_carboxylase_[Raphidocelis_subcapitata]
-MADSTDDYHFAEDYSLAPLVDDCKLLGILLDDCLKAD---------------VERIRGLAHCAADMALKHDAG---------ASRLLSQRMADELMNMSLEEAMPLTRALGHYLNLTS--------------------------IAELHHRVRRARTEG-KNPKSCDETFERLITEGMDPDDLFHEVTHQTVEIVLTAHPTQVNRRTLQYKHSKIAALLQQHDRQDLTPEEREGVIQDLVREITALWQTDELRRQRPTPVDEARGGLHVVEQSLWSAVPSYLRRMSSALKK----------HTGRELPLNATPIKFGSWMGGDRDGNPNVTSKTTYHVTALGRWMAADLYLREVDVLRFELSGNQCSDAVWAMAVEIMEINKARTATEDRDA----ASEKVAM-TSATQD------------------DGNLPGGAGLV--YE--QQSLLQAE-RG--AIVP---HEL--------------PGQDPEGGSE--------------------------VDF-AES------------------------------------------F------------DASED-----------ASRA-----------------------------------STPRAPGAG-----------------------------------------------------------------------------------------------------------------------------------------------------------------------------------------------------------------------------------------------------------------------------------------------------------------------------------------------------------------------------------------------------------------------------------------------------------------------------------------------------------------------------------------------------------------------------------------------------------------------------------------------------------------------------------------------------------------------
>XP_006643661.1:8-325_PREDICTED:_phosphoenolpyruvate_carboxylase_4_[Oryza_brachyantha]
----------IAEGISFQAFEDDCRLLGSLLHDVLLRELGPRFIH-------LLERITILAQSAVNMRAAGMED---------TAAVVEKQLWADLSAMSLEDSLSLSRAFSHHLNLMS--------------------------IADTYHRVRKARNFS-DLSKSCDDTFDKLIQSGVPPEELYDTVCKQEVEIVLTAHPTQINRRTLQYKHLRIAHLLEFNDRADLSHEDKEILIEDLVREITAIWQTDELRRHKPTPVDEARAGLHIVEQSLWKAIPHYLRRVSNALKK----------HTGKPLPLTCTPIKFGSWMGGDRDGNPNVTAKVTRDVSVLSQWMAIDLYIRELDTLSFELSIKKCSEKLENLANDILLK-----------------------------------------------------------------------------------------------------------------------------------------------------------------------------------------------------------------------------------------------------------------------------------------------------------------------------------------------------------------------------------------------------------------------------------------------------------------------------------------------------------------------------------------------------------------------------------------------------------------------------------------------------------------------------------------------------------------------------------------------------------------------------------------------------------------------------------------------------------------------------------------------------------------------------------------------------------------------------------------------
>KAE8780020.1:15-276_phosphoenolpyruvate_carboxylase_4_[Hordeum_vulgare]
-------------------------------------------------------------------------D---------TAAVVERQLEAELSAMSLEDSLCLARAFSHHLNLMS--------------------------IAERHHRVRKSRSEV-HLSKSCHDIFDKLIQGGVPPEELYNTVCKQGVEIVLTAHPTQINRRTLQYKHLRIAHLLEFNGRHDLNYEDREMLIEDLVREITALWQTDELRRHKPTPVDEARAGLHIVEQSLWKSIPRYLRRVSNALKK----------HTGKPLPLTCTPIKFGSWMGGDRDGNPNVTSKVTRDVSLMARWMAIDLYIRQLDSLSFELSIKKCSDKLATLANEILLK-----------------------------------------------------------------------------------------------------------------------------------------------------------------------------------------------------------------------------------------------------------------------------------------------------------------------------------------------------------------------------------------------------------------------------------------------------------------------------------------------------------------------------------------------------------------------------------------------------------------------------------------------------------------------------------------------------------------------------------------------------------------------------------------------------------------------------------------------------------------------------------------------------------------------------------------------------------------------------------------------
>BAK04204.1:8-333_predicted_protein_[Hordeum_vulgare_subsp._vulgare]
----------IAEGISFQAFEDDCRLLGSLLHDVLLQELGPGFVH-------LFERIHILAQSAVTMRGAGMVD---------TAAVVERQLEAELSAMSLEDSLCLARAFSHHLNLMS--------------------------IAERHHRVRKSRSEV-HLSKSCHDIFDKLIQGGVPPEELYNTVCKQGVEIVLTAHPTQINRRTLQYKHLRIAHLLEFNGRHDLNYEDREMLIEDLVREITALWQTDELRRHKPTPVDEARAGLHIVEQSLWKSIPRYLRRVSNALKK----------HTGKPLPLTCTPIKFGSWMGGDRDGNPNVTSKVTRDVSLMARWMAIDLYIRQLDSLSFELSIKKCSDKLATLANEILLKDSESTSEE---------------------------------------------------------------------------------------------------------------------------------------------------------------------------------------------------------------------------------------------------------------------------------------------------------------------------------------------------------------------------------------------------------------------------------------------------------------------------------------------------------------------------------------------------------------------------------------------------------------------------------------------------------------------------------------------------------------------------------------------------------------------------------------------------------------------------------------------------------------------------------------------------------------------------------------------------------------------------------------
>VAH70648.1:8-325_unnamed_protein_product_[Triticum_turgidum_subsp._durum]
----------VAEGISFQAFEDDCRLLGSLLHEVLLRELGPGFVK-------LFERIRILAQVPMHMRGAEMED---------TATVVERQLEAELSAMSLEDSLSLARAFAHHLNLMG--------------------------IAERHHRVRKSRSEV-HLSKSCHDIFDKLIKGGVPPEQLYDTVCKQGVEIVLTAHPTQINRRTLQYKHLRIAHLLEFNGRRDLNYEDREMLIEDLVREITALWQTDELRRHKPTPVDEARAGLHIVEQSLWKSIPRYLRRVSNALKK----------HTGKPLPLTCTPIKFGSWMGGDRDGNPNVTSKVTRDVSLMARWMAIDLYIRQLDSLSFELSIKKCSDKLATLANEILLK-----------------------------------------------------------------------------------------------------------------------------------------------------------------------------------------------------------------------------------------------------------------------------------------------------------------------------------------------------------------------------------------------------------------------------------------------------------------------------------------------------------------------------------------------------------------------------------------------------------------------------------------------------------------------------------------------------------------------------------------------------------------------------------------------------------------------------------------------------------------------------------------------------------------------------------------------------------------------------------------------
>VAH70646.1:8-325_unnamed_protein_product_[Triticum_turgidum_subsp._durum]
----------VAEGISFQAFEDDCRLLGSLLHEVLLRELGPGFVK-------LFERIRILAQSAMTMRGAEMED---------TATVVERQLEAELSAMSLEDSLSLARAFAHHLNLMG--------------------------IAERHHRVRKSRSEV-HLSKSCHDIFDKLIKGGVPPEQLYDTVCKQGVEIVLTAHPTQINRRTLQYKHLRIAHLLEFNGRRDLNYEDREMLIEDLVREITALWQTDELRRHKPTPVDEARAGLHIVEQSLWKSIPRYLRRVSNALKK----------HTGKPLPLTCTPIKFGSWMGGDRDGNPNVTSKVTRDVSLMARWMAIDLYIRQLDSLSFELSIKKCSDKLATLANEILLK-----------------------------------------------------------------------------------------------------------------------------------------------------------------------------------------------------------------------------------------------------------------------------------------------------------------------------------------------------------------------------------------------------------------------------------------------------------------------------------------------------------------------------------------------------------------------------------------------------------------------------------------------------------------------------------------------------------------------------------------------------------------------------------------------------------------------------------------------------------------------------------------------------------------------------------------------------------------------------------------------
>CDM80065.1:8-333_unnamed_protein_product_[Triticum_aestivum]
----------VAEGISFQAFEDDCRLLGSLLHEVLLRELGPGFVK-------LFERIRILAQSAMTMRGAEMED---------TATVVERQLEAELSAMSLEDSLSLARAFAHHLNLMG--------------------------IAERHHRVRKSRSEV-HLSKSCHDIFDKLIKGGVPPEQLYDTVCKQGVEIVLTAHPTQINRRTLQYKHLRIAHLLEFNGRRDLNYEDREMLIEDLVREITALWQTDELRRHKPTPVDEARAGLHIVEQSLWKSIPRYLRRVSNALKK----------HTGKPLPLTCTPIKFGSWMGGDRDGNPNVTSKVTRDVSLMARWMAIDLYIRQLDSLSFELSIKKCSDKLATLANEILLKDSESTSEE---------------------------------------------------------------------------------------------------------------------------------------------------------------------------------------------------------------------------------------------------------------------------------------------------------------------------------------------------------------------------------------------------------------------------------------------------------------------------------------------------------------------------------------------------------------------------------------------------------------------------------------------------------------------------------------------------------------------------------------------------------------------------------------------------------------------------------------------------------------------------------------------------------------------------------------------------------------------------------------
>XP_020184399.1:8-333_phosphoenolpyruvate_carboxylase_4_isoform_X1_[Aegilops_tauschii_subsp._tauschii]
----------VAEGISFQAFEDDCRLLGSLLHEVLLRELGPGFVK-------LFERIRILAQSAMTMRGAGMED---------TAAVVERQLEAELSAMSLEDSLSLARAFAHHLNLMG--------------------------IAERHHRVRKSRSEV-HLSKSCHDIFDKLIQGGVPPEQLYDTVCKQGVEIVLTAHPTQINRRTLQYKHLRIAHLLEFNGRRDLNYEDREMLIEDLVREITALWQTDELRRHKPTPVDEARAGLHIVEQSLWKSIPRYLRRVSNALKK----------HTGKPLPLTCTPIKFGSWMGGDRDGNPNVTSKVTRDVSLMARWMAIDLYIRQLDSLSFELSIKKCSDKLATLANEILLKDSESTSEE---------------------------------------------------------------------------------------------------------------------------------------------------------------------------------------------------------------------------------------------------------------------------------------------------------------------------------------------------------------------------------------------------------------------------------------------------------------------------------------------------------------------------------------------------------------------------------------------------------------------------------------------------------------------------------------------------------------------------------------------------------------------------------------------------------------------------------------------------------------------------------------------------------------------------------------------------------------------------------------
>XP_020184400.1:8-325_phosphoenolpyruvate_carboxylase_4_isoform_X2_[Aegilops_tauschii_subsp._tauschii]
----------VAEGISFQAFEDDCRLLGSLLHEVLLRELGPGFVK-------LFERIRILAQSAMTMRGAGMED---------TAAVVERQLEAELSAMSLEDSLSLARAFAHHLNLMG--------------------------IAERHHRVRKSRSEV-HLSKSCHDIFDKLIQGGVPPEQLYDTVCKQGVEIVLTAHPTQINRRTLQYKHLRIAHLLEFNGRRDLNYEDREMLIEDLVREITALWQTDELRRHKPTPVDEARAGLHIVEQSLWKSIPRYLRRVSNALKK----------HTGKPLPLTCTPIKFGSWMGGDRDGNPNVTSKVTRDVSLMARWMAIDLYIRQLDSLSFELSIKKCSDKLATLANEILLK-----------------------------------------------------------------------------------------------------------------------------------------------------------------------------------------------------------------------------------------------------------------------------------------------------------------------------------------------------------------------------------------------------------------------------------------------------------------------------------------------------------------------------------------------------------------------------------------------------------------------------------------------------------------------------------------------------------------------------------------------------------------------------------------------------------------------------------------------------------------------------------------------------------------------------------------------------------------------------------------------
>XP_024991269.1:8-358_phosphoenolpyruvate_carboxylase_4-like_[Cynara_cardunculus_var._scolymus]
----------IAEEISFQSYDDDLRLLFSLLHDVLQREVGPNIME-------KLEHTRTLSQSACLIRAAGIEG---------TAEVLEKQLASELSKMTLEEALKLARVFSHFLSLMG--------------------------IAETHHRSRKSKNVA-QASKSCDDTFNQLIQGGISPDVLYDTVCNQAVEIVLTAHPTQINRRTLQYKHIRISHLLEFNDRKDLTQEDQDTLIEDLVREITSIWQTDELRRHKPTPLDEARAGLNYVEQSLWKAIPHYLRRLSNALKK----------HTGRPLPLTCTPIRFGSWMGGDRDGNPNVTSKVTRDVSLLSRWMAIDLYTREVDNLRFELSMNQCSNGLSSLANEIIDKENSEED--RHMS----WSHM------PKHH----NHHVHG-------LPTQLPAQA---------------------------------------------------------------------------------------------------------------------------------------------------------------------------------------------------------------------------------------------------------------------------------------------------------------------------------------------------------------------------------------------------------------------------------------------------------------------------------------------------------------------------------------------------------------------------------------------------------------------------------------------------------------------------------------------------------------------------------------------------------------------------------------------------------------------------------------------------------------------------------------------------------------------------------------
>KAD2804308.1:8-364_hypothetical_protein_E3N88_37685_[Mikania_micrantha]
----------IAEEISFQSYDDDLGLLFSLLHDVLQREVGPFIME-------KIERTRTLSQSACLIRTAGIEG---------TAEVLEKQLASELSNLTLEEALMLARAFSHFLSLMG--------------------------IAETHHRSRKSRNEA-QASKSCDDTFSQLIQSGLSPDVLYDTVCNQAVEIVLTAHPTQINRRTLQYKHIRISHLLEVNDRKDLTQEDQDALIEDLVREITSIWQTDELRRHKPTPVDEARAGLNYVEQSLWKAIPHYLRRLSNALKK----------HTGRPLPLTCTPITFGSWMGGDRDGNPNVTAKVTRDVSLLSRWMAIDLYTREVDDLRFELSMNQCSNSLSHLAHYIINKEKSEED--RYMS----WSYT------SKHQ----SHHGHG-------LPTQLPTHADIP--SCT-------------------------------------------------------------------------------------------------------------------------------------------------------------------------------------------------------------------------------------------------------------------------------------------------------------------------------------------------------------------------------------------------------------------------------------------------------------------------------------------------------------------------------------------------------------------------------------------------------------------------------------------------------------------------------------------------------------------------------------------------------------------------------------------------------------------------------------------------------------------------------------------------------------------------------
>XP_021976593.1:8-338_phosphoenolpyruvate_carboxylase_4-like_[Helianthus_annuus]
----------IAEEISFQSYDDDLGLLFSLFNDVLQREVGPYIME-------KIERTRTLSQSACLIRAAGIEG---------TAEVVEKQLASELSNLTLEEALMLARAFSHFLSLMG--------------------------IAETHHRSRKIRNVA-QASKSCDDTFNQLIQSGLSPDVLYETVCNQAVEIVLTAHPTQINRRTLQYKHIRISHLLEVNDRKDLTQEDQDALIEDLVREITSIWQTDELRRHKPTPLDEARAGLNYVEQSLWKAIPHYLRRLSNALKK----------HTGRPLPLTCTPIRFGSWMGGDRDGNPNVTAKVTRDVSLLSRWMAIDLYTREVDNLRFELSMNHCSNSLSYLAHDITNKEKYEGE--RHMR----LNP----------------------------------------------------------------------------------------------------------------------------------------------------------------------------------------------------------------------------------------------------------------------------------------------------------------------------------------------------------------------------------------------------------------------------------------------------------------------------------------------------------------------------------------------------------------------------------------------------------------------------------------------------------------------------------------------------------------------------------------------------------------------------------------------------------------------------------------------------------------------------------------------------------------------------------------------------------------------------
>XP_022021580.1:8-351_phosphoenolpyruvate_carboxylase_4-like_isoform_X1_[Helianthus_annuus]
----------IAEEISFQSYEDDLRLLFSLLTDILHREVGSNIME-------KVEHTRTLSQSACLIRAAGIEN---------TAELLEKQLASELSKMTLEEALKLGRVFSHFLSLMG--------------------------IAENHHRSRRTKNVA-QVAKSCDDTFNQLIHSGLSPDKLYDTMCNQEVEIVLTAHPTQINRRTLQYKHLRISHLLEVNDRKDLTQEDQDGLIEDLVREITSIWQTDELRRHKPTPVDEARSGLNYIEQSLWKAVPQYLRRVSNALKK----------HTGKPLPLTCTPIRFGSWMGGDRDGNPNVTAKVTKDVSLLSRWMAIDLYTREVENLRFELSMNQCSDRLSHLVHDILRKASEKSEEERYQS----WNRG------PQ-K----GHNVHG-------L-----------------------------------------------------------------------------------------------------------------------------------------------------------------------------------------------------------------------------------------------------------------------------------------------------------------------------------------------------------------------------------------------------------------------------------------------------------------------------------------------------------------------------------------------------------------------------------------------------------------------------------------------------------------------------------------------------------------------------------------------------------------------------------------------------------------------------------------------------------------------------------------------------------------------------------------------
>XP_022021581.1:8-351_phosphoenolpyruvate_carboxylase_4-like_isoform_X2_[Helianthus_annuus]
----------IAEEISFQSYEDDLRLLFSLLTDILHREVGSNIME-------KVEHTRTLSQSACLIRAAGIEN---------TAELLEKQLASELSKMTLEEALKLGRVFSHFLSLMG--------------------------IAENHHRSRRTKNVA-QVAKSCDDTFNQLIHSGLSPDKLYDTMCNQEVEIVLTAHPTQINRRTLQYKHLRISHLLEVNDRKDLTQEDQDGLIEDLVREITSIWQTDELRRHKPTPVDEARSGLNYIEQSLWKAVPQYLRRVSNALKK----------HTGKPLPLTCTPIRFGSWMGGDRDGNPNVTAKVTKDVSLLSRWMAIDLYTREVENLRFELSMNQCSDRLSHLVHDILRKASEKSEEERYQS----WNRG------PQ-K----GHNVHG-------L-----------------------------------------------------------------------------------------------------------------------------------------------------------------------------------------------------------------------------------------------------------------------------------------------------------------------------------------------------------------------------------------------------------------------------------------------------------------------------------------------------------------------------------------------------------------------------------------------------------------------------------------------------------------------------------------------------------------------------------------------------------------------------------------------------------------------------------------------------------------------------------------------------------------------------------------------
>XP_022021582.1:1-272_phosphoenolpyruvate_carboxylase_4-like_isoform_X3_[Helianthus_annuus]
--------------------------------------------------------------------------------------------------MTLEEALKLGRVFSHFLSLMG--------------------------IAENHHRSRRTKNVA-QVAKSCDDTFNQLIHSGLSPDKLYDTMCNQEVEIVLTAHPTQINRRTLQYKHLRISHLLEVNDRKDLTQEDQDGLIEDLVREITSIWQTDELRRHKPTPVDEARSGLNYIEQSLWKAVPQYLRRVSNALKK----------HTGKPLPLTCTPIRFGSWMGGDRDGNPNVTAKVTKDVSLLSRWMAIDLYTREVENLRFELSMNQCSDRLSHLVHDILRKASEKSEEERYQS----WNRG------PQ-K----GHNVHG-------L-----------------------------------------------------------------------------------------------------------------------------------------------------------------------------------------------------------------------------------------------------------------------------------------------------------------------------------------------------------------------------------------------------------------------------------------------------------------------------------------------------------------------------------------------------------------------------------------------------------------------------------------------------------------------------------------------------------------------------------------------------------------------------------------------------------------------------------------------------------------------------------------------------------------------------------------------
>GEW93240.1:4-331_phosphoenolpyruvate_carboxylase_4_[Tanacetum_cinerariifolium]
----------IAEEISFQSYEDDLRLLFSLLNDVLHREVGSNIMQ-------KVEHTRTLSQSACLIRAAGIEN---------TAELLEKQLASELSNLTLEEALKLGRAFSHFLSLMG--------------------------IAENHHRSRKLKNGA-QVSKSCDDTFTQLIQGGLSPDKLYETMCNQEVEIVLTAHPTQINRRTLQYKHLRIAHLLEVNDRKDLTQEDQDTLIEDLVREITSIWQTDELRRHKPTPVDEARSGLNYIEQSLWKAVPQYLRRVSNALKK----------HTGKQLPLTCTPIKFGSWMGGDRDGNPNVTAKVTKDVSLLSRWMAIDLYIREVDNLRFELSMNPCSDLLSSLVHEIIRKEYSEEDRHDK-------------------------------------------------------------------------------------------------------------------------------------------------------------------------------------------------------------------------------------------------------------------------------------------------------------------------------------------------------------------------------------------------------------------------------------------------------------------------------------------------------------------------------------------------------------------------------------------------------------------------------------------------------------------------------------------------------------------------------------------------------------------------------------------------------------------------------------------------------------------------------------------------------------------------------------------------------------------------------------
>PWA86046.1:8-335_phosphoenolpyruvate_carboxylase_[Artemisia_annua]
----------IAEEISFQSYEDDLGLLFSLLNDVLHREIGSNIMQ-------KVERTRTLSQSACLIRAAGIEN---------TAELLEKQLASELSNLTLEEALKLGRAFSHFLSLMG--------------------------IAENHHRSRKSKNVA-QVSKSCDDTFNQLIQGGLSPDKLYETMCNQEVEIVLTAHPTQINRRTLQYKQLKIAHLLEVNDRKDLTQEDQDTLIEDLVREITSIWQTDELRRQKPTPVEEARSGLNYIEQSLWKAVPQYLRRVSNALKK----------HTGKPLPLTCTPIKFGSWMGGDRDGNPNVTAKVTKEVSLLSRWMAIDLYIREVDNLRFELSMNQCSDLLSSLVHEIIRNENSEEDRHKK-------------------------------------------------------------------------------------------------------------------------------------------------------------------------------------------------------------------------------------------------------------------------------------------------------------------------------------------------------------------------------------------------------------------------------------------------------------------------------------------------------------------------------------------------------------------------------------------------------------------------------------------------------------------------------------------------------------------------------------------------------------------------------------------------------------------------------------------------------------------------------------------------------------------------------------------------------------------------------------
>AJD81372.1:1-128_phosphoenolpyruvate_carboxylase,_partial_[Egeria_densa]
------------------------------------------------------------------------------------------------------------------------------------------------------------------------------------------------------------------------------------------------------------------------RAGLHIVEQSLWKAIPHYLRRVSNALKK----------HTGRPLPLTCTPIKFGSWMGGDRDGNPNVTSKVTRNVSLLSQWMAIDLFVREVDNLRFELSMNRCSDKLGKLAHEILLKETAPEDRH-GDS----WNSSNKT-HA-K-------------------------------------------------------------------------------------------------------------------------------------------------------------------------------------------------------------------------------------------------------------------------------------------------------------------------------------------------------------------------------------------------------------------------------------------------------------------------------------------------------------------------------------------------------------------------------------------------------------------------------------------------------------------------------------------------------------------------------------------------------------------------------------------------------------------------------------------------------------------------------------------------------------------------------------------------------------------
>EPS69811.1:8-351_hypothetical_protein_M569_04952_[Genlisea_aurea]
----------IAEEISLRGFEDDCRLLGNLLNDVLQREVGPGFME-------KLEKTRVLAQSACNMRMAGMEE---------TAEVLEKQMAEEMSKLTLEEALSIARAFSHYLNLTG--------------------------IAETHHRVTKAKNPP-ALAKSCDDTLNQLVHAGVYPEELYDTVCKQEVEIVLTAHPTQINRRTLQYKHIRIAHLLEYNDRPDLGHEEREMLIEDLVRELTSLWQTDELRRHKPTPVDEARAGLNIVEQSLWRAVPHYLRRLSNSLKK----------HTGKPLPLTCTPIKFGSWMGGDRDGNPNVTAQAMCYVSLLSRWMAIDLYVREVDNLRFELSMNQCNEKLSRLAHEILETGRFHNKD-------------------LINY----GNPAPP-------FPTQLPSGA---------------------------------------------------------------------------------------------------------------------------------------------------------------------------------------------------------------------------------------------------------------------------------------------------------------------------------------------------------------------------------------------------------------------------------------------------------------------------------------------------------------------------------------------------------------------------------------------------------------------------------------------------------------------------------------------------------------------------------------------------------------------------------------------------------------------------------------------------------------------------------------------------------------------------------------
>XP_012855285.1:1-322_PREDICTED:_phosphoenolpyruvate_carboxylase_4_[Erythranthe_guttata]
-MAEMTD--DIAEEISLQGFEDDCRLLGNLLNDVLHREVGPEFME-------KLEKTRVLAQSACNMRTAGIED---------TAELLEKQLAAMLSKMTLEEALSLARAFSHYLNLTG--------------------------IAETHHRVTKAQSSS-QLSKSCDDTLNQLVQSGVSPDELYNTVCKQEVEIVLTAHPTQINRRTLQYKHIRIAHLLEYNDRPDLGHEDREMLIEDLVRELTSIWQTDELRRHKPTPVDEARAGLNIVEQSLWRAVPHYLRRLSIALKK----------HTGKPLPLTCTPIKFGSWMGGDRDGNPNVTAKVTRDVSLLSRWMAIDLYLGEVDNLRFELSMNQCDVKLKKLAREI--------------------------------------------------------------------------------------------------------------------------------------------------------------------------------------------------------------------------------------------------------------------------------------------------------------------------------------------------------------------------------------------------------------------------------------------------------------------------------------------------------------------------------------------------------------------------------------------------------------------------------------------------------------------------------------------------------------------------------------------------------------------------------------------------------------------------------------------------------------------------------------------------------------------------------------------------------------------------------------------------
>EYU22615.1:1-322_hypothetical_protein_MIMGU_mgv1a000787mg_[Erythranthe_guttata]
-MAEMTD--DIAEEISLQGFEDDCRLLGNLLNDVLHREVGPEFME-------KLEKTRVLAQSACNMRTAGIED---------TAELLEKQLAAMLSKMTLEEALSLARAFSHYLNLTG--------------------------IAETHHRVTKAQSSS-QLSKSCDDTLNQLVQSGVSPDELYNTVCKQEVEIVLTAHPTQINRRTLQYKHIRIAHLLEYNDRPDLGHEDREMLIEDLVRELTSIWQTDELRRHKPTPVDEARAGLNIVEQSLWRAVPHYLRRLSIALKK----------HTGKPLPLTCTPIKFGSWMGGDRDGNPNVTAKVTRDVSLLSRWMAIDLYLGEVDNLRFELSMNQCDVKLKKLAREI--------------------------------------------------------------------------------------------------------------------------------------------------------------------------------------------------------------------------------------------------------------------------------------------------------------------------------------------------------------------------------------------------------------------------------------------------------------------------------------------------------------------------------------------------------------------------------------------------------------------------------------------------------------------------------------------------------------------------------------------------------------------------------------------------------------------------------------------------------------------------------------------------------------------------------------------------------------------------------------------------
>PIN07463.1:8-438_Phosphoenolpyruvate_carboxylase_[Handroanthus_impetiginosus]
----------IAEEISFQGFEDDCRLLGNLLNDVLQREVGPQFME-------KLERTRVLAQSACNMRMAGIED---------TAELLEKQLAAELSKMTLEEALSLARAFSHYLNLTG--------------------------IAETHHRVTKARSAP-RLSKSCDDTLNELVQSGVSPDELYDTVCKQEVEIVLTAHPTQINRRTLQYKHIRIAHLLEYNDRPDLGLEDREMLIEDLVREIASIWQTDELRRHNPTPVDEARAGLSIVEQSLWRAVPHYLRRLSNALKK----------HTGRPLPLTCTPIKFGSWMGGDRDGNPNVTAKVTRDVSLLSRWMAIDLYMREVDNLRFELSMNQCSAKLSGMAHEILEKEKSLENRH--ES----WSQLSTS-SHFKTH----SHHTPP-------LPTQLPAGADLP--SCAERNDVESHY-PR--LHVP---GSEF------------KPLNRQDTQDS--------------------------SKF-KES------------------------------------------S------------GDLNKLSIKTHGNGNINSTG-----------------------------------SAPVTPRGSS-F-S------------------------------------------------------------------------------------------------------------------------------------------------------------------------------------------------------------------------------------------------------------------------------------------------------------------------------------------------------------------------------------------------------------------------------------------------------------------------------------------------------------------------------------------------------------------------------------------------------------------------------------------------------------------------------------------------------------------
>XP_010532410.1:7-157_PREDICTED:_phosphoenolpyruvate_carboxylase_4_isoform_X4_[Tarenaya_hassleriana]
------------------------------------------------------------------------------------------------------------------------------------------------------------------------------------------------------------------------------------------------IWEITSLWQTDELRRQKPTPVDEARAGLNIVEQSLWKAVPHYLRRVSNALKK----------HTGKPLPLTCTPIKFGSWMGGDRDGNPNVTAKVTRDVSLMSRWMAIDLYIREVDSLRFELSMSHCSDRLSRMAEEILEKEAYEQGQQ--EG----WSQNHNR-SQS--------------------------------------------------------------------------------------------------------------------------------------------------------------------------------------------------------------------------------------------------------------------------------------------------------------------------------------------------------------------------------------------------------------------------------------------------------------------------------------------------------------------------------------------------------------------------------------------------------------------------------------------------------------------------------------------------------------------------------------------------------------------------------------------------------------------------------------------------------------------------------------------------------------------------------------------------------------------
>XP_010532398.1:8-344_PREDICTED:_phosphoenolpyruvate_carboxylase_4_isoform_X2_[Tarenaya_hassleriana]
----------IAEGISFQSFEDDCKLLCNLLNDVLQREVGSEFME-------KIERTRILAQSALNLRLAGIED---------SAELLEKQLTSEISKMSLEEALKLARTFSHFLNLMG--------------------------IAETHHRVRKVRNAV-QLSRSCDDIFSQLSQGGISPDLLYDTVCKQEVEIVLTAHPTQINRRTLQYKHLRIAHLLEYNDRKDLGSEDNDMLIEDLVREITSLWQTDELRRQKPTPVDEARAGLNIVEQSLWKAVPHYLRRVSNALKK----------HTGKPLPLTCTPIKFGSWMGGDRDGNPNVTAKVTRDVSLMSRWMAIDLYIREVDSLRFELSMSHCSDRLSRMAEEILEK-AYEQGQQ--EG----WSQNHNR-SQS--------------------------------------------------------------------------------------------------------------------------------------------------------------------------------------------------------------------------------------------------------------------------------------------------------------------------------------------------------------------------------------------------------------------------------------------------------------------------------------------------------------------------------------------------------------------------------------------------------------------------------------------------------------------------------------------------------------------------------------------------------------------------------------------------------------------------------------------------------------------------------------------------------------------------------------------------------------------
>XP_010532392.1:8-345_PREDICTED:_phosphoenolpyruvate_carboxylase_4_isoform_X1_[Tarenaya_hassleriana]
----------IAEGISFQSFEDDCKLLCNLLNDVLQREVGSEFME-------KIERTRILAQSALNLRLAGIED---------SAELLEKQLTSEISKMSLEEALKLARTFSHFLNLMG--------------------------IAETHHRVRKVRNAV-QLSRSCDDIFSQLSQGGISPDLLYDTVCKQEVEIVLTAHPTQINRRTLQYKHLRIAHLLEYNDRKDLGSEDNDMLIEDLVREITSLWQTDELRRQKPTPVDEARAGLNIVEQSLWKAVPHYLRRVSNALKK----------HTGKPLPLTCTPIKFGSWMGGDRDGNPNVTAKVTRDVSLMSRWMAIDLYIREVDSLRFELSMSHCSDRLSRMAEEILEKEAYEQGQQ--EG----WSQNHNR-SQS--------------------------------------------------------------------------------------------------------------------------------------------------------------------------------------------------------------------------------------------------------------------------------------------------------------------------------------------------------------------------------------------------------------------------------------------------------------------------------------------------------------------------------------------------------------------------------------------------------------------------------------------------------------------------------------------------------------------------------------------------------------------------------------------------------------------------------------------------------------------------------------------------------------------------------------------------------------------
>XP_010532405.1:8-345_PREDICTED:_phosphoenolpyruvate_carboxylase_4_isoform_X3_[Tarenaya_hassleriana]
----------IAEGISFQSFEDDCKLLCNLLNDVLQREVGSEFME-------KIERTRILAQSALNLRLAGIED---------SAELLEKQLTSEISKMSLEEALKLARTFSHFLNLMG--------------------------IAETHHRVRKVRNAV-QLSRSCDDIFSQLSQGGISPDLLYDTVCKQEVEIVLTAHPTQINRRTLQYKHLRIAHLLEYNDRKDLGSEDNDMLIEDLVREITSLWQTDELRRQKPTPVDEARAGLNIVEQSLWKAVPHYLRRVSNALKK----------HTGKPLPLTCTPIKFGSWMGGDRDGNPNVTAKVTRDVSLMSRWMAIDLYIREVDSLRFELSMSHCSDRLSRMAEEILEKEAYEQGQQ--EG----WSQNHNR-SQS--------------------------------------------------------------------------------------------------------------------------------------------------------------------------------------------------------------------------------------------------------------------------------------------------------------------------------------------------------------------------------------------------------------------------------------------------------------------------------------------------------------------------------------------------------------------------------------------------------------------------------------------------------------------------------------------------------------------------------------------------------------------------------------------------------------------------------------------------------------------------------------------------------------------------------------------------------------------
>XP_019054247.1:8-309_PREDICTED:_phosphoenolpyruvate_carboxylase_4-like_[Nelumbo_nucifera]
----------IAEEISFQGFEDDCRLLGSLLNDVLQREVGTEFME-------KVEKYRVLAQSACNMRFSGIED---------TAELIEKQLASELSKMTLEEALSLAKAFSHFLNLME--------------------------YKLL---------------------------------LNFDWLLPQEVEIVLTAHPTQINRRTLQYKHLRISHLLEYKDRQDLSHEDREMLIEDLVREITAIWQTDELRRHKPTPVDEARAGLHIVEQSLWKAVPHYLRRLSNALKK----------HTGKPLPLTCTPIKFGSWMGGDRDGNPNVTAKVTRDVSLLSQWMAIDLYIREIDSLRFELSMNRCSEKLSRLADEILQKEIATEDRN--ES----WNQPPN-------------------------------------------------------------------------------------------------------------------------------------------------------------------------------------------------------------------------------------------------------------------------------------------------------------------------------------------------------------------------------------------------------------------------------------------------------------------------------------------------------------------------------------------------------------------------------------------------------------------------------------------------------------------------------------------------------------------------------------------------------------------------------------------------------------------------------------------------------------------------------------------------------------------------------------------------------------------------
>XP_028768658.1:1-352_phosphoenolpyruvate_carboxylase_4_[Prosopis_alba]
-MADNTD--DIAEEISFQSFDDDCRLLGNMLNDVLQREVGTTFME-------KLEKIRVLAQSACNMRQAGIED---------MAELVEKQLASELSEMTLEEALTLARAFSHHLTLTG--------------------------IAETHHRVRKGRDVA-YLSKSCDDTFNQLLQSGVSPDELYNTVCKQEVEIVLTAHPTQINRRTLQYKHIRISHLLDLNDRPDLSFEDREMVIEDLVREITSIWQTDELRREKPTPADEARAGLNIVEQSLWKAVPHYLRRVSNALKK----------HTGKSLPLTCTPIKFGSWMGGDRDGNPNVTAKVTKDVALLSKWMVIDLYFREVDNLRFELSMNRCSDDLSRLAHTILEEEALSEDSH--EN----WNQSMNR-SQPKHY----GQQA---------------------------------------------------------------------------------------------------------------------------------------------------------------------------------------------------------------------------------------------------------------------------------------------------------------------------------------------------------------------------------------------------------------------------------------------------------------------------------------------------------------------------------------------------------------------------------------------------------------------------------------------------------------------------------------------------------------------------------------------------------------------------------------------------------------------------------------------------------------------------------------------------------------------------------------------------------
>XP_027361836.1:8-334_phosphoenolpyruvate_carboxylase_4_isoform_X1_[Abrus_precatorius]
----------IAEEISFQGFDDDCRLLGNLLNDVLQREAGTTFVD-------KLEKIRVLSQSGCNMRQAGMED---------MAAIIEKQLASDLSKMTLEEALNLARAFSHYLTLMG--------------------------IAETHHRVRKGGNMA-HFAKSCDDIFNQLVHGGVSPDELYNTVCKQEVEIVLTAHPTQINRRTLQYKHIKIAHLLEYNDRPDLGPEDREMVIEDLVREITSIWQTDELRREKPTPVDEARAGLNIVEQSLWKAVPHYLRRVSSALKK----------HTGKSLPLTCTPIKFGSWMGGDRDGNPNVTAKVTKDVSLLSRWMAIDLYVREVDSLRFELSMKRCSDKLLKLAHTILEEANNEERH---EH-----------------------------------------------------------------------------------------------------------------------------------------------------------------------------------------------------------------------------------------------------------------------------------------------------------------------------------------------------------------------------------------------------------------------------------------------------------------------------------------------------------------------------------------------------------------------------------------------------------------------------------------------------------------------------------------------------------------------------------------------------------------------------------------------------------------------------------------------------------------------------------------------------------------------------------------------------------------------------------
>XP_027361837.1:8-333_phosphoenolpyruvate_carboxylase_4_isoform_X2_[Abrus_precatorius]
----------IAEEISFQGFDDDCRLLGNLLNDVLQREAGTTFVD-------KLEKIRVLSQSGCNMRQAGMED---------MAAIIEKQLASDLSKMTLEEALNLARAFSHYLTLMG--------------------------IAETHHRVRKGGNMA-HFAKSCDDIFNQLVHGGVSPDELYNTVCKQEVEIVLTAHPTQINRRTLQYKHIKIAHLLEYNDRPDLGPEDREMVIEDLVREITSIWQTDELRREKPTPVDEARAGLNIVEQSLWKAVPHYLRRVSSALKK----------HTGKSLPLTCTPIKFGSWMGGDRDGNPNVTAKVTKDVSLLSRWMAIDLYVREVDSLRFELSMKRCSDKLLKLAHTILEA-NNEERH---EH-----------------------------------------------------------------------------------------------------------------------------------------------------------------------------------------------------------------------------------------------------------------------------------------------------------------------------------------------------------------------------------------------------------------------------------------------------------------------------------------------------------------------------------------------------------------------------------------------------------------------------------------------------------------------------------------------------------------------------------------------------------------------------------------------------------------------------------------------------------------------------------------------------------------------------------------------------------------------------------
>XP_020207844.1:8-322_phosphoenolpyruvate_carboxylase_4_[Cajanus_cajan]
----------IAEEISFHLFDDDCRLLGNLLKDILQREVGTTFVD-------KLEKIRVLSQSACNMRQAGIED---------MAELLEKQLASELSKMTLEEALTLARAFSHHLTLMG--------------------------IAETHHRVRKGGNLA-YVAKSCDDIFNQLLQAGVSPDDLYSTVCKQEVEIVLTAHPTQINRRTLQYKHIKIAHLLDYNDRPDLGPEDRDMVIEDLVREITSIWQTDELRREKPTPVDEARAGLNIVEQSLWKAVPHYLRRVSSALKK----------HTGKPLPLTCTPIKFGSWMGGDRDGNPNVTAKVTKDVSLLSRWMAIDLYVREVDSMRFELSMNRCSDKLLRLAHEI--------------------------------------------------------------------------------------------------------------------------------------------------------------------------------------------------------------------------------------------------------------------------------------------------------------------------------------------------------------------------------------------------------------------------------------------------------------------------------------------------------------------------------------------------------------------------------------------------------------------------------------------------------------------------------------------------------------------------------------------------------------------------------------------------------------------------------------------------------------------------------------------------------------------------------------------------------------------------------------------------
>RDX62064.1:8-332_Phosphoenolpyruvate_carboxylase_4,_partial_[Mucuna_pruriens]
----------IAEEISFQGFEDDCKLLGNLLSDILQREAGSTFVD-------KLEKIRVLSQSACNMRQAGIED---------MAELLEKQLASELSKMTLEEALTLARAFSHHLTLMG--------------------------IAETHHRVRKGGNMA-LVAKSCDDIFNQLLQGGVSPDELYNTVSKQEVEIVLTAHPTQINRRTLQYKHIKIAHLLEYNDRPDLSSEDREMLIEDLVREITSIWQTDELRRQKPTPVDEARAGLNIVEQSLWKAVPHYLRRVSSALKKISNAIYHSLQHTGKPLPLTCTPIKFGSWMGGDRDGNPNVTAKVTKDVSLLSRWMAIDLYVREVDSLKFELSMNRCSDKLSRLAHEI--------------------------------------------------------------------------------------------------------------------------------------------------------------------------------------------------------------------------------------------------------------------------------------------------------------------------------------------------------------------------------------------------------------------------------------------------------------------------------------------------------------------------------------------------------------------------------------------------------------------------------------------------------------------------------------------------------------------------------------------------------------------------------------------------------------------------------------------------------------------------------------------------------------------------------------------------------------------------------------------------
>XP_010681388.1:7-326_PREDICTED:_phosphoenolpyruvate_carboxylase_4_[Beta_vulgaris_subsp._vulgaris]
----------IAEEISFQSFEDDCRILRSLFNDVLLREVGSDFVH-------KLERIRILAESACNMRSADIED---------TAELLEKQLISELSKMGLEEALMLGRAFSHYLNLMG--------------------------IAETHHRLRKQKNVP-QLSKSCDDIFSKLIQEGVSSDDLYNHVCQQEVEIVLTAHPTQINRRTLQYKHIRIAHLLEYNDRPDLGHEDREMLIEDLVREITSVWQTDELRRHKPTPVDEARAGLHIVEQSLWRAVPHYLRRVSNALKK----------HTGQALPLTCTPIKFGSWMGGDRDGNPNVTAKVTRDVSLLSRWMAVDLYIREVDGLRFELSMNRCSDELLKLTHEILKKEN---------------------------------------------------------------------------------------------------------------------------------------------------------------------------------------------------------------------------------------------------------------------------------------------------------------------------------------------------------------------------------------------------------------------------------------------------------------------------------------------------------------------------------------------------------------------------------------------------------------------------------------------------------------------------------------------------------------------------------------------------------------------------------------------------------------------------------------------------------------------------------------------------------------------------------------------------------------------------------------------
>XP_021718227.1:7-321_phosphoenolpyruvate_carboxylase_4-like_[Chenopodium_quinoa]
----------IAEDISFQSFEDDCRILRSLFSDVLLREVGPDFVH-------KLERVRVLAESACNMRSTGIED---------TAELLEKHLISELSEMDLEEALMLGRAFSHYLNLMG--------------------------IAETHHRLRKQRNVP-QLSKSCDDIFGKLIQEGVSPEDLYNHVSQQEVEIVLTAHPTQINRRTLQYKHIRIAHLLEYNDRPDLGHEDREMLIEDLVREITSVWQTDELRRHKPTPVDEARAGLHIVEQSLWRAIPHYLRRVSNALKK----------HTGKALPLTCTPIKFGSWMGGDRDGNPNVTAKVTRDVSLLSRWMAVDLYIREVDNLRFELSMNRCSDALLKLTHDI--------------------------------------------------------------------------------------------------------------------------------------------------------------------------------------------------------------------------------------------------------------------------------------------------------------------------------------------------------------------------------------------------------------------------------------------------------------------------------------------------------------------------------------------------------------------------------------------------------------------------------------------------------------------------------------------------------------------------------------------------------------------------------------------------------------------------------------------------------------------------------------------------------------------------------------------------------------------------------------------------
>XP_021754933.1:7-321_phosphoenolpyruvate_carboxylase_4-like_[Chenopodium_quinoa]
----------IAEDISFQSFEDDCRILRSLFSDVLLREVGPDFVH-------KLERVRVLAESACNMRSTGIED---------TAELLEKQLISELSEMDLEEALMLGRAFSHYLNLMG--------------------------IAETHHRLRKQRNVP-QLSKSCDDIFGQLIQEGVSPEDLYNHVSQQEVEIVLTAHPTQINRRTLQYKHIRIAHLLEYNDRPDLGHEDREMLIEDLVREITSVWQTDELRRHKPTPVDEARAGLHIVEQSLWRAIPHYLRRVSNALKK----------HTGKALPLTCTPLKFGSWMGGDRDGNPNVTAKVTRDVSLLSRWMAVDLYIREVDNLRFELSMNRCSDALLKLTHDI--------------------------------------------------------------------------------------------------------------------------------------------------------------------------------------------------------------------------------------------------------------------------------------------------------------------------------------------------------------------------------------------------------------------------------------------------------------------------------------------------------------------------------------------------------------------------------------------------------------------------------------------------------------------------------------------------------------------------------------------------------------------------------------------------------------------------------------------------------------------------------------------------------------------------------------------------------------------------------------------------
>XP_031121933.1:8-348_phosphoenolpyruvate_carboxylase_4-like_[Ipomoea_triloba]
----------IAQEISFQNFEDDCRLLQSLLNDVLQRELGPTFMD-------KVERTRCLAQSACNMRIAGIED---------TAYLLEKQLASELSKMTLEEALSLARTFSHYLSLMG--------------------------IAETHHRVRKGQDEP-QLSKSCDDTFNQLLQSGVSPDELYDTVCKQVVEIVLTAHPTQINRRTLQYKHIRIAHLLEYNDRPDLGIEDRDMLIEDLVREITSIWQTDELRRHKPTPVDEARAGLNIVEQTLWKAVPHYLRRVSNALKK----------HTGRPLPLTCTPIKFGSWMGGDRDGNPNVTSKVTKDVSLLSRWMAIDLYVREIDTLRFELSMNQCSDRLSRLAHEILEKENAAEDRN--DR-----NQPSIL-SQSK---------HQG-------------------------------------------------------------------------------------------------------------------------------------------------------------------------------------------------------------------------------------------------------------------------------------------------------------------------------------------------------------------------------------------------------------------------------------------------------------------------------------------------------------------------------------------------------------------------------------------------------------------------------------------------------------------------------------------------------------------------------------------------------------------------------------------------------------------------------------------------------------------------------------------------------------------------------------------------------
>XP_006366062.1:8-322_PREDICTED:_phosphoenolpyruvate_carboxylase_4_[Solanum_tuberosum]
----------VAEEISFQGFDDDCRLLQSLLNDVLHREVGPKFME-------KVERTRVLAQGACNMRIAGIED---------TAELLEKQLASELSKMTLEEALDLARTFSHYLNLMG--------------------------IAETHHRVRKTRGVA-QLSKSCDDIFNHLLQSGVPPDQLYDTVCKQAVEIVLTAHPTQINRRTLQYKHIRIAHLLEYNDRPDLEIEDREMLIEDLVREMTSIWQTDELRRHKPTPVDEARAGLHIVEQTLWKAVPHYLRRVSNALKK----------HTGRPLPLTCTPIRFGSWMGGDRDGNPNVTAKVTKDVSLLSRWMAIDLYVREVDSLRFELSMTQCSERFARLAHEI--------------------------------------------------------------------------------------------------------------------------------------------------------------------------------------------------------------------------------------------------------------------------------------------------------------------------------------------------------------------------------------------------------------------------------------------------------------------------------------------------------------------------------------------------------------------------------------------------------------------------------------------------------------------------------------------------------------------------------------------------------------------------------------------------------------------------------------------------------------------------------------------------------------------------------------------------------------------------------------------------
>XP_004236950.1:8-322_phosphoenolpyruvate_carboxylase_4_[Solanum_lycopersicum]
----------IAEEISFQGFDDDCRLLQSLLNDVLHREVGPKFME-------KVERTRVLAQGACNMRMAGIED---------TAELLEKQLASELSKMTLEEALDLARTFSHYLNLMG--------------------------IAETHHRVRKTRGVV-QLSKSCDDIFNHLLQSGVPPDQLYDTVCKQAVEIVLTAHPTQINRRTLQYKHIRIAHLLEYNDRPDLGIEDRDMLIEDLVREMTSIWQTDELRRHKPTPVDEARAGLHIVEQTLWKAVPHYLRRVSNALKK----------HTGRPLPLTCTPIRFGSWMGGDRDGNPNVTAKVTKDVSLLSRWMAIDLYVREVDSLRFELSMTQCSERFARLAHEI--------------------------------------------------------------------------------------------------------------------------------------------------------------------------------------------------------------------------------------------------------------------------------------------------------------------------------------------------------------------------------------------------------------------------------------------------------------------------------------------------------------------------------------------------------------------------------------------------------------------------------------------------------------------------------------------------------------------------------------------------------------------------------------------------------------------------------------------------------------------------------------------------------------------------------------------------------------------------------------------------
>XP_009615011.1:8-322_phosphoenolpyruvate_carboxylase_4_[Nicotiana_tomentosiformis]
----------IAEEISFQGFEDDCRLLQSLLNDVLNREVGPQFME-------KVERTRVLAQGACNMRMAGIED---------TAELLEKQLASELSKMTLEEALAIARTFSHYLNLMG--------------------------IAETHHRVRKARGEA-QLSKSCDDIFNHLSQSGVPPDQLYDTVCKQAVEIVLTAHPTQINRRTLQYKHIRIAHLLEYNDRPDLGIEDREMLIEDLVREMTSIWQTDELRRHKPTPVDEARAGLHIVEQTLWKAVPHYLRRVSNALKK----------HTGRPLPLTCTPIRFGSWMGGDRDGNPNVTAKVTKDVSLLSRWMAIDLYVREIDSLRFELSMNQCSERFARLAHEI--------------------------------------------------------------------------------------------------------------------------------------------------------------------------------------------------------------------------------------------------------------------------------------------------------------------------------------------------------------------------------------------------------------------------------------------------------------------------------------------------------------------------------------------------------------------------------------------------------------------------------------------------------------------------------------------------------------------------------------------------------------------------------------------------------------------------------------------------------------------------------------------------------------------------------------------------------------------------------------------------
>XP_009762235.1:8-322_PREDICTED:_phosphoenolpyruvate_carboxylase_4_[Nicotiana_sylvestris]
----------IAEEISFQGFEDDCRLLQSLLNDVLNREVGPQFME-------KVERTRVLAQGACNMRMAGIED---------TAELLEKQLASELSKMTLEEALAIARTFSHYLNLMG--------------------------IAETHHRVRKARGEA-QLSKSCDDIFNHLLQSGVPPDQLYDTVCKQAVEIVLTAHPTQINRRTLQYKHIRIAHLLEYNDRPDLGIEDREMLIEDLVREMTSIWQTDELRRHKPTPVDEARAGLHIVEQTLWKAVPHYLRRVSNALKK----------HTGRPLPLTCTPIRFGSWMGGDRDGNPNVTAKVTKDVSLLSRWMAIDLYVREIDSLRFELSMNQCSERFARLAHEI--------------------------------------------------------------------------------------------------------------------------------------------------------------------------------------------------------------------------------------------------------------------------------------------------------------------------------------------------------------------------------------------------------------------------------------------------------------------------------------------------------------------------------------------------------------------------------------------------------------------------------------------------------------------------------------------------------------------------------------------------------------------------------------------------------------------------------------------------------------------------------------------------------------------------------------------------------------------------------------------------
>XP_016432982.1:7-266_PREDICTED:_phosphoenolpyruvate_carboxylase_4-like_[Nicotiana_tabacum]
------------------------------------------------------------------------ED---------TAELLEKQLASELSKMTLEEALAIARTFSHYLNLMG--------------------------IAETHHRVRKARGEA-QLSKSCDDIFNHLLQSGVPPDQLYDTVCKQAVEIVLTAHPTQINRRTLQYKHIRIAHLLEYNDRPDLGIEDREMLIEDLVREMTSIWQTDELRRHKPTPVDEARAGLHIVEQTLWKAVPHYLRRVSNALKK----------HTGRPLPLTCTPIRFGSWMGGDRDGNPNVTAKVTKDVSLLSRWMAIDLYVREIDSLRFELSMNQCSERFARLAHEI--------------------------------------------------------------------------------------------------------------------------------------------------------------------------------------------------------------------------------------------------------------------------------------------------------------------------------------------------------------------------------------------------------------------------------------------------------------------------------------------------------------------------------------------------------------------------------------------------------------------------------------------------------------------------------------------------------------------------------------------------------------------------------------------------------------------------------------------------------------------------------------------------------------------------------------------------------------------------------------------------
>XP_019250166.1:8-322_PREDICTED:_phosphoenolpyruvate_carboxylase_4_[Nicotiana_attenuata]
----------IAEEISFQGFEDDCRLLQSLLNDVLNREVGPQFME-------KVERTRVLAQGACNMRMAGIED---------TAELLEKQLASELSKMTLEEALAIARTFSHYLNLMG--------------------------IAETHHRVRKARGEA-QLSKSCDDIFNHLLQSGVPPDQLYDTVCKQAVEIVLTAHPTQINRRTLQYKHIRIAHLLEYNDRPDLGIEDREMLIEDLVREMTSIWQTDELRRHKPTPVDEARAGLHIVEQTLWKAVPHYLRRVSNALKK----------HTGRPLPLTCTPIRFGSWMGGDRDGNPNVTAKVTKDVSLLSRWMAIDLYVREIDSLRFELSMNQCSERFARLAHEI--------------------------------------------------------------------------------------------------------------------------------------------------------------------------------------------------------------------------------------------------------------------------------------------------------------------------------------------------------------------------------------------------------------------------------------------------------------------------------------------------------------------------------------------------------------------------------------------------------------------------------------------------------------------------------------------------------------------------------------------------------------------------------------------------------------------------------------------------------------------------------------------------------------------------------------------------------------------------------------------------
>XP_016572909.1:8-322_PREDICTED:_phosphoenolpyruvate_carboxylase_4_[Capsicum_annuum]
----------IAEEISFQGFEDDCRLLQSLLNDVLNREVGPQFME-------KVERTRVLAQGACNMRMAGIED---------TAELLEKQLASELSEMTLEEALALARTFSHYLNLMG--------------------------IAETHHRVRKARGVA-QLSKSCDDIFNHLLQSGVPPDQLFETVCKQVVGIVLTAHPTQINRRTLQYKHIRIAHLLEYNDRPDLGIEDREMLIEDLVREMTSIWQTDELRRHKPTPVDEARAGLHIVEQTLWKAVPHYLRRVSNALKK----------HTGRPLPLTCTPIRFGSWMGGDRDGNPNVTTKVTKDVSLLSRWMAIDLYVREVDSLRFELSMNQCSERFARLAHEI--------------------------------------------------------------------------------------------------------------------------------------------------------------------------------------------------------------------------------------------------------------------------------------------------------------------------------------------------------------------------------------------------------------------------------------------------------------------------------------------------------------------------------------------------------------------------------------------------------------------------------------------------------------------------------------------------------------------------------------------------------------------------------------------------------------------------------------------------------------------------------------------------------------------------------------------------------------------------------------------------
>KAF3654009.1:8-322_Phosphoenolpyruvate_carboxylase_4_[Capsicum_annuum]
----------IAEEISFQGFEDDCRLLQSLLNDVLNREVGPQFME-------KVERTRVLAQGACNMRMAGIED---------TAELLEKQLASELSEMTLEEALALARTFSHYLNLMG--------------------------IAETHHRVRKARGVA-QLSKSCDDIFNHLLQSGVPPDQLFETVCKQVVGIVLTAHPTQINRRTLQYKHIRIAHLLEYNDRPDLGIEDREMLIEDLVREMTSIWQTDELRRHKPTPVDEARAGLHIVEQTLWKAVPHYLRRVSNALKK----------HTGRPLPLTCTPIRFGSWMGGDRDGNPNVTTKVTKDVSLLSRWMAIDLYVREVDSLRFELSMNQCSERFARLAHEI--------------------------------------------------------------------------------------------------------------------------------------------------------------------------------------------------------------------------------------------------------------------------------------------------------------------------------------------------------------------------------------------------------------------------------------------------------------------------------------------------------------------------------------------------------------------------------------------------------------------------------------------------------------------------------------------------------------------------------------------------------------------------------------------------------------------------------------------------------------------------------------------------------------------------------------------------------------------------------------------------
>PHU17791.1:8-322_Phosphoenolpyruvate_carboxylase_4_[Capsicum_chinense]
----------IAEEISFQGFEDDCRLLQSLLNDVLNREVGPQFME-------KVERTRVLAQGACNMRMAGIED---------TAELLEKQLASELSEMTLEEALALARTFSHYLNLMG--------------------------IAETHHRVRKARGVA-QLSKSCDDIFNHLLQSGVPPDQLFETVCKQVVGIVLTAHPTQINRRTLQYKHIRIAHLLEYNDRPDLGIEDREMLIEDLVREMTSIWQTDELRRHKPTPVDEARAGLHIVEQTLWKAVPHYLRRVSSALKK----------HTGRPLPLTCTPIRFGSWMGGDRDGNPNVTTKVTKDVSLLSRWMAIDLYVREVDSLRFELSMNQCSERFARLAHEI--------------------------------------------------------------------------------------------------------------------------------------------------------------------------------------------------------------------------------------------------------------------------------------------------------------------------------------------------------------------------------------------------------------------------------------------------------------------------------------------------------------------------------------------------------------------------------------------------------------------------------------------------------------------------------------------------------------------------------------------------------------------------------------------------------------------------------------------------------------------------------------------------------------------------------------------------------------------------------------------------
>XP_028052618.1:8-384_phosphoenolpyruvate_carboxylase_4-like_isoform_X3_[Camellia_sinensis]
----------IAEEISFQSFEDDCRLLGSLLKDVIQREAGFPFME-------KLERNRVLAQSACNMRLAGIED---------TAELLEKQLSSEMSKMTLEEALTLARAFSHYLTLMG--------------------------IAETHHRVRKTRNVA-YLSKSCDDIFNQLVQGGVPPDELYNTVCKQEVEIVLTAHPTQINRRTLQYKHIRIAHLLEFNDRPDLGHEDRDMLIEDLVREITSIWQTDELRRHKPTPVDEAKAGLHIVEQSLWKAVPHYLRRVSNALKK----------HTGRPLPLTCTPIKFGAWMGGDRDGNPSVTAKVTRDVSLLSSWMAIDLYFREVDNLRFELSMNSCSDRLSRLVHEILERECQDGESQ--YP----RTVLPGT-NYVLLN----HQAGHG-------TS---RSGSSFH--D-----SNHSLH-KK--FVDG---N-I------------------ANSNNS-------------------------------------------------------------------------------------------------------------------------------------------------------------------------------------------------------------------------------------------------------------------------------------------------------------------------------------------------------------------------------------------------------------------------------------------------------------------------------------------------------------------------------------------------------------------------------------------------------------------------------------------------------------------------------------------------------------------------------------------------------------------------------------------------------------------------------------------------------------------------------
>XP_028052616.1:8-322_phosphoenolpyruvate_carboxylase_4-like_isoform_X1_[Camellia_sinensis]
----------IAEEISFQSFEDDCRLLGSLLKDVIQREAGFPFME-------KLERNRVLAQSACNMRLAGIED---------TAELLEKQLSSEMSKMTLEEALTLARAFSHYLTLMG--------------------------IAETHHRVRKTRNVA-YLSKSCDDIFNQLVQGGVPPDELYNTVCKQEVEIVLTAHPTQINRRTLQYKHIRIAHLLEFNDRPDLGHEDRDMLIEDLVREITSIWQTDELRRHKPTPVDEAKAGLHIVEQSLWKAVPHYLRRVSNALKK----------HTGRPLPLTCTPIKFGAWMGGDRDGNPSVTAKVTRDVSLLSSWMAIDLYFREVDNLRFELSMNSCSDRLSRLVHEI--------------------------------------------------------------------------------------------------------------------------------------------------------------------------------------------------------------------------------------------------------------------------------------------------------------------------------------------------------------------------------------------------------------------------------------------------------------------------------------------------------------------------------------------------------------------------------------------------------------------------------------------------------------------------------------------------------------------------------------------------------------------------------------------------------------------------------------------------------------------------------------------------------------------------------------------------------------------------------------------------
>XP_028103577.1:8-322_phosphoenolpyruvate_carboxylase_4-like_[Camellia_sinensis]
----------IVGEISFQSFEDDCRLLGSLLKDVIQREAGCKFME-------KLERNRVLAQSACNMRLAGIED---------TAELLEKQLASEMSKMTLEEALTIVRAFSHYLTLMG--------------------------IAETHHRVRKLRSVA-HLSKSCDDIFNQLIHGGVSPDELYNNVCKQEVEIVLTAHPTQINRRTLQYKHIRVAHLLEFNDRPDLGHEDREMLIEDLVREITSIWQTDELRRHKPTPVDEAKAGLHIVEQSLWKAVPHYLRRVSNALKK----------HTGRPLPLTCTPIKFGAWMGGDRDGNPNVTSKVTKDVSLLSRWMAIDLYIREIDNLRFELSMNCCNDRLLRLATEI--------------------------------------------------------------------------------------------------------------------------------------------------------------------------------------------------------------------------------------------------------------------------------------------------------------------------------------------------------------------------------------------------------------------------------------------------------------------------------------------------------------------------------------------------------------------------------------------------------------------------------------------------------------------------------------------------------------------------------------------------------------------------------------------------------------------------------------------------------------------------------------------------------------------------------------------------------------------------------------------------
>KMZ56135.1:8-327_Phosphoenolpyruvate_carboxylase_[Zostera_marina]
----------IAEEISFQAFDDDCRLLESLLRDVLHREAGPQFTD-------IFERNRILAQSAVNMRTAGLTD---------MAELLEKQLASDISKMPLEGALTLARAFSHYLNLMG--------------------------IAETHHRVREARSTS-SLSKSCDDIFDKLIQSGVPPQELYDTVCKQEVEIVLTAHPTQINRRTLQYKHIRIAHLLEYNDRADLSHEDKEMVIEDLAREITSIWQTDELRRQKPTPVDEARAGLHIVEQSLWKAVPHYLRRVSNSLKK----------HTGRPLPLTCTPIKFGSWMGGDRDGNPSVTAKVTRNVSLLSQWMAIDLYLREVDNLRFELSMNRCSDELAAFANEILLKEN---------------------------------------------------------------------------------------------------------------------------------------------------------------------------------------------------------------------------------------------------------------------------------------------------------------------------------------------------------------------------------------------------------------------------------------------------------------------------------------------------------------------------------------------------------------------------------------------------------------------------------------------------------------------------------------------------------------------------------------------------------------------------------------------------------------------------------------------------------------------------------------------------------------------------------------------------------------------------------------------
>OAY65640.1:8-325_Phosphoenolpyruvate_carboxylase_4_[Ananas_comosus]
----------IAEEISFQSFEDDCRLLGSLLNDVLHREIGPQFMD-------NVERKRILAQSAVNMRAAGMEE---------TAELLEKQLAMEISKMTLEEALSLARAFSHYLSLMS--------------------------IAETHHRVRKARNVA-YLSKSCDDIFSKLIHGGVPPEELYNTVCKQEVEIVLTAHPTQINRRTLQYKHIRIAHLLEFNERPDLSHEDKEMLIEDLMREITAIWQTDELRRHKPTPVDEARTGLHIVEQSLWKAIPHYLRRVSNALKK----------HTSRPLPLTCTPIKFGSWMGGDRDGNPNVTAKVTRDVSLLSRWMAMDLYIREVDNLRFELSMNRCNGRLASLANEILLK-----------------------------------------------------------------------------------------------------------------------------------------------------------------------------------------------------------------------------------------------------------------------------------------------------------------------------------------------------------------------------------------------------------------------------------------------------------------------------------------------------------------------------------------------------------------------------------------------------------------------------------------------------------------------------------------------------------------------------------------------------------------------------------------------------------------------------------------------------------------------------------------------------------------------------------------------------------------------------------------------
>XP_020097201.1:8-325_phosphoenolpyruvate_carboxylase_4_isoform_X1_[Ananas_comosus]
----------IAEEISFQSFEDDCRLLGSLLNDVLHREIGPQFMD-------NVERKRILAQSAVNMRAAGMEE---------TAELLEKQLAMEISKMTLEEALSLARAFSHYLSLMS--------------------------IAETHHRVRKARNVA-YLSKSCDDIFSKLIHGGVPPEELYNTVCKQEVEIVLTAHPTQINRRTLQYKHIRIAHLLEFNERPDLSHEDKEMLIEDLMREITAIWQTDELRRHKPTPVDEARTGLHIVEQSLWKAIPHYLRRVSNALKK----------HTSRPLPLTCTPIKFGSWMGGDRDGNPNVTAKVTRDVSLLSRWMAMDLYIREVDNLRFELSMNRCNGRLASLANEILLK-----------------------------------------------------------------------------------------------------------------------------------------------------------------------------------------------------------------------------------------------------------------------------------------------------------------------------------------------------------------------------------------------------------------------------------------------------------------------------------------------------------------------------------------------------------------------------------------------------------------------------------------------------------------------------------------------------------------------------------------------------------------------------------------------------------------------------------------------------------------------------------------------------------------------------------------------------------------------------------------------
>XP_020097202.1:1-269_phosphoenolpyruvate_carboxylase_4_isoform_X2_[Ananas_comosus]
------------------------------------------------------------------MRAAGMEE---------TAELLEKQLAMEISKMTLEEALSLARAFSHYLSLMS--------------------------IAETHHRVRKARNVA-YLSKSCDDIFSKLIHGGVPPEELYNTVCKQEVEIVLTAHPTQINRRTLQYKHIRIAHLLEFNERPDLSHEDKEMLIEDLMREITAIWQTDELRRHKPTPVDEARTGLHIVEQSLWKAIPHYLRRVSNALKK----------HTSRPLPLTCTPIKFGSWMGGDRDGNPNVTAKVTRDVSLLSRWMAMDLYIREVDNLRFELSMNRCNGRLASLANEILLK-----------------------------------------------------------------------------------------------------------------------------------------------------------------------------------------------------------------------------------------------------------------------------------------------------------------------------------------------------------------------------------------------------------------------------------------------------------------------------------------------------------------------------------------------------------------------------------------------------------------------------------------------------------------------------------------------------------------------------------------------------------------------------------------------------------------------------------------------------------------------------------------------------------------------------------------------------------------------------------------------
>XP_017637910.1:8-322_PREDICTED:_phosphoenolpyruvate_carboxylase_4_[Gossypium_arboreum]
----------IAEEISFQSFEDDFKLLGNLLNDVLQREVGAQFMA-------KIERIRLLALSASNMRLSGIEN---------MAALLEKQLASEISEMTLEEALKLARAFSHYLTLMG--------------------------IAETYHRVRKGRSVT-HLSKSCDDIFSQLIQGGVTPNDLYDTVCKQEVEIVLTAHPTQINRRTLQYKHIRIAHLLEYNDRPDLGHEDREMLIEDLVREITSIWQTDELRRHKPTPVDEARAGLNIVEQSLWKAVPHYLRRVSTALKK----------HTGKPLPLTCTPIKFGSWMGGDRDGNPNVTAKVTRDVSLLSRWMAIDLYIREIDSLRFELSMNRCNDRLSRLAQEI--------------------------------------------------------------------------------------------------------------------------------------------------------------------------------------------------------------------------------------------------------------------------------------------------------------------------------------------------------------------------------------------------------------------------------------------------------------------------------------------------------------------------------------------------------------------------------------------------------------------------------------------------------------------------------------------------------------------------------------------------------------------------------------------------------------------------------------------------------------------------------------------------------------------------------------------------------------------------------------------------
>XP_016722786.1:8-322_PREDICTED:_phosphoenolpyruvate_carboxylase_4-like_[Gossypium_hirsutum]
----------IAEEISFQSFEDDFKLLGNLLNDVLQREVGAQFMA-------KIERIRLLALSASNMRLSGIEN---------MAALLEKQLASEISEMTLEEALKLARAFSHYLTLMG--------------------------IAETYHRVRKGRSVT-HLSKSCDDIFSQLIQGGVTPNDLYDTVCKQEVEIVLTAHPTQINRRTLQYKHIRIAHLLEYNDRPDLGHEDREMLIEDLVREITSIWQTDELRRHKPTPVDEARAGLNIVEQSLWKAVPHYLRRVSTALKK----------HTGKPLPLTCTPIKFGSWMGGDRDGNPNVTAKVTRDVSLLSRWMAIDLYIREIDSLRFELSMNRCNDRLSRLAQEI--------------------------------------------------------------------------------------------------------------------------------------------------------------------------------------------------------------------------------------------------------------------------------------------------------------------------------------------------------------------------------------------------------------------------------------------------------------------------------------------------------------------------------------------------------------------------------------------------------------------------------------------------------------------------------------------------------------------------------------------------------------------------------------------------------------------------------------------------------------------------------------------------------------------------------------------------------------------------------------------------
>KAB2053342.1:8-322_hypothetical_protein_ES319_A12G181100v1_[Gossypium_barbadense]
----------IAEEISFQSFEDDFKLLGNLLNDVLQREVGAQFMA-------KIERIRLLALSASNMRLSGIEN---------MAALLEKQLASEISEMTLEEALKLARAFSHYLTLMG--------------------------IAETYHRVRKGRSVT-HLSKSCDDIFSQLIQGGVTPNDLYDTVCKQEVEIVLTAHPTQINRRTLQYKHIRIAHLLEYNDRPDLGHEDREMLIEDLVREITSIWQTDELRRHKPTPVDEARAGLNIVEQSLWKAVPHYLRRVSTALKK----------HTGKPLPLTCTPIKFGSWMGGDRDGNPNVTAKVTRDVSLLSRWMAIDLYIREIDSLRFELSMNRCNDRLSRLAQEI--------------------------------------------------------------------------------------------------------------------------------------------------------------------------------------------------------------------------------------------------------------------------------------------------------------------------------------------------------------------------------------------------------------------------------------------------------------------------------------------------------------------------------------------------------------------------------------------------------------------------------------------------------------------------------------------------------------------------------------------------------------------------------------------------------------------------------------------------------------------------------------------------------------------------------------------------------------------------------------------------
>XP_012438674.1:8-322_PREDICTED:_phosphoenolpyruvate_carboxylase_4_[Gossypium_raimondii]
----------IAEEISFQSFEDDFKLLGNLLNDVLQREVGAQFMA-------KIERIRLLALSASNMRLSGIEN---------MAALLEKQLASEISEMTLEEALKLARAFSHYLTLMG--------------------------IAETYHRVRKGRSVT-HLSKSCDDIFSQLIQGGVTPNDLYDTVCKQEVEIVLTAHPTQINRRTLQYKHIRIAHLLEYNDRPDLGHEDREMLIEDLVREITSIWQTDELRRHKPTPVDEARAGLNIVEQSLWKAVPHYLRRVSTALKK----------HTGKPLPLTCTPIKFGSWMGGDRDGNPNVTAKVTRDVSLLSRWMAIDLYIREIDSLRFELSMNRCNDRLSRLAQEI--------------------------------------------------------------------------------------------------------------------------------------------------------------------------------------------------------------------------------------------------------------------------------------------------------------------------------------------------------------------------------------------------------------------------------------------------------------------------------------------------------------------------------------------------------------------------------------------------------------------------------------------------------------------------------------------------------------------------------------------------------------------------------------------------------------------------------------------------------------------------------------------------------------------------------------------------------------------------------------------------
>OMP06842.1:8-322_Pyruvate/Phosphoenolpyruvate_kinase_[Corchorus_olitorius]
----------IAEEISFQSFEDDCKLLGNLLNDVLLREAGSQFMD-------KLERTRLLAQSASNMRLSGIED---------MAELLEKQLASEISKMTLEEALTLARAFSHYLNLMG--------------------------IAETHHRVRKGRSVT-HLSKSCDDIFSQLVQGGISPNDLYNTVCKQEVEIVLTAHPTQINRRTLQYKHIRIAHLLEYNDRPDLGNEDREMLIEDLVREITSIWQTDELRRHKPTPVDEARAGLNIVEQSLWKAVPHYLRRVSNALKK----------HTGKPLPLTCTPIKFGSWMGGDRDGNPNVTSKVTRDVSLLSRWMAVDLYIQEVDSLRFELSMNQCNDRLSRLAHEI--------------------------------------------------------------------------------------------------------------------------------------------------------------------------------------------------------------------------------------------------------------------------------------------------------------------------------------------------------------------------------------------------------------------------------------------------------------------------------------------------------------------------------------------------------------------------------------------------------------------------------------------------------------------------------------------------------------------------------------------------------------------------------------------------------------------------------------------------------------------------------------------------------------------------------------------------------------------------------------------------
>OMO90176.1:8-294_Pyruvate/Phosphoenolpyruvate_kinase_[Corchorus_capsularis]
----------IAEEISFQSFEDDCKLLGNLLNDVLLREAGSQFMD-------KLERTRLLAQSASNMRLSGIED---------MAELLEKQLASEISKMTLEEALTLARAFSHYLNLMG--------------------------IAETHHRVRKGRSVT-HLSKSCDDIFSQLVQGGISANDLYNTVCKQEVEIVLTAHPTQINRRTLQYKHIRIAHLLEYNDRPDLGNEDREMLIEDLVREITSIWQTDELRRHKPTPVDEARA--------------------------------------GKPLPLTCTPIKFGSWMGGDRDGNPNVTSKVTRDVSLLSRWMAVDLYIQEVDSLRFELSMNQCNDRLSRLAHEI--------------------------------------------------------------------------------------------------------------------------------------------------------------------------------------------------------------------------------------------------------------------------------------------------------------------------------------------------------------------------------------------------------------------------------------------------------------------------------------------------------------------------------------------------------------------------------------------------------------------------------------------------------------------------------------------------------------------------------------------------------------------------------------------------------------------------------------------------------------------------------------------------------------------------------------------------------------------------------------------------
>KZM82528.1:38-344_hypothetical_protein_DCAR_030097_[Daucus_carota_subsp._sativus]
---------------------DDCKLLGNLLHDVLQHSVGNAIRD-------KLERIRVLAQSACVMRTSGIED---------MADYLEKELASNLSNMTLEEASTLARAFSQFLSFMG--------------------------IAETHHRLRNAQDAE-KVSKSCDSTFNQLLQSGVSPDELYDAVCKQEVEIVLTAHPTQINRRTLQYKHIRLAHLLEYNNRPNLGREDREMLIEDLVREITSIWQTDELRRHKPTPVDEARAGLNIVEQSLWKAVPQYLRRVSNALKK----------HTGKPLPLTCTPVTFGSWMGGDRDGNPNVTARVTKDVSLLSRWMAIDLYIREVDHLRFELSVNKCTDRLSKMAHEILAK-----------------------------------------------------------------------------------------------------------------------------------------------------------------------------------------------------------------------------------------------------------------------------------------------------------------------------------------------------------------------------------------------------------------------------------------------------------------------------------------------------------------------------------------------------------------------------------------------------------------------------------------------------------------------------------------------------------------------------------------------------------------------------------------------------------------------------------------------------------------------------------------------------------------------------------------------------------------------------------------------
>XP_017223842.1:8-325_PREDICTED:_phosphoenolpyruvate_carboxylase_4_[Daucus_carota_subsp._sativus]
----------IAEEISYQSFEDDCKLLGNLLHDVLQHSVGNAIRD-------KLERIRVLAQSACVMRTSGIED---------MADYLEKELASNLSNMTLEEASTLARAFSQFLSFMG--------------------------IAETHHRLRNAQDAE-KVSKSCDSTFNQLLQSGVSPDELYDAVCKQEVEIVLTAHPTQINRRTLQYKHIRLAHLLEYNNRPNLGREDREMLIEDLVREITSIWQTDELRRHKPTPVDEARAGLNIVEQSLWKAVPQYLRRVSNALKK----------HTGKPLPLTCTPVTFGSWMGGDRDGNPNVTARVTKDVSLLSRWMAIDLYIREVDHLRFELSVNKCTDRLSKMAHEILAK-----------------------------------------------------------------------------------------------------------------------------------------------------------------------------------------------------------------------------------------------------------------------------------------------------------------------------------------------------------------------------------------------------------------------------------------------------------------------------------------------------------------------------------------------------------------------------------------------------------------------------------------------------------------------------------------------------------------------------------------------------------------------------------------------------------------------------------------------------------------------------------------------------------------------------------------------------------------------------------------------
>XP_011008773.1:8-322_PREDICTED:_phosphoenolpyruvate_carboxylase_4_[Populus_euphratica]
----------IAEEISFQGFDDYCKLLKNLLNDVLQREVGTEFVD-------KLERNLTLAQSACNLRMAGIED---------TAELLEKQLASEISKMTLEEALTLARAFSHYLNLMG--------------------------IAETHHRVRKTRNLA-ILSKSCDEVFNQLLHGGKSGDELYASVCMQEVEIVLTAHPTQINRRTLQYKHVRIAHLLEYNDRPDLTQEDREILIEDLVREITSIWQTDELRRRKPTPVDEARAGLHIVEQSLWKAVPHFLRRVSNALKK----------HTGKPLPLTCTPIKFGSWMGGDRDGNPNVTAKVTRDVSLLSRWMAIDLYIREVDSLRFELSMTRCSDKLSREAHEI--------------------------------------------------------------------------------------------------------------------------------------------------------------------------------------------------------------------------------------------------------------------------------------------------------------------------------------------------------------------------------------------------------------------------------------------------------------------------------------------------------------------------------------------------------------------------------------------------------------------------------------------------------------------------------------------------------------------------------------------------------------------------------------------------------------------------------------------------------------------------------------------------------------------------------------------------------------------------------------------------
>PIA63449.1:8-376_hypothetical_protein_AQUCO_00201057v1_[Aquilegia_coerulea]
----------IAEEISFQSFEDDCRLLGSLLNDVLQREVGDQFIQ-------TIERKRILAQSACNMRMAGIED---------TAELLEKQLASEMSKMTLQEALTVARAFSHYLTIMG--------------------------IAETHHRVRKARNAA-HLSKSCDDIFNQLIQGGVSPEDLYNTVCKQEVEIVLTAHPTQINRRTLQFKHVRIAQLLEYNDRPDLNHEDREMLIEDLAREITAIWQTDELRRQKPTPVDEARSGLHIVEQSLWKAVPHYLRRVSNALKK----------HTGRPLPLTCTPIKFGSWMGGDRDGNPNVTAKVTRDVSLLSRWMAIDFYIKEADSLRFELSMNRCNDKLSRLAHEILHKETTTENWH--ES----WNQPSQP-QFPF-A----SGITQR-------KT---ISESQIG--Q--------SNF-HK--LLEP---S-L------------------PQ-----------------------------------------------------------------------------------------------------------------------------------------------------------------------------------------------------------------------------------------------------------------------------------------------------------------------------------------------------------------------------------------------------------------------------------------------------------------------------------------------------------------------------------------------------------------------------------------------------------------------------------------------------------------------------------------------------------------------------------------------------------------------------------------------------------------------------------------------------------------------------------
>XP_031273632.1:8-322_phosphoenolpyruvate_carboxylase_4_isoform_X1_[Pistacia_vera]
----------IAEEISFQSFEDDCKLLGNLLNDVLQREVGSGFME-------KFERNRVLAQSACNMRLAGIED---------SAELLEKQLALEISKMTLEEALLLARAFSHYLNLMG--------------------------IAETHHRVRKSRNAV-NLSKSCDDIFSKLVQGGISPDDLYNTVCKQEVEIVLTAHPTQINRRTLQYKHIRIAHLLDYNDRPDLCHEDRELLIEDLVREITSIWQTDELRRHRPTPVEEARAGLNIVEQTLWKAVPDYLRRVNNALKK----------HTGKRLPLTCTPIKFGSWMGGDRDGNPNVTAKVTRDVSLLSRWMAIDLYIREVDSLRFELSMNQCSDRLLRVAHEV--------------------------------------------------------------------------------------------------------------------------------------------------------------------------------------------------------------------------------------------------------------------------------------------------------------------------------------------------------------------------------------------------------------------------------------------------------------------------------------------------------------------------------------------------------------------------------------------------------------------------------------------------------------------------------------------------------------------------------------------------------------------------------------------------------------------------------------------------------------------------------------------------------------------------------------------------------------------------------------------------
>XP_031273633.1:8-322_phosphoenolpyruvate_carboxylase_4_isoform_X2_[Pistacia_vera]
----------IAEEISFQSFEDDCKLLGNLLNDVLQREVGSGFME-------KFERNRVLAQSACNMRLAGIED---------SAELLEKQLALEISKMTLEEALLLARAFSHYLNLMG--------------------------IAETHHRVRKSRNAV-NLSKSCDDIFSKLVQGGISPDDLYNTVCKQEVEIVLTAHPTQINRRTLQYKHIRIAHLLDYNDRPDLCHEDRELLIEDLVREITSIWQTDELRRHRPTPVEEARAGLNIVEQTLWKAVPDYLRRVNNALKK----------HTGKRLPLTCTPIKFGSWMGGDRDGNPNVTAKVTRDVSLLSRWMAIDLYIREVDSLRFELSMNQCSDRLLRVAHEV--------------------------------------------------------------------------------------------------------------------------------------------------------------------------------------------------------------------------------------------------------------------------------------------------------------------------------------------------------------------------------------------------------------------------------------------------------------------------------------------------------------------------------------------------------------------------------------------------------------------------------------------------------------------------------------------------------------------------------------------------------------------------------------------------------------------------------------------------------------------------------------------------------------------------------------------------------------------------------------------------
>XP_018809529.1:8-322_PREDICTED:_phosphoenolpyruvate_carboxylase_4-like_isoform_X1_[Juglans_regia]
----------IAEEISFQNFDDDCKLLGSLLNDVLQREVGGIFME-------KVERNRTLAQSACNMRMAGIED---------MAELLEKQLASEISKMTLEEALTLARAFSHYLNLMG--------------------------IAETHHRVRKVRNVV-PLSKSCDDIFNQLVQGGVSPDELYETVCKQEVEIVLTAHPTQINRRTLQYKHVRIAHLLDYNDRSDLGIEDREMLIEDLVREITSIWQTDELRRYKPTPVEEAKAGLNIVEQSLWKAVPHYLRRVSNALKK----------HTGRPLPLTCTPIKFGSWMGGDRDGNPNVTAKVTKDVSLLSRWMAIDLYIREVDSIRFELSMNRCSDRLSKLAHEI--------------------------------------------------------------------------------------------------------------------------------------------------------------------------------------------------------------------------------------------------------------------------------------------------------------------------------------------------------------------------------------------------------------------------------------------------------------------------------------------------------------------------------------------------------------------------------------------------------------------------------------------------------------------------------------------------------------------------------------------------------------------------------------------------------------------------------------------------------------------------------------------------------------------------------------------------------------------------------------------------
>XP_022841528.1:8-349_phosphoenolpyruvate_carboxylase_4-like_[Olea_europaea_var._sylvestris]
----------IAEEISFQSFDDDCRLLESLLKDVLQREVGTHFME-------KVEKTKVLAQSACNMRMATIED---------TAELLEKQLATELSKMSLEEALSLARAFSHYLNLMG--------------------------IAETHHRVTKARSAA-KWSKSCDDTFDQLVQSGVSPDELYNTVCKQEVEIVLTAHPTQINRRTLQYKHIRIAHLLEYNDRPDLGHEDREMLIEDLVREITSIWQTDELRRHKPTPVDEARAGLNIVEQSLWRAVPHYLRRVSNALKK----------HTGKPLPLTCTPIKFGSWMGGDRDGNPNVTAKVTKDVSLLSRWMAIDLYIREVDSLRFELSMNQCSVQLSRLAHQILEKEKSSEDRH--EN----WNGPSNR-NQSK-H----HG-----------------------------------------------------------------------------------------------------------------------------------------------------------------------------------------------------------------------------------------------------------------------------------------------------------------------------------------------------------------------------------------------------------------------------------------------------------------------------------------------------------------------------------------------------------------------------------------------------------------------------------------------------------------------------------------------------------------------------------------------------------------------------------------------------------------------------------------------------------------------------------------------------------------------------------------------------------
>XP_004496214.1:8-322_phosphoenolpyruvate_carboxylase_4_[Cicer_arietinum]
----------IAEEISFQNFDDDCRLLGNLLNDILHREVGTTFVD-------KLERIRVLAQSACNMRQAGIVD---------MAELLEKQLASELSKMTLQEAFTLARAFSHYLTMMG--------------------------IAETHHRVRKGGNMA-QISKSCDDVFNQLVQGGVSPDDLYNTVCKQEVEIVLTAHPTQINRRTLQYKHIRIAHLLDYNDRPDLSPEDREMLIEDLVREITSIWQTDELRRQKPTPVDEARAGLNIVEQSLWKAVPHYLRRVSNALKK----------HTGKPLPLTCTPIKFGTWMGGDRDGNPNVTAKVTKAVSLLSRWMAIDLYIREVDSLRFELSMNRCSDRMSRLAHEI--------------------------------------------------------------------------------------------------------------------------------------------------------------------------------------------------------------------------------------------------------------------------------------------------------------------------------------------------------------------------------------------------------------------------------------------------------------------------------------------------------------------------------------------------------------------------------------------------------------------------------------------------------------------------------------------------------------------------------------------------------------------------------------------------------------------------------------------------------------------------------------------------------------------------------------------------------------------------------------------------
>XP_010044308.1:8-322_PREDICTED:_phosphoenolpyruvate_carboxylase_4_[Eucalyptus_grandis]
----------IAEEISFQNFDDDCKLLGNLLNDVLQREVGAKFME-------KIERNRILAQSACNMRTAGIED---------AAELLEKQLASEISKMTLEEALTLARAFSHYLNLMG--------------------------IAETHHRVRKSRNFT-LLSRSCDDIFSQMIQGGVSPDELYDTVCKQEVEIVLTAHPTQINRRTLQYKHIRIAHLLDYNDRPDLTHEDREMLIEDLVREITAIWQTDELRRHKPTPVDEARAGLNIVEQSLWKAIPHYLRRVSSALKK----------HTGRPLPLTCTPIKFGSWMGGDRDGNPNVTAKVTKDVSLLSRWMAIDLYIREVDSLRFELSMNRCSDRLLRLAHEI--------------------------------------------------------------------------------------------------------------------------------------------------------------------------------------------------------------------------------------------------------------------------------------------------------------------------------------------------------------------------------------------------------------------------------------------------------------------------------------------------------------------------------------------------------------------------------------------------------------------------------------------------------------------------------------------------------------------------------------------------------------------------------------------------------------------------------------------------------------------------------------------------------------------------------------------------------------------------------------------------
>KCW86392.1:1-195_hypothetical_protein_EUGRSUZ_B03067_[Eucalyptus_grandis]
-----------------------------------------------------------------------------------------------------------------------------------------------------------------------------MIQGGVSPDELYDTVCKQEVEIVLTAHPTQINRRTLQYKHIRIAHLLDYNDRPDLTHEDREMLIEDLVREITAIWQTDELRRHKPTPVDEARAGLNIVEQSLWKAIPHYLRRVSSALKK----------HTGRPLPLTCTPIKFGSWMGGDRDGNPNVTAKVTKDVSLLSRWMAIDLYIREVDSLRFELSMNRCSDRLLRLAHEI--------------------------------------------------------------------------------------------------------------------------------------------------------------------------------------------------------------------------------------------------------------------------------------------------------------------------------------------------------------------------------------------------------------------------------------------------------------------------------------------------------------------------------------------------------------------------------------------------------------------------------------------------------------------------------------------------------------------------------------------------------------------------------------------------------------------------------------------------------------------------------------------------------------------------------------------------------------------------------------------------
>XP_022021580.1:423-1033_phosphoenolpyruvate_carboxylase_4-like_isoform_X1_[Helianthus_annuus]
-----------------------------------------------------------------------------------------------------------------------------------------------------------------------------------------------------------------------------------------------------------------------------------------------------------------------------------------------------------------------------------------------------------------------------------------------------------------------------------------------------------------------------------------------------------------------------------------------------------------------------------------------------------------------------------KGSQAGRASFQKLLEPRMPAQNSSISPYRTILGDVKEK---------LMNTRSRLEQLLEGHPCDMDP--------------SDYYDTPNQLLQPLLLLYESLQSCGSGILADGRLADLIRRVSVFGMVLMKIDLRQESGRHSETLDAVTGYLGMGKYSEWDEAKKLEFLSKELKGKRPLVPPTIEVSPEVKEVLDTFRIAAELGSDSLGAYVISMASNASDVLAVELLQKDARLAVAGAQ-----GRPC----VGGILRVVPLFETVGDLRGAGEVIRRLLSIDWYR----------------------------DHIKKNHNGHQEVMVGYSDSGKDAGRFAAAWELYKAQEDVVAACKEFGIKVTLFHGRGGSIGRGGGPTHLAIQSQPPGSVMG--TLRSTEQGEMVQAKFGLPGIAVRQLEVYTTAVLLATLSPPKPPRDQNWRNLMEQISQISCKSYRNTVYENPEFLTYFEEATPQAELGNLNIGSRPTRRKT----SVGIGHLRAIPWIFAWTQTRFVLPAWLGVGAGL---KGVCEMGHADELRAAYKEWPFFQSTLDLIEMVLGKADIPIVKHYDEVLVSES-RRDLGEQLRNELMATEKFVLVVTGHEKLYGNNKSLKMLIESRFPYLNPLNMLQVEILKRLRSEPENHKLRDALLITINGIAAGMRNTG
>XP_022021581.1:419-1029_phosphoenolpyruvate_carboxylase_4-like_isoform_X2_[Helianthus_annuus]
-----------------------------------------------------------------------------------------------------------------------------------------------------------------------------------------------------------------------------------------------------------------------------------------------------------------------------------------------------------------------------------------------------------------------------------------------------------------------------------------------------------------------------------------------------------------------------------------------------------------------------------------------------------------------------------KGSQAGRASFQKLLEPRMPAQNSSISPYRTILGDVKEK---------LMNTRSRLEQLLEGHPCDMDP--------------SDYYDTPNQLLQPLLLLYESLQSCGSGILADGRLADLIRRVSVFGMVLMKIDLRQESGRHSETLDAVTGYLGMGKYSEWDEAKKLEFLSKELKGKRPLVPPTIEVSPEVKEVLDTFRIAAELGSDSLGAYVISMASNASDVLAVELLQKDARLAVAGAQ-----GRPC----VGGILRVVPLFETVGDLRGAGEVIRRLLSIDWYR----------------------------DHIKKNHNGHQEVMVGYSDSGKDAGRFAAAWELYKAQEDVVAACKEFGIKVTLFHGRGGSIGRGGGPTHLAIQSQPPGSVMG--TLRSTEQGEMVQAKFGLPGIAVRQLEVYTTAVLLATLSPPKPPRDQNWRNLMEQISQISCKSYRNTVYENPEFLTYFEEATPQAELGNLNIGSRPTRRKT----SVGIGHLRAIPWIFAWTQTRFVLPAWLGVGAGL---KGVCEMGHADELRAAYKEWPFFQSTLDLIEMVLGKADIPIVKHYDEVLVSES-RRDLGEQLRNELMATEKFVLVVTGHEKLYGNNKSLKMLIESRFPYLNPLNMLQVEILKRLRSEPENHKLRDALLITINGIAAGMRNTG
>XP_022021582.1:344-954_phosphoenolpyruvate_carboxylase_4-like_isoform_X3_[Helianthus_annuus]
-----------------------------------------------------------------------------------------------------------------------------------------------------------------------------------------------------------------------------------------------------------------------------------------------------------------------------------------------------------------------------------------------------------------------------------------------------------------------------------------------------------------------------------------------------------------------------------------------------------------------------------------------------------------------------------KGSQAGRASFQKLLEPRMPAQNSSISPYRTILGDVKEK---------LMNTRSRLEQLLEGHPCDMDP--------------SDYYDTPNQLLQPLLLLYESLQSCGSGILADGRLADLIRRVSVFGMVLMKIDLRQESGRHSETLDAVTGYLGMGKYSEWDEAKKLEFLSKELKGKRPLVPPTIEVSPEVKEVLDTFRIAAELGSDSLGAYVISMASNASDVLAVELLQKDARLAVAGAQ-----GRPC----VGGILRVVPLFETVGDLRGAGEVIRRLLSIDWYR----------------------------DHIKKNHNGHQEVMVGYSDSGKDAGRFAAAWELYKAQEDVVAACKEFGIKVTLFHGRGGSIGRGGGPTHLAIQSQPPGSVMG--TLRSTEQGEMVQAKFGLPGIAVRQLEVYTTAVLLATLSPPKPPRDQNWRNLMEQISQISCKSYRNTVYENPEFLTYFEEATPQAELGNLNIGSRPTRRKT----SVGIGHLRAIPWIFAWTQTRFVLPAWLGVGAGL---KGVCEMGHADELRAAYKEWPFFQSTLDLIEMVLGKADIPIVKHYDEVLVSES-RRDLGEQLRNELMATEKFVLVVTGHEKLYGNNKSLKMLIESRFPYLNPLNMLQVEILKRLRSEPENHKLRDALLITINGIAAGMRNTG
>GEW93240.1:394-1037_phosphoenolpyruvate_carboxylase_4_[Tanacetum_cinerariifolium]
---------------------------------------------------------------------------------------------------------------------------------------------------------------------------------------------------------------------------------------------------------------------------------------------------------------------------------------------------------------------------------------------------------------------------------------------------------------------------------------------------SPTAS-------------------------------------------------------------------------------------------------------QNNQKSQS------------------------------NPNTSQ---PTTPK------GSPIAQRKMFAESQVGRTSFQKLLEPKTPQ-KSSVSPYRIVLGDIKEK---------LMNTRRRLEQLLEGHPCDLDP--------------CEYYDTPNQLLQPLLLCYESLQSCGSGILADGRLADLIRRVSVFGMVLMKLDLRQESGRHSETIDAVTNYLGMGKYSEWDEAKKLEFLAKELKGKRPLIPPTIEVSAEVKEVLDTFRVAAELGSDSLGAYVISMASNASDVLAVELLQKDARLAVAGEQ-----GRPC----VGGILRVVPLFETVADLRGAGSVIRRLLSIDWYR----------------------------EHIIKNHSGHQEVMVGYSDSGKDAGRFAAAWELYKAQEDVVAACKEFGIKVTLFHGRGGSIGRGGGPTHLAIQSQPPGSVMG--TLRSTEQGEMVQAKFGLPGIAVRQLEVYTTAVLLATLSPPKPPRDQNWRTLMEEISKISTKNYRSTVYENPEFLTYFQEATPQAELGNLNIGSRPTRRKT----SVGIGHLRAIPWIFAWTQTRFVLPAWLGVGAGL---KGVCDMGHTEELKAAYNEWPFFQSTLDLIEMVLGKADIPIVKHYDEVLVSES-RRGLGDQLRNELLTTENLVLVVTGHEKLSGNNKSLRMLIESRFPYLNPLNMLQVEILKRLRSDTENHKLRDALLITINGIAAGMRNTG
>PWA86046.1:347-1041_phosphoenolpyruvate_carboxylase_[Artemisia_annua]
-------------------------------------------------------------------------------------------------------------------------------------------------------------------------------------------------------------------------------------------------------------------------------------------------------------------------------------------------------------------------------------------------------------------------------HHNIL-------GLPTQLPDGADAP--SHTECNNVESRY-PR--LDVPGSE---YKPL--KEEEKDTSSPTAS-------------------------------------------------------------------------------------------------------QNNQKSQG------------------------------NTSTSQ---PTTPK------ELPISQRKMFAESQVGRTSFKNLLEPKTPQ-KSSISPYRIVLGDIKEK---------LMNTRRQLEQLLEGHPCDLDP--------------CDYYDTPNQLLQPLLLCYESLQSSGSGILADGRLADLIRRVSVFGMVLMKLDLRQESGRHSETIDSVTNYLGMGKYSEWDEAKKLEFLAKELKGKRPLIPPTIEVSAEVKEVLDTFRVAAELGSDSLGAYVISMASNASDVLAVELLQKDARLAVAGEQ-----GRPD----VGGILRVVPLFETVADLRGAGSVIRRLLSIDWYR----------------------------EHIIKNHSGHQEVMVGYSDSGKDAGRFTAAWELYKAQEDVVAACKDFGIKVTLFHGRGGSIGRGGGPTHLAIQSQPPGSVMG--TLRSTEQGEMVQAKFGLPGIAVRQLEVYTTAVLLATLSPPKPPRDQNWRTLMEEISKISTQNYRTTVYENPEFFTYFQEATPQAELGNLNIGSRPTRRKT----SVGIGHLRAIPWIFAWTQTRFVLPAWLGVGAGL---KGVCDMGHTEELKAAYKEWPFFQSTLDLIEMVLGKADIPIVKHYDEVLVSES-RRGLGDQLRNELLTTEKFVLVVTGHEKLSGNNKSLRMLIESRFPYLNPLNMLQVEILKRLRSDTENNKLRDALLITINGIAAGMRNTG
>XP_024991269.1:395-1033_phosphoenolpyruvate_carboxylase_4-like_[Cynara_cardunculus_var._scolymus]
---------------------------------------------------------------------------------------------------------------------------------------------------------------------------------------------------------------------------------------------------------------------------------------------------------------------------------------------------------------------------------------------------------------------------------------------------------------------------------------------------------------------------------------------------------------------------------------------------------------------SN------------------------------ATIGQQ---PSTPKSGSFSPNQLLGQRKVYPETQGARASFRKLLEPSMPQ-KSAISPYRIVLGDVKEK---------LRNTRRRLEQLLEDLPCDQEP--------------GDYYDTPDQLLQPLMLCYESLQSCGSGILADGRLADLIRRVSVFGMVLMKLDLRQESGRHSETLDAITKYLDMGTYSEWDEKKRIDFLTRELKGKRPLVPPTIQVSSEVKEVLDTFRVSAELGSDSLGAYVISMASNASDVLAVELLQKDARLAVAGEQ-----GRPC----VGGLLRVVPLFETVKDLRGAGSVIRKLLSIDWYR----------------------------EHVIKNHSGHQEVMVGYSDSGKDAGRFAAAWELYKAQEDVVAACKEYGIKVTLFHGRGGSIGRGGGPTHLAIQSQPPGSVMG--TLRSTEQGEMVQAKFGLPGMAVRQLEIYTTAVLLATLCPPKPPRDENWRNLMEEISNLSCKSYRSTVYENPEFLTYFQEATPQAELGHLNIGSRPTRRKS----TVGIGDLRAIPWIFAWTQTRFVLPAWLGVGAGL---KGVCEKGGAEELKAAYEEWPFFQSTLDLIEMVLGKADIPIVKHYDEVLVNEC-RRGLGDELRKELLSTEKYVLVVTGHEKLSENNKSLRKLIESRLPYLNPLNMLQVEILKRLRSDTENHKLRDALLITINGIATGMRNTG
>KAD2804308.1:429-1050_hypothetical_protein_E3N88_37685_[Mikania_micrantha]
----------------------------------------------------------------------------------------------------------------------------------------------------------------------------------------------------------------------------------------------------------------------------------------------------------------------------------------------------------------------------------------------------------------------------------------------------------------------------------------------------------------------------------------------------------------------------------------------------------------------------------------------------------------------FSPNQL-SQKKIFAETQVSKASFQKLLEPSMPQ-KSAISPYRIVLGDVKDK---------LINTRRRLEQLLEGLPCDQDP--------------CDYYDSPDQLLQPLMMCYESLQSNGSGILADGRLADLIRRVSVFGMVLMKLDLRQESSRHSDTLDAITKYLGMGTYSEWDEKKRLEFLTKELKGKRPLVPPTIEVSSEVKEVLDTFRVSAELGSDSLGAYVISMASNASDVLAVELLQKDARLAVAGEH-----GKPC----PGGILRVVPLFETVKDLRSAGSVIRELLSIDWYK----------------------------NHIIKNHNGHQEVMVGYSDSGKDAGRFAAAWELYKAQEDVVAACKEYGIKVTLFHGRGGSIGRGGGPTHLAIQSQPPGSVMG--TLRSTEQGEMVQAKFGLPGMAVRQLEIYTTAVLLATLRPPKPPRDENWRNLMEEISNLSCQSYRSTVYDNPEFINYFQEATPQAELGHLNIGSRPTRRKS----SVGIGDLRAIPWIFAWTQTRFVLPAWLGVGAGL---KGVCDKGQVTELKAAYKEWPFFQSTLDLIEMVVGKADSSIVKHYDQVLVHES-RRGLGDDLRRELSTTEKYVLIVTGHDKLSDNNKSLRKLIESRLPYLNPLNMLQVEILKRLRSDPENHKLRDALLITINGIAAGMRNTG
>XP_021976593.1:426-1047_phosphoenolpyruvate_carboxylase_4-like_[Helianthus_annuus]
----------------------------------------------------------------------------------------------------------------------------------------------------------------------------------------------------------------------------------------------------------------------------------------------------------------------------------------------------------------------------------------------------------------------------------------------------------------------------------------------------------------------------------------------------------------------------------------------------------------------------------------------------------------------FSPNQL-GQKKSFAETQFGKVSFRKLLEPSMPQ-ESAISPYRIVLGDVKDK---------LMNTRRRLEQLLEGLPCDQEP--------------GDYYDSPDQLLQPLMLCYESLQSCGSGILADGRLADLIRRVSVFGMVLMKLDLRQESGRHSDTLDAITEYLDMGTYSEWDENKRLQFLTRELKGKRPLVPPTIKVSPEVKEVLDTFRVSAELGSDSLGAYVISMASSASDVLAVELLQKDARLAVAGEQ-----GKPC----RGGSLRVVPLFETVKDLRSAGAVIRELLSIDWYK----------------------------NHIIKNHNGHQEVMVGYSDSGKDAGRFAAAWELYKAQEDVVAACKEYGIKITLFHGRGGSIGRGGGPTHLAIQSQPPGSVMG--TLRSTEQGEMVQAKFGSPGVAVRQLEIYTTAVLLATLRPPKPPRDENWRNLMEEISNLSCQSYRSTVYDNPEFITYFQEATPQAELGHLNIGSRPTRRKS----SVGIGDLRAIPWIFAWTQTRFVLPAWLGVGAGL---KGVCDKGQVKELKAAYKEWPFFQSTIDLIEMVLGKADSSIVKHYDQALVHES-RRGLGDDLRKELLSTEKYVLAVTGHDKLSENNIILRKLIESRLPYLNPLNMLQIEILKRLRSDTENHKLRDALLITINGIAAGMRNTG
>XP_006643661.1:421-1035_PREDICTED:_phosphoenolpyruvate_carboxylase_4_[Oryza_brachyantha]
-------------------------------------------------------------------------------------------------------------------------------------------------------------------------------------------------------------------------------------------------------------------------------------------------------------------------------------------------------------------------------------------------------------------------------------------------------------------------------------------------------------------------------------------------------------------------------------------------------------------------------------------------------------------------------RKMFTESQMGRSSFRKLLEPGISD-RPGITPYRVVLGDVKEK---------LMNTRKRFELLLEDVPCDRDT--------------SEYYETSDQLLEPLLLCYQSLQSCGSSVLADGRLADLIRRVATFGMVLMKLDVRQESGRHTETLDAVTSYLDLGVYSEWDEEKKLDFLTRELKGKRPLVPPYIQVTADVQEVLDTFRVAAELGSDALGAYVISMASNASDVLAVELLQKDARLTVSGDL-----GRPC----PGGTLRVVPLFETVKDLREAGSAIRKLLSIDWYR----------------------------EHIIKNHNGHQEVMVGYSDSGKDAGRFTAAWELYKAQEDVVAACNEFGIKVTLFHGRGGSIGRGGGPTHLAIQSQPPGSVMG--TLRSTEQGEMVQAKFGLPQTSVRQLEIYTTAVLLATLRPPQPPRDPNWRRVMEEISRVSCAQYRSTVYENPEFIKYFQEATPQAELGYLNIGSRPAKRRA----TAGISNLRAIPWVFAWTQTRLVLPAWLGVGRGL---QDACDKGHADELRAMYEEWPFFQSTVDLIEMVVAKADAPMAKHYDDVLVGDGGRRALGAELRQELARTESCVLAVSGHKKLSANNRSLRKLIESRLTYLNPINMLQVEVLRRLRQDHDNRKLRDALLITINGIAAGMRNTG
>VAH70646.1:417-1046_unnamed_protein_product_[Triticum_turgidum_subsp._durum]
--------------------------------------------------------------------------------------------------------------------------------------------------------------------------------------------------------------------------------------------------------------------------------------------------------------------------------------------------------------------------------------------------------------------------------------------------------------------------------------------------------------------------------------------------------------------------------------------------------------------------------------------------------------------MSRTPSGSQLRKMLFTESKIGRSSFRKLLEPSLSD-KPGITPYRIVLGNVKEK---------MMKTRRRLEHLLEDLPCDSDP--------------AEYYETPDQLLEPLLLCYDSLQSCGSSILADGRLADLIRRVATFGMVLMKLDVRQESGRHTEALDAITSYLDLGVYSEWDEEKKLDFLTRELKGKRPLVPPYIEVNADVKEVLDTFRVAAELGSDSLGAYVISMASNASDVLAVELLQKDARLTVSGDL-----GREC----PGGTLRVVPLFETVKDLREAGSAIRKLLAIDWYR----------------------------EHIIKNHNGHQEVMVGYSDSGKDAGRFTAAWELYKAQEDVVAACNEHGIKVTLFHGRGGSIGRGGGPTYLAIQSQPPGSVMG--TLRSTEQGEMVQAKFGLPQTAVRQLEIYTTAVLLATLRPPQPPRDPNWRHVMEEISRASCAHYRRTVYEDPAFVTYFQEATPQAELGYLNIGSRPAKRKAAITAAGGIASLRAIPWVFAWTQTRLALPAWLGVGTGL---QDARDKGRTEDLRAMYEEWPFFQSTLDLIEMVVAKADAPMAKHYDDVLVLSPERRALGEELRRELARAGSCVLAVSGHTKLSANNRSLRRLIESRLPYLNPMNMLQVEVLRRLRRDDDNHKLRDVLLITINGIAAGMRNTG
>CDM80065.1:419-1048_unnamed_protein_product_[Triticum_aestivum]
--------------------------------------------------------------------------------------------------------------------------------------------------------------------------------------------------------------------------------------------------------------------------------------------------------------------------------------------------------------------------------------------------------------------------------------------------------------------------------------------------------------------------------------------------------------------------------------------------------------------------------------------------------------------MSRTPSGSQLRKMLFTESKIGRSSFRKLLEPSLSD-KPGITPYRIVLGNVKEK---------MMKTRRRLEHLLEDLPCDSDP--------------AEYYETPDQLLEPLLLCYDSLQSCGSSILADGRLADLIRRVATFGMVLMKLDVRQESGRHTEALDAITSYLDLGVYSEWDEEKKLDFLTRELKGKRPLVPPYIEVNADVKEVLDTFRVAAELGSDSLGAYVISMASNASDVLAVELLQKDARLTVSGDL-----GREC----PGGTLRVVPLFETVKDLREAGSAIRKLLAIDWYR----------------------------EHIIKNHNGHQEVMVGYSDSGKDAGRFTAAWELYKAQEDVVAACNEHGIKVTLFHGRGGSIGRGGGPTYLAIQSQPPGSVMG--TLRSTEQGEMVQAKFGLPQTAVRQLEIYTTAVLLATLRPPQPPRDPNWRHVMEEISRASCAHYRRTVYEDPAFVTYFQEATPQAELGYLNIGSRPAKRKAAITAAGGIASLRAIPWVFAWTQTRLALPAWLGVGTGL---QDARDKGRTEDLRAMYEEWPFFQSTLDLIEMVVAKADAPMAKHYDDVLVLSPERRALGEELRRELARAGSCVLAVSGHTKLSANNRSLRRLIESRLPYLNPMNMLQVEVLRRLRRDDDNHKLRDVLLITINGIAAGMRNTG
>VAH70648.1:417-1046_unnamed_protein_product_[Triticum_turgidum_subsp._durum]
--------------------------------------------------------------------------------------------------------------------------------------------------------------------------------------------------------------------------------------------------------------------------------------------------------------------------------------------------------------------------------------------------------------------------------------------------------------------------------------------------------------------------------------------------------------------------------------------------------------------------------------------------------------------MSRTPSGSQLRKMLFTESKIGRSSFRKLLEPSLSD-KPGITPYRIVLGNVKEK---------MMKTRRRLEHLLEDLPCDSDP--------------AEYYETPDQLLEPLLLCYDSLQSCGSSILADGRLADLIRRVATFGMVLMKLDVRQESGRHTEALDAITSYLDLGVYSEWDEEKKLDFLTRELKGKRPLVPPYIEVNADVKEVLDTFRVAAELGSDSLGAYVISMASNASDVLAVELLQKDARLTVSGDL-----GREC----PGGTLRVVPLFETVKDLREAGSAIRKLLAIDWYR----------------------------EHIIKNHNGHQEVMVGYSDSGKDAGRFTAAWELYKAQEDVVAACNEHGIKVTLFHGRGGSIGRGGGPTYLAIQSQPPGSVMG--TLRSTEQGEMVQAKFGLPQTAVRQLEIYTTAVLLATLRPPQPPRDPNWRHVMEEISRASCAHYRRTVYEDPAFVTYFQEATPQAELGYLNIGSRPAKRKAAITAAGGIASLRAIPWVFAWTQTRLALPAWLGVGTGL---QDARDKGRTEDLRAMYEEWPFFQSTLDLIEMVVAKADAPMAKHYDDVLVLSPERRALGEELRRELARAGSCVLAVSGHTKLSANNRSLRRLIESRLPYLNPMNMLQVEVLRRLRRDDDNHKLRDVLLITINGIAAGMRNTG
>XP_020184399.1:419-1048_phosphoenolpyruvate_carboxylase_4_isoform_X1_[Aegilops_tauschii_subsp._tauschii]
--------------------------------------------------------------------------------------------------------------------------------------------------------------------------------------------------------------------------------------------------------------------------------------------------------------------------------------------------------------------------------------------------------------------------------------------------------------------------------------------------------------------------------------------------------------------------------------------------------------------------------------------------------------------MSRTPSGSQLRKMLFTESKIGRSSFRKLLEPSLSD-KPGITPYRIVLGNVKEK---------MMKTRRRLEHLLEDLPCDSDP--------------AEYYETPDQLLEPLLLCYDSLQSCGSSILADGRLADLIRRVATFGMVLMKLDVRQESGRHTEALDAITSYLDLGVYSEWDEEKKLDFLTRELKGKRPLVPPYIEVNADVKEVLDTFRVAAELGSDSLGAYVISMASNASDVLAVELLQKDARLTVSGDL-----GREC----PGGTLRVVPLFETVKDLREAGSAIRKLLAIDWYR----------------------------EHIIKNHNGHQEVMVGYSDSGKDAGRFTAAWELYKAQEDVVAACNEHGIKVTLFHGRGGSIGRGGGPTYLAIQSQPPGSVMG--TLRSTEQGEMVQAKFGLPQTAVRQLEIYTTAVLLATLRPPQPPRDPNWRHVMEEISRASCAHYRRTVYEDPAFVTYFQEATPQAELGYLNIGSRPAKRKAAITAAGGIASLRAIPWVFAWTQTRLALPAWLGVGTGL---QDARDKGRTEDLRAMYEEWPFFQSTLDLIEMVVAKADAPMAKHYDDVLVLSPERRALGEELRRELARAGSCVLAVSGHTKLSANNRSLRRLIESRLPYLNPMNMLQVEVLRRLRRDDDNHKLRDVLLITINGIAAGMRNTG
>XP_020184400.1:417-1046_phosphoenolpyruvate_carboxylase_4_isoform_X2_[Aegilops_tauschii_subsp._tauschii]
--------------------------------------------------------------------------------------------------------------------------------------------------------------------------------------------------------------------------------------------------------------------------------------------------------------------------------------------------------------------------------------------------------------------------------------------------------------------------------------------------------------------------------------------------------------------------------------------------------------------------------------------------------------------MSRTPSGSQLRKMLFTESKIGRSSFRKLLEPSLSD-KPGITPYRIVLGNVKEK---------MMKTRRRLEHLLEDLPCDSDP--------------AEYYETPDQLLEPLLLCYDSLQSCGSSILADGRLADLIRRVATFGMVLMKLDVRQESGRHTEALDAITSYLDLGVYSEWDEEKKLDFLTRELKGKRPLVPPYIEVNADVKEVLDTFRVAAELGSDSLGAYVISMASNASDVLAVELLQKDARLTVSGDL-----GREC----PGGTLRVVPLFETVKDLREAGSAIRKLLAIDWYR----------------------------EHIIKNHNGHQEVMVGYSDSGKDAGRFTAAWELYKAQEDVVAACNEHGIKVTLFHGRGGSIGRGGGPTYLAIQSQPPGSVMG--TLRSTEQGEMVQAKFGLPQTAVRQLEIYTTAVLLATLRPPQPPRDPNWRHVMEEISRASCAHYRRTVYEDPAFVTYFQEATPQAELGYLNIGSRPAKRKAAITAAGGIASLRAIPWVFAWTQTRLALPAWLGVGTGL---QDARDKGRTEDLRAMYEEWPFFQSTLDLIEMVVAKADAPMAKHYDDVLVLSPERRALGEELRRELARAGSCVLAVSGHTKLSANNRSLRRLIESRLPYLNPMNMLQVEVLRRLRRDDDNHKLRDVLLITINGIAAGMRNTG
>KAE8780020.1:368-997_phosphoenolpyruvate_carboxylase_4_[Hordeum_vulgare]
--------------------------------------------------------------------------------------------------------------------------------------------------------------------------------------------------------------------------------------------------------------------------------------------------------------------------------------------------------------------------------------------------------------------------------------------------------------------------------------------------------------------------------------------------------------------------------------------------------------------------------------------------------------------MSRTPSGSQLRKMLFTESKIGRSSFRKLLEPSLSD-KPGITPYRIVLGNVKEK---------MMKTRRRIELLLEDLPCDSDP--------------TEYYETPDQLLEPLILCYESLQSCGSSILADGRLADLIRRVATFGMVLMKLDVRQESGRHTEALDAITSYLDLGVYSEWDEEKKLDFLTKELKGKRPLVPPYIEVNADVKEVLDTFRVAAELGSDSLGAYVISMASNASDVLAVELLQKDARLTVSGDL-----GREC----PGGTLRVVPLFETVKDLREAGSAIRKLLAIDWYR----------------------------QHIIKNHNGHQEVMVGYSDSGKDAGRFTAAWELYKAQEDVVAACNEHGIKVTLFHGRGGSIGRGGGPTYLAIQSQPPGSVMG--TLRSTEQGEMVQAKFGLPQTAVRQLEIYTTAVLLATLRPPQPPRDPNWRRVMEEISRASCAHYRRTVYDDPAFVTYFQEATPQAELGYLNIGSRPAKRKAAITAAGGIASLRAIPWVFAWTQTRLALPAWLGVGTGL---QDARDKGRTEDLRAMYEEWPFFRSTLDLIEMVVAKADAPMAKHYDDVLVPSPDRRALGEELRRELAKAESCVLAVSGHTKLSANNRSLRRLIESRLPYLNPMNMLQVEVLRRLRRDDDNTKLRDVLLITINGIAAGMRNTG
>BAK04204.1:419-1048_predicted_protein_[Hordeum_vulgare_subsp._vulgare]
--------------------------------------------------------------------------------------------------------------------------------------------------------------------------------------------------------------------------------------------------------------------------------------------------------------------------------------------------------------------------------------------------------------------------------------------------------------------------------------------------------------------------------------------------------------------------------------------------------------------------------------------------------------------MSRTPSGSQLRKMLFTESKIGRSSFRKLLEPSLSD-KPGITPYRIVLGNVKEK---------MMKTRRRIELLLEDLPCDSDP--------------TEYYETPDQLLEPLILCYESLQSCGSSILADGRLADLIRRVATFGMVLMKLDVRQESGRHTEALDAITSYLDLGVYSEWDEEKKLDFLTKELKGKRPLVPPYIEVNADVKEVLDTFRVAAELGSDSLGAYVISMASNASDVLAVELLQKDARLTVSGDL-----GREC----PGGTLRVVPLFETVKDLREAGSAIRKLLAIDWYR----------------------------EHIIKNHNGHQEVMVGYSDSGKDAGRFTAAWELYKAQEDVVAACNEHGIKVTLFHGRGGSIGRGGGPTYLAIQSQPPGSVMG--TLRSTEQGEMVQAKFGLPQTAVRQLEIYTTAVLLATLRPPQPPRDPNWRRVMEEISRASCAHYRRTVYDDPAFVTYFQEATPQAELGYLNIGSRPAKRKAAITAAGGIASLRAIPWVFAWTQTRLALPAWLGVGTGL---QDARDKGRTEDLRAMYEEWPFFRSTLDLIEMVVAKADAPMAKHYDDVLVPSPDRRALGEELRRELAKAESCVLAVSGHTKLSANNRSLRRLIESRLPYLNPMNMLQVEVLRRLRRDDDNTKLRDVLLITINGIAAGMRNTG
>KZM82528.1:451-1069_hypothetical_protein_DCAR_030097_[Daucus_carota_subsp._sativus]
--------------------------------------------------------------------------------------------------------------------------------------------------------------------------------------------------------------------------------------------------------------------------------------------------------------------------------------------------------------------------------------------------------------------------------------------------------------------------------------------------------------------------------------------------------------------------------------------------------------------------------------------------------------------------PLSAQRKLFAESQTGKTSFHKLLEPSLSQ-RPGIAPYRIILGDVKEK---------LVRTRTRLELQLDNSPIEQDP--------------CDFYETSSQLLEPLLLCYDSLQSCGSGVIADGRLSDLIRRVATFGMGLMKLDLRQESGRHAETLDAITKYLDMGKYSEWDEGKKLEFLTRELKGKRPLVPPSIEVPPDVKEVLETFRIAAILGQDSLGAYVISMASNASDVLAVELLQKDTRLAVAGEL-----GRPC----PSGTLRVVPLFETVTDLRGAGSVIRELLSIDWYR----------------------------EHIIKNHNGHQEVMVGYSDSGKDAGRFTAAWELYKAQENVVAACKEYGIKVTLFHGRGGSIGRGGGPTHLAIQSQPPGSVMG--TLRTTEQGEMVQAKFGLPETAIRQLEIYTTAVLLATLRPPQPPKEEKWRTLMDKISEISCSTYRNTVYENPEFITYFQEATPQAELGNLNIGSRPTRRKS----AGGIGHLRAIPWIFAWTQTRFVLPAWLGVGSGL---KGVCEAGHTDELRAIYKEWPFFQSTIDLIEMVLGKADIPIAKHYDDVLVSES-RRELGVELRKELSTTENYVLQVTGHEKLSENNKSLRKLIESRLPFLNPLNMLQVEILKRLRNDNNNSKLRDALLITINGIAAGMRNTG
>XP_017223842.1:432-1050_PREDICTED:_phosphoenolpyruvate_carboxylase_4_[Daucus_carota_subsp._sativus]
--------------------------------------------------------------------------------------------------------------------------------------------------------------------------------------------------------------------------------------------------------------------------------------------------------------------------------------------------------------------------------------------------------------------------------------------------------------------------------------------------------------------------------------------------------------------------------------------------------------------------------------------------------------------------PLSAQRKLFAESQTGKTSFHKLLEPSLSQ-RPGIAPYRIILGDVKEK---------LVRTRTRLELQLDNSPIEQDP--------------CDFYETSSQLLEPLLLCYDSLQSCGSGVIADGRLSDLIRRVATFGMGLMKLDLRQESGRHAETLDAITKYLDMGKYSEWDEGKKLEFLTRELKGKRPLVPPSIEVPPDVKEVLETFRIAAILGQDSLGAYVISMASNASDVLAVELLQKDTRLAVAGEL-----GRPC----PSGTLRVVPLFETVTDLRGAGSVIRELLSIDWYR----------------------------EHIIKNHNGHQEVMVGYSDSGKDAGRFTAAWELYKAQENVVAACKEYGIKVTLFHGRGGSIGRGGGPTHLAIQSQPPGSVMG--TLRTTEQGEMVQAKFGLPETAIRQLEIYTTAVLLATLRPPQPPKEEKWRTLMDKISEISCSTYRNTVYENPEFITYFQEATPQAELGNLNIGSRPTRRKS----AGGIGHLRAIPWIFAWTQTRFVLPAWLGVGSGL---KGVCEAGHTDELRAIYKEWPFFQSTIDLIEMVLGKADIPIAKHYDDVLVSES-RRELGVELRKELSTTENYVLQVTGHEKLSENNKSLRKLIESRLPFLNPLNMLQVEILKRLRNDNNNSKLRDALLITINGIAAGMRNTG
>EPS69811.1:381-1045_hypothetical_protein_M569_04952_[Genlisea_aurea]
---------------------------------------------------------------------------------------------------------------------------------------------------------------------------------------------------------------------------------------------------------------------------------------------------------------------------------------------------------------------------------------------------------------------------------------------------------------------------------------------------------------------------------------------------------------------------------------QSLLQK-R----SVYDSSKISSNAKAIENGNN------------------------------SKITQP---ATMTRVPSFTSNPVSTQRKLFAESQVGRTSFRKLMESSSSQ-MPGIAPYRVVLGDVKEK---------LLKTRRRMELLIEGLPCEYDW--------------RDYYDTSEQLMEPLLLCYDSLQSCGSGVLADGRLADLIRRVATFGMGLMKLDLRQESGRHSETLDAITRFLDMGTYSNWDEDKKVEFLIKELKGKRPLVPPTIEVSPDVKEVLDTFRVSAELGSDSLGAYVISMASNASDVLAVELLQKDARLSVAGEL-----GRPC----PPGSLRVVPLFETVKDLREAGSVIRKLLSIDWYR----------------------------QHIIKNHNGHQEVMVGYSDSGKDAGRFAAAWELYKAQEDVAAACNEYGIKITLFHGRGGSIGRGGGPTSLAIQSQPPGSVMG--TLRSTEQGEMVQAKFGLPQMAVRQLEIYTTAVLLATLRPPQPPKEEKWRNLMDEISKISCSTYRNVVYEDPEFLAYFHEATPQAELGALNIGSRPTRRKST---TGGIGHLRAIPWIFAWTQTRFVLPVWLGVGAGL---KGICEKGHGEELRAMYREWPFFQTTMDLIEMVLGKADVPISKHYDDVLVSES-RRKLGADLRTELMTAEKFVLLITGHEKLSENNRTLRKLIESRLPYLNPMNMLQVEILKRLRRDEDNNKLRDALLITINGIAAGMRNTG
>XP_031121933.1:416-1052_phosphoenolpyruvate_carboxylase_4-like_[Ipomoea_triloba]
-----------------------------------------------------------------------------------------------------------------------------------------------------------------------------------------------------------------------------------------------------------------------------------------------------------------------------------------------------------------------------------------------------------------------------------------------------------------------------------------------------------------------------------------------------------------------------------------------------------------------------------------------------NGNAPA---PAVTRVASFNSSQVVAQRKLFAESQIGRTSFHKLLEPSLSQ-KPGMAPYRIVLGDVKEK---------LLKTRRRLELLLEDLPCDYDP--------------WDYYETSDQLLEPLLLCYDSLQSCGSGVLADGRLADLIRRLATFGMVLMKLDLRQESARHSETLDAITKYLDMGTYSEWDEDRKLEFLTRELKGKRPLVPPTIKVAPDVKEVLDTFRVAAELGSDSLGAYVISMASNASDVLAVELLQKDARLAVAGEQ-----GKPC----PAGTLRVAPLFETVKDLRAAGSVIRKLLSIDWYR----------------------------EHIIKNHNGHQEVMVGYSDSGKDAGRFTAAWELYKAQEDVVAACNEFGIKVTLFHGRGGSIGRGGGPTYLAIQSQPPGSVMG--TLRSTEQGEMVQAKFGLPQVAVRQLEIYTTAVLLATLQPPQPPREQKWRSLMEDISNSSCNSYRSTVYENPEFLTYFNEATPQAELGYLNIGSRPSRRKS----SVGIGHLRAIPWIFAWTQTRFVLPAWLGVGAGL---KGVCDKGNTNDLKEMYKEWSFFQSTVDLIEMVLGKADSPIAKHYDEVLVSPN-RQALGAELRSELLATEKYVLLVTGHEKLSDNNRSLRRLIESRLPYLNPLNILQVEVLKRLRRDDDNNKLRDALLITINGIAAGMRNTG
>XP_012855285.1:450-1064_PREDICTED:_phosphoenolpyruvate_carboxylase_4_[Erythranthe_guttata]
------------------------------------------------------------------------------------------------------------------------------------------------------------------------------------------------------------------------------------------------------------------------------------------------------------------------------------------------------------------------------------------------------------------------------------------------------------------------------------------------------------------------------------------------------------------------------------------------------------------------------------------------------------------------------QRKQFAESQIGRTSFQKLLEPSSSH-EPGIAPYRVVLGDVKEK---------LTKTRKRLEILLEDLPCEYDP--------------RDYYETSEQLLEPLLLCYNSLQSCGSGILADGRLADLIRRVATFGMVLMKLDLRQESARHSETLDAITQYLGMGTYSDWDEDKKLDFLTRELKGKRPLVPPTIQVAADVKEVLDTFRVAAQLGSDSLGAYVISMASNASDVLAVELLQKDARLAVSGEL-----GKPC----PGGTLRVVPLFETLKDLREAGPVIRKLLSNDWYY----------------------------EHIVKNHNGHQEVMVGYSDSGKDAGRFSAAWELYKAQEDVVAACNKYGIKITLFHGRGGSIGRGGGPTHLAIQSQPPGSVMG--TLRSTEQGEMVQAKFGLPQIAVRQLEIYTTAVLLATLKPPKPPKEQKWRNLMDEISKISCTTYRNTVYENPQFLAYFQEATPQAELGCLNIGSRPTRRKT----STGIGHLRAIPWVFAWTQTRFVLPVWLGVGSGL---KGICEKGHGQDLRAMYREWPFFQSTVDLIEMVLGKADIPIAKHYDEVLVSES-RQELGAELRRELLTAEKFVLLITGHEKLSGNNRSLRKLIESRLPYLNPMNMLQVEILKRLRRDDDNNKLRDALLITINGIAAGMRNTG
>EYU22615.1:372-986_hypothetical_protein_MIMGU_mgv1a000787mg_[Erythranthe_guttata]
------------------------------------------------------------------------------------------------------------------------------------------------------------------------------------------------------------------------------------------------------------------------------------------------------------------------------------------------------------------------------------------------------------------------------------------------------------------------------------------------------------------------------------------------------------------------------------------------------------------------------------------------------------------------------QRKQFAESQIGRTSFQKLLEPSSSH-EPGIAPYRVVLGDVKEK---------LTKTRKRLEILLEDLPCEYDP--------------RDYYETSEQLLEPLLLCYNSLQSCGSGILADGRLADLIRRVATFGMVLMKLDLRQESARHSETLDAITQYLGMGTYSDWDEDKKLDFLTRELKGKRPLVPPTIQVAADVKEVLDTFRVAAQLGSDSLGAYVISMASNASDVLAVELLQKDARLAVSGEL-----GKPC----PGGTLRVVPLFETLKDLREAGPVIRKLLSNDWYY----------------------------EHIVKNHNGHQEVMVGYSDSGKDAGRFSAAWELYKAQEDVVAACNKYGIKITLFHGRGGSIGRGGGPTHLAIQSQPPGSVMG--TLRSTEQGEMVQAKFGLPQIAVRQLEIYTTAVLLATLKPPKPPKEQKWRNLMDEISKISCTTYRNTVYENPQFLAYFQEATPQAELGCLNIGSRPTRRKT----STGIGHLRAIPWVFAWTQTRFVLPVWLGVGSGL---KGICEKGHGQDLRAMYREWPFFQSTVDLIEMVLGKADIPIAKHYDEVLVSES-RQELGAELRRELLTAEKFVLLITGHEKLSGNNRSLRKLIESRLPYLNPMNMLQVEILKRLRRDDDNNKLRDALLITINGIAAGMRNTG
>PIN07463.1:414-1059_Phosphoenolpyruvate_carboxylase_[Handroanthus_impetiginosus]
--------------------------------------------------------------------------------------------------------------------------------------------------------------------------------------------------------------------------------------------------------------------------------------------------------------------------------------------------------------------------------------------------------------------------------------------------------------------------------------------------------------------------------------------------------------------------------------------------------------IKTHGNGNI------------------------------NSTGSA---PVTPRGSSFSSSQLPAQKRLFAESQIGRTSFKRLLEPSSSQ-IPGLAPYRVVLGDVKEK---------LSKTRKRLELLLEDLPCEYDS--------------GDYYETSEQLLEPLLLCYDSLQSCGSGVLADGRLADLIRRVAAFGMVLMKLDLRQESGRHSETLDAITKYLDMATYSEWDEDKKLEFLTRELKGKRPLVPPTIEVAPDVKEVLDTFRVAAELGSDSLGAYVISMASNASDVLAVELLQKDARLAVAGEL-----GRPC----PGGTLRVVPLFETVKDLRQAGSVIRKLLSIDWYR----------------------------EHIIKNHNGHQEVMVGYSDSGKDAGRFTAAWELYKAQEDVVAACNEFGIKITLFHGRGGSIGRGGGPTYLAIQSQPPGSVMG--TLRSTEQGEMVQAKFGLPQMAVRQLEIYTTAVLLATLRPPHPPKEQKWRNLMDEISKISCSNYRSTVYENPEFLAYFHEATPQAELGFLNIGSRPTRRKS----SVGIGHLRAIPWLFAWTQTRFVLPAWLGVGAGL---KGICEKGHTEDLRAMYEEWPFFQSTVDLIEMVLGKADIPIAKHYDEVLVSES-RRELGAELRRELLAAEKFVLLITGHEKLSENNKSLRKLIESRLPYLNPMNMLQVEILKRLRRDDDNNKLRDALLITINGIAAGMRNTG
>XP_022841528.1:406-1059_phosphoenolpyruvate_carboxylase_4-like_[Olea_europaea_var._sylvestris]
----------------------------------------------------------------------------------------------------------------------------------------------------------------------------------------------------------------------------------------------------------------------------------------------------------------------------------------------------------------------------------------------------------------------------------------------------------------------------------------------------------------------------------------------------------------------------------------------------PNNGSKL--SIKTSGNGNA------------------------------SNSGTA---PTTPRSASFSSSQLLAQRKLFAESQIGRTSFQKLLEPSSSQ-KPGIAPYRIVLGNVKEK---------LLKTQRRLELLLEELPCEHDP--------------SDYYETSDQILEPLLLCYDSLQSCGSGILADGRLADLIRRVATFGMVLMKLDLRQESGRHSDTLDAITRYLDMATYSEWDEERKLEFLTRELKGKRPLVPPTIEVAPDVKEVLDTFRVAAELGSDSLGAYVISMASNASDVLAVELLQKDARLAVAGEL-----GRPC----PGGTLRVVPLFETVKDLREAGSAIRKLLSIDWYR----------------------------NHIIKNHNGHQEVMVGYSDSGKDAGRFTAAWELYKAQEDVVAACNEYGIKVTLFHGRGGSIGRGGGPTYLAIQSQPPGSVMG--TLRSTEQGEMVQAKFGLPQIAVRQLEIYTTAVLLATLRPPIHPREQKWRNLMDDISKISCNSYRSTVYENPEFLAYFQEATPQAELGYLNIGSRPTRRKS----SVGIGHLRAIPWIFAWTQTRFVLPAWLGVGAGL---KGVCEKGHTEDLRAMYKEWPFFQSTIDLIEMVIGKADIPIAKHYDEVLVSEK-RQQLGVELRRELLTAEEFVLSVTGHEKLSENNRSLRRLIESRLPYLNPMNMLQVEILKRLRHDDDNNKLRDALLITINGIAAGMRNTG
>XP_006366062.1:437-1050_PREDICTED:_phosphoenolpyruvate_carboxylase_4_[Solanum_tuberosum]
-------------------------------------------------------------------------------------------------------------------------------------------------------------------------------------------------------------------------------------------------------------------------------------------------------------------------------------------------------------------------------------------------------------------------------------------------------------------------------------------------------------------------------------------------------------------------------------------------------------------------------------------------------------------------------RKLFAETQVGRASFQKLMEPSSSH-KPGIAPYRIVLGDVKEK---------LLKSRKRLELLLEDLPCDHDP--------------MDYYETSDQLLEPLLLCYDSLQSCGSGVLADGRLADLIRRVSSFGMVLMKLDLRQESGRHSEALDAITKYLDMGTYSEWDEEQKLDFLIKELKGKRPLVPPTIEVPPDVKEVLDTFKVAAELGSDSLGAYVISMASNASDVLAVELLQKDARLAVAGEL-----GRPC----PGGTLRVVPLFETVKDLREAGSVIRRLLSIDWYR----------------------------DHVIKNHNGHQEVMVGYSDSGKDAGRFTAAWELYKAQEDVVAACNEYGIKITLFHGRGGSIGRGGGPTYLAIQSQPPGSVMG--SLRSTEQGEMVQAKFGLPQMAVRQLEIYTTAVLLATLRPPQPPREQKWRNLMDDISNLSCRSYRSTVYENPEFLTYFHEATPQAELGFLNIGSRPTRRKS----SGGIGQLRAIPWIFAWTQTRFVLPAWLGVGAGL---KGVCDKGHTEDLRAMYREWPFFQSTVDLIEMVLGKADIPIAKHYDDVLVSES-RRGLGAEMRRELLTTGNYVLQVTGHEKLSANNRSLRRLIESRLPYLNPMNILQVEILKRLRRDEDNHKLRDALLITINGIAAGMRNTG
>XP_004236950.1:435-1050_phosphoenolpyruvate_carboxylase_4_[Solanum_lycopersicum]
-----------------------------------------------------------------------------------------------------------------------------------------------------------------------------------------------------------------------------------------------------------------------------------------------------------------------------------------------------------------------------------------------------------------------------------------------------------------------------------------------------------------------------------------------------------------------------------------------------------------------------------------------------------------------------LQRKLFAENQIGRASFQKLMEPSSSH-RPGIAPYRIVLGDVKEK---------LLKSRKRLELLLEDLPCDHDP--------------MDYYETSDQLLEPLLLCYDSLQSCGSGVLADGRLADLIRRVSTFGMVLMKLDLRQESGRHSEALDAITNYLDMGTYSEWDEEKKLDFLIKELKGKRPLVPPTIEVPPDVKEVLDTFKVAAELGSDSLGAYVISMASNASDVLAVELLQKDARLAVAGEL-----GRPC----PGGTLRVVPLFETVKDLREAGSVIRRLLSIDWYR----------------------------DHVIKNHNGHQEVMVGYSDSGKDAGRFTAAWELYKAQEDVVAACNEYGIKITLFHGRGGSIGRGGGPTYLAIQSQPPGSVMG--SLRSTEQGEMVQAKFGLPQMAVRQLEIYTTAVLLATLRPPQPPREQKWRNLMDDISNLSCRSYRSTVYENPEFLTYFHEATPQAELGYLNIGSRPTRRKS----SGGIGQLRAIPWIFAWTQTRFVLPAWLGVGAGL---KGVCDKGHTEDLRAMYREWPFFQSTVDLIEMVLGKADIPIAKHYDDVLVSES-RRGLGAEMRRELLSTGNYVLQVTGHEKLSANNRSLRRLIESRLPYLNPMNILQVEILKRLRSDEDNHKLRDALLITINGIAAGMRNTG
>XP_016572909.1:431-1052_PREDICTED:_phosphoenolpyruvate_carboxylase_4_[Capsicum_annuum]
-----------------------------------------------------------------------------------------------------------------------------------------------------------------------------------------------------------------------------------------------------------------------------------------------------------------------------------------------------------------------------------------------------------------------------------------------------------------------------------------------------------------------------------------------------------------------------------------------------------------------------------------------------------------------LSSSQHLQRKLFAESQVGRASFQKLMEPSSSQ-RPGIAPYRIVLGDVKEK---------LLKTRKRLELLLEDLPCDHDP--------------WDYYETSDQLLEPLLLCYDSLQSCGSGVLADGRLADLIRRVATFGMVLMKLDLRQESGRHSEALDAITKYLDMGTYSEWDEEQKLNFLIKELKGKRPLVPPTIDVPPDVKEVLDTFKVAAELGSDSLGAYVISMASNASDVLAVELLQKDACLVVAGEL-----GRPC----PGGTLRVVPLFETVKDLREAGSVIRRLLSIDWYR----------------------------DHIIKNHDGHQEVMVGYSDSGKDAGRFTAAWELYKAQEDVVAVCNEHGIKVTLFHGRGGSIGRGGGPTYLAIQSQPPGSVMG--TLRSTEQGEMVQAKFGLPQMAVRQLEIYTTAVLLATLRPPQPPREQKWRNLMDDISNLSCRSYRSTVYENPEFLAYFHEATPQAELGFLNIGSRPTRRKS----SGGIGQLRAIPWIFAWTQTRFVLPAWLGVGAGL---KGVCDKGHTEDLRAMYREWPFFQSTLDLIEMVLGKADIPIAKHYDDVLVSET-RRGLGAEMRRELLTTGNYVLQVTGHEKLSANNRSLRRLIESRLPYLNPMNILQVEILKRLRRDEDNNKLRDALLITINGIAAGMRNTG
>KAF3654009.1:429-1050_Phosphoenolpyruvate_carboxylase_4_[Capsicum_annuum]
-----------------------------------------------------------------------------------------------------------------------------------------------------------------------------------------------------------------------------------------------------------------------------------------------------------------------------------------------------------------------------------------------------------------------------------------------------------------------------------------------------------------------------------------------------------------------------------------------------------------------------------------------------------------------LSSSQHLQRKLFAESQVGRASFQKLMEPSSSQ-RPGIAPYRIVLGDVKEK---------LLKTRKRLELLLEDLPCDHDP--------------WDYYETSDQLLEPLLLCYDSLQSCGSGVLADGRLADLIRRVATFGMVLMKLDLRQESGRHSEALDAITKYLDMGTYSEWDEEQKLNFLIKELKGKRPLVPPTIDVPPDVKEVLDTFKVAAELGSDSLGAYVISMASNASDVLAVELLQKDACLVVAGEL-----GRPC----PGGTLRVVPLFETVKDLREAGSVIRRLLSIDWYR----------------------------DHIIKNHDGHQEVMVGYSDSGKDAGRFTAAWELYKAQEDVVAVCNEHGIKVTLFHGRGGSIGRGGGPTYLAIQSQPPGSVMG--TLRSTEQGEMVQAKFGLPQMAVRQLEIYTTAVLLATLRPPQPPREQKWRNLMDDISNLSCRSYRSTVYENPEFLAYFHEATPQAELGFLNIGSRPTRRKS----SGGIGQLRAIPWIFAWTQTRFVLPAWLGVGAGL---KGVCDKGHTEDLRAMYREWPFFQSTLDLIEMVLGKADIPIAKHYDDVLVSET-RRGLGAEMRRELLTTGNYVLQVTGHEKLSANNRSLRRLIESRLPYLNPMNILQVEILKRLRRDEDNNKLRDALLITINGIAAGMRNTG
>PHU17791.1:429-1050_Phosphoenolpyruvate_carboxylase_4_[Capsicum_chinense]
-----------------------------------------------------------------------------------------------------------------------------------------------------------------------------------------------------------------------------------------------------------------------------------------------------------------------------------------------------------------------------------------------------------------------------------------------------------------------------------------------------------------------------------------------------------------------------------------------------------------------------------------------------------------------LSSSQHLQRKLFAESQVGRASFQKLMEPSSSQ-RPGIAPYRIVLGDVKEK---------LLKTRKRLELLLEDLPCDHDP--------------WDYYETSDQLLEPLLLCYDSLQSCGSGVLADGRLADLIRRVATFGMVLMKLDLRQESGRHSEALDAITKYLDMGTYSEWDEEQKLNFLIKELKGKRPLVPPTIDVPPDVKEVLDTFKVAAELGSDSLGAYVISMASNASDVLAVELLQKDACLVVAGEL-----GRPC----PGGTLRVVPLFETVKDLREAGSVIRRLLSIDWYR----------------------------DHIIKNHDGHQEVMVGYSDSGKDAGRFTAAWELYKAQEDVVAVCNEHGIKVTLFHGRGGSIGRGGGPTYLAIQSQPPGSVMG--TLRSTEQGEMVQAKFGLPQMAVRQLEIYTTAVLLATLRPPQPPREQKWRNLMDDISNLSCRSYRSTVYENPEFLAYFHEATPQAELGFLNIGSRPTRRKS----SGGIGQLRAIPWIFAWTQTRFVLPAWLGVGAGL---KGVCDKGHTEDLRAMYREWPFFQSTLDLIEMVLGKADIPIAKHYDDVLVSET-RRGLGAEMRRELLTTGNYVLQVTGHEKLSANNRSLRRLIESRLPYLNPMNILQVEILKRLRRDEDNNKLRDALLITINGIAAGMRNTG
>XP_009615011.1:433-1047_phosphoenolpyruvate_carboxylase_4_[Nicotiana_tomentosiformis]
------------------------------------------------------------------------------------------------------------------------------------------------------------------------------------------------------------------------------------------------------------------------------------------------------------------------------------------------------------------------------------------------------------------------------------------------------------------------------------------------------------------------------------------------------------------------------------------------------------------------------------------------------------------------------QRKIFADSQVGRASFQKLLEPSSSQ-RPGIAPYRIVLGDVKEK---------LLKTRKRLELLLEDLPCDHDP--------------WDYYETSDQLLEPLLLCYDSLQSCGSGVLADGRLADLIRRVATFGMVLMKLDLRQESGRHSEALDAITKYLDMGTYSEWDEEQKLDFLIKELKGKRPLVPPTIEVPPDVKEVLDTFKVAAELGSDSLGAYVISMASNASDVLAVELLQKDARLAVAGEL-----GRPC----PGGTLRVVPLFETVKDLREAGSVIRRLLSIDWYR----------------------------EHIIKNHDGHQEVMVGYSDSGKDAGRFTAAWELYKAQEDVVAACNEYGIKVTLFHGRGGSIGRGGGPTYLAIQSQPPGSVMG--TLRSTEQGEMVQAKFGLPQMAVRQLEIYTTAVLLATLRPPQPPREQKWRNLMDDISNLSCRSYRSTVYENPEFLAYFHEATPQAELGFLNIGSRPTRRKS----TGGIGQLRAIPWVFAWTQTRFVLPAWLGVGAGL---KGVCDKGHTEDLRAMYREWPFFQSTVDLIEMVLGKADIPIAKHYDDVLVSET-RRELGADLRRELLTTGNYVLLVTGHEKLSANNRSLRRLIESRLPYLNPMNILQVEILKRLRRDEDNTKLRDALLITINGIAAGMRNTG
>XP_009762235.1:431-1045_PREDICTED:_phosphoenolpyruvate_carboxylase_4_[Nicotiana_sylvestris]
------------------------------------------------------------------------------------------------------------------------------------------------------------------------------------------------------------------------------------------------------------------------------------------------------------------------------------------------------------------------------------------------------------------------------------------------------------------------------------------------------------------------------------------------------------------------------------------------------------------------------------------------------------------------------QRKIFAESQVGRASFQKLLEPSSSQ-RPGIAPYRIVLGDVKEK---------LLKSRKRLELLLEDLPCDHDP--------------WDYYETSDQLLEPLLLCYDSLQSCGSGVLADGRLADLIRRVATFGMVLMKLDLRQESGRHSEALDAITKYLDMGTYSEWDEEQKLDFLIKELKGKRPLVPPTIEVPPDVKEVLDTFKVAAELGSDSLGAYVISMASNASDVLAVELLQKDARLAVAGEL-----GRPC----PGGTLRVVPLFETVKDLREAGSVIRRLLSIDWYR----------------------------EHIIKNHDGHQEVMVGYSDSGKDAGRFTAAWELYKAQEDVVAACNEYGIKVTLFHGRGGSIGRGGGPTYLAIQSQPPGSVMG--TLRSTEQGEMVQAKFGLPQMAVRQLEIYTTAVLLATLRPPQPPREQKWRNLMDDISNLSCRSYRSTVYENPEFLAYFHEATPQAELGFLNIGSRPTRRKS----TGGIGQLRAIPWVFAWTQTRFVLPAWLGVGAGL---KGVCDKGHTEDLRAMYREWPFFQSTVDLIEMVLGKADIPIAKHYDDVLVSET-RRELGADLRRELLTTGNYVLLVTGHEKLSANNRSLRRLIESRLPYLNPMNILQVEILKRLRRDEDNTKLRDALLITINGIAAGMRNTG
>XP_016432982.1:375-989_PREDICTED:_phosphoenolpyruvate_carboxylase_4-like_[Nicotiana_tabacum]
------------------------------------------------------------------------------------------------------------------------------------------------------------------------------------------------------------------------------------------------------------------------------------------------------------------------------------------------------------------------------------------------------------------------------------------------------------------------------------------------------------------------------------------------------------------------------------------------------------------------------------------------------------------------------QRKIFAESQVGRASFQKLLEPSSSQ-RPGIAPYRIVLGDVKEK---------LLKSRKRLELLLEDLPCDHDP--------------WDYYETSDQLLEPLLLCYDSLQSCGSGVLADGRLADLIRRVATFGMVLMKLDLRQESGRHSEALDAITKYLDMGTYSEWDEEQKLDFLIKELKGKRPLVPPTIEVPPDVKEVLDTFKVAAELGSDSLGAYVISMASNASDVLAVELLQKDARLAVAGEL-----GRPC----PGGTLRVVPLFETVKDLREAGSVIRRLLSIDWYR----------------------------EHIIKNHDGHQEVMVGYSDSGKDAGRFTAAWELYKAQEDVVAACNEYGIKVTLFHGRGGSIGRGGGPTYLAIQSQPPGSVMG--TLRSTEQGEMVQAKFGLPQMAVRQLEIYTTAVLLATLRPPQPPREQKWRNLMDDISNLSCRSYRSTVYENPEFLAYFHEATPQAELGFLNIGSRPTRRKS----TGGIGQLRAIPWVFAWTQTRFVLPAWLGVGAGL---KGVCDKGHTEDLRAMYREWPFFQSTVDLIEMVLGKADIPIAKHYDDVLVSET-RRELGADLRRELLTTGNYVLLVTGHEKLSANNRSLRRLIESRLPYLNPMNILQVEILKRLRRDEDNTKLRDALLITINGIAAGMRNTG
>XP_019250166.1:433-1047_PREDICTED:_phosphoenolpyruvate_carboxylase_4_[Nicotiana_attenuata]
------------------------------------------------------------------------------------------------------------------------------------------------------------------------------------------------------------------------------------------------------------------------------------------------------------------------------------------------------------------------------------------------------------------------------------------------------------------------------------------------------------------------------------------------------------------------------------------------------------------------------------------------------------------------------QRKIFAESQVGRASFQKLLEPSSSQ-RPGIAPYRIVLGDVKEK---------LLKSRKRLELLLEDLPCDHDP--------------WDYYETSDQLLEPLLLCYDSLQSCGSGVLADGRLADLIRRVATFGMVLMKLDLRQESGRHSEALDAITKYLDMGTYSEWDEEQKLDFLIKELKGKRPLVPPTIEVLPDVKEVLDTFKVAAELGSDSLGAYVISMASNASDVLAVELLQKDARLAVAGEL-----GRPC----PGGTLRVVPLFETVKDLREAGSVIRRLLSIDWYR----------------------------EHIIKNHDGHQEVMVGYSDSGKDAGRFTAAWELYKAQEDVVAACNEYGIKVTLFHGRGGSIGRGGGPTYLAIQSQPPGSVMG--TLRSTEQGEMVQAKFGLPQMAVRQLEIYTTAVLLATLRPPQPPREQKWRNLMDDISNLSCRSYRSTVYENPEFLAYFHEATPQAELGFLNIGSRPTRRKS----TGGIGQLRAIPWVFAWTQTRFVLPAWLGVGAGL---KGVCDKGHTEDLRAMYREWPFFQSTVDLIEMVLGKADIPIAKHYDDVLVSET-RRELGADLRRELLTTGNYVLLVTGHEKLSANNRSLRRLIESRLPYLNPMNILQVEILKRLRRDEDNTKLRDALLITINGIAAGMRNTG
>KMZ56135.1:421-1034_Phosphoenolpyruvate_carboxylase_[Zostera_marina]
-------------------------------------------------------------------------------------------------------------------------------------------------------------------------------------------------------------------------------------------------------------------------------------------------------------------------------------------------------------------------------------------------------------------------------------------------------------------------------------------------------------------------------------------------------------------------------------------------------------------------------------------------------------------------------QRKITDTQIGRFSFQKLLEPSLPQ-RAGISPFRVVLGHVKDK---------LTKTRRRLELLLEDLSCDHDL--------------SEYYMTSEQLLEPLLLCYESLQSCGSGVLADGRLGDLIRRVSTFGMILMKLDLRQESGRHAETLDEITTYLGMGFYGEWNEERKLEFLISELKGKRPLVPRDMEFSPEAKEVLNTFHVAAELGSDTLGAYVISMASNASDVLAVELLQKDARLSVSGLL-----GKSC----PGGTLRVVPLFETVKDLRGAGSVIRKLLSIEWYR----------------------------EHVITNHNGHQEVMVGYSDSGKDAGRFTAAWELYKAQEDVVAACNEYGIKVTLFHGRGGTIGRGGGPTYLAIQSQPPGSVMG--TLRSTEQGEMVQAKFGLPQTAVRQLEIYTTAVVLSTLRPPLPPREERWRQVMEEISKTSCDKYRSTVYEDPEFLSYFQEATPQEELGFLNIGSRPTRRKA----SGGIGHLRAIPWIFAWTQTRFVLPAWLGIGAGL---MDANHKGYRQDLEAMYKEWPFFQSTIDLIEMVLGKADIPIAKHYDDVLVSDC-RRELGAQLRQQLLTTEKCVLAVSGHEKFSENNKSLRRLIERRLPYLNPIHMLQVEILKRLRQDNSNNKLRDALLITVNGIAAGMRNTG
>XP_004496214.1:429-1043_phosphoenolpyruvate_carboxylase_4_[Cicer_arietinum]
------------------------------------------------------------------------------------------------------------------------------------------------------------------------------------------------------------------------------------------------------------------------------------------------------------------------------------------------------------------------------------------------------------------------------------------------------------------------------------------------------------------------------------------------------------------------------------------------------------------------------------------------------------------------------QRKLFTESQTGKSTFQKLLEPQLPQ-LPGIAPYRVVLGNVKDK---------LEKSRRRLELLLEDVACDYDP--------------LDYYETADQLLEPLLLCYESLQSCGSGVLADGRLADLIRRVATFGMVLMKLDLRQESGRHAETLDAITMYLDMGTYSEWDEEKKLEFLTRELKGKRPLVPVSIEVPADVKEVLDTFQIAAELGSDSLGAYVISMASSASDVLAVELLQKDARLAAIGES-----GRAC----PGGTLRVVPLFETVKDLRGAGSVIRKLLSIDWYR----------------------------EHVIKNHNGHQEVMVGYSDSGKDAGRFTAAWELYKAQEDVVAACNDYGIKVTLFHGRGGSIGRGGGPTYLAIQSQPPGSVMG--TLRSTEQGEMVEAKFGLPQIAVRQLEIYTTAVLLATLRPPLPPRDENWRNLMEEISEISCQCYRNVVYENPEFLSYFHEATPEAELGFLNIGSRPARRKN----TRGIGHLRAIPWVFAWTQTRFVLPAWLGVGAGL---KGACEKGHSEELKAMYKEWPFFQSTIDLIEMVLGKADTTIAKYYDEALVSQE-RQELGRELRSELLTAEKFVLVISGHEKLQQNNRSLRRLVENRLPFLNPMNLLQVEILKRLRRDDDNLKLRDALLITVNGIAAGMRNTG
>XP_028768658.1:410-1049_phosphoenolpyruvate_carboxylase_4_[Prosopis_alba]
----------------------------------------------------------------------------------------------------------------------------------------------------------------------------------------------------------------------------------------------------------------------------------------------------------------------------------------------------------------------------------------------------------------------------------------------------------------------------------------------------------------------------------------------------------------------------------------------------------------ASAASSE------------------------------NLS-------ASQVSTNLRSSQPHTPRKFYADSQTGRSSFQKLLEPKLPQ-LPGIAPYRVVLGNVKDK---------LLKSRRRLELLLEDNPCDYDP--------------SSYYETTDQLLEPLLLCYESLQSCGSGVLADGRLADLIRRVATFGMMLMKLDLRQESGRHAETLDAITKYLDMGTYSEWDEEKKLDFLTRELKGKRPLVPPSIEVPPDVREVLDTFRIAAELGSDSLGAYVISMASNASDVLAVELLQKDARLTVSGEL-----GKAC----PGGTLRVVPLFETVKDLRGAGSIIRKLLSIDWYR----------------------------EHIIKNHNGHQEVMVGYSDSGKDAGRFTAAWELYKAQEDVVAACNEYGIKVTLFHGRGGSIGRGGGPTYMAIQSQPPGSVMG--TLRSTEQGEMVQNKFGLPQIAVRQLEIYTTAVLLATLRPPLPPREEKWRNLLEDISKVSCQYYRNVVYGNPEFLAYFHEATPEAELGFLNIGSRPTRRKS----TKGIGHLRAIPWVFAWTQTRFVLPAWLGVGAGL---KGACEGGYTEELKAMYKEWPFFQCTLDLIEMVLGKADIPIAKHYDEVLVSEK-RQELGRELREELKTTEKFVLVVSGHEKLQENNRSLRRLIENRLPFLNPMNMLQVEILKRLRRDDDNHKMRDALLITINGIAAGMRNTG
>XP_027361836.1:413-1055_phosphoenolpyruvate_carboxylase_4_isoform_X1_[Abrus_precatorius]
-----------------------------------------------------------------------------------------------------------------------------------------------------------------------------------------------------------------------------------------------------------------------------------------------------------------------------------------------------------------------------------------------------------------------------------------------------------------------------------------------------------------------------------------------------------------------------------------------------------------SLPSSA------------------------------NSNAST---VSITRSPSFNSTQLLAQRKLFAESQIGRSSFQKLLEPKLPQ-LPGIAPYRVVLGNVKDK---------LLKTRRRLEILIEDGPCEHDP--------------FEYYETKDQLLEPLLLCYESLQSCGSGVLADGRLADLIRRVATFGMVLMKLDLRQESGRHAETLDAITRYLDMGKYSEWDEERKLDFLTKELKGKRPLVPPSIEVAPDVREVLDTFLVAAELGSDSLGAYVISMASNASDVLAVELLQKDARLAFTSEQ-----GRAC----PGGTLRVVPLFETVKDLRGAGSVIRKLLSIDWYR----------------------------QHIIKNHNGHQEVMVGYSDSGKDAGRFTAAWELYKAQEDVVAACNEYGIKVTLFHGRGGSIGRGGGPTYLAIQSQPPGSVMG--TLRSTEQGEMVQAKFGLPQTAVRQLEIYTTAVLLATLRPPLPPREEKWRNLMEDISKISCQCYRSVVYENPEFLAYFNEATPQAELGFLNIGSRPTRRKS----STGIGHLRAIPWVFAWTQTRFVLPAWLGVGAGL---KGACEKGQTEELKAMYKEWPFFQSTIDLIEMVLGKADIPIAKHYDEVLVSEK-RQELGRQLRNELITTGKSVLLVSGHEKPQQNNRSLRRLIESRLPFLNPMNLLQVEILKRLRCDDDNHKARDALLITINGIAAGMRNTG
>XP_027361837.1:440-1054_phosphoenolpyruvate_carboxylase_4_isoform_X2_[Abrus_precatorius]
------------------------------------------------------------------------------------------------------------------------------------------------------------------------------------------------------------------------------------------------------------------------------------------------------------------------------------------------------------------------------------------------------------------------------------------------------------------------------------------------------------------------------------------------------------------------------------------------------------------------------------------------------------------------------QRKLFAESQIGRSSFQKLLEPKLPQ-LPGIAPYRVVLGNVKDK---------LLKTRRRLEILIEDGPCEHDP--------------FEYYETKDQLLEPLLLCYESLQSCGSGVLADGRLADLIRRVATFGMVLMKLDLRQESGRHAETLDAITRYLDMGKYSEWDEERKLDFLTKELKGKRPLVPPSIEVAPDVREVLDTFLVAAELGSDSLGAYVISMASNASDVLAVELLQKDARLAFTSEQ-----GRAC----PGGTLRVVPLFETVKDLRGAGSVIRKLLSIDWYR----------------------------QHIIKNHNGHQEVMVGYSDSGKDAGRFTAAWELYKAQEDVVAACNEYGIKVTLFHGRGGSIGRGGGPTYLAIQSQPPGSVMG--TLRSTEQGEMVQAKFGLPQTAVRQLEIYTTAVLLATLRPPLPPREEKWRNLMEDISKISCQCYRSVVYENPEFLAYFNEATPQAELGFLNIGSRPTRRKS----STGIGHLRAIPWVFAWTQTRFVLPAWLGVGAGL---KGACEKGQTEELKAMYKEWPFFQSTIDLIEMVLGKADIPIAKHYDEVLVSEK-RQELGRQLRNELITTGKSVLLVSGHEKPQQNNRSLRRLIESRLPFLNPMNLLQVEILKRLRCDDDNHKARDALLITINGIAAGMRNTG
>XP_020207844.1:440-1054_phosphoenolpyruvate_carboxylase_4_[Cajanus_cajan]
------------------------------------------------------------------------------------------------------------------------------------------------------------------------------------------------------------------------------------------------------------------------------------------------------------------------------------------------------------------------------------------------------------------------------------------------------------------------------------------------------------------------------------------------------------------------------------------------------------------------------------------------------------------------------QRKLFAESQIGRTSFQKLLEPKLPQ-FPGIAPYRVVLGHVKDK---------LVKTRRWLELLIEDGPCEHNP--------------MDYYETTEQLLEPLLLCYESLQSCGSGVLADGRLADIIRRVATFGMVLMKLDLRQESGRHAETLDAITRYLDIGKYSEWDEEKKLDFLTKELKGKRPLVPVSIEVSPDVREVLDTFRTAAELGSDSFGAYVISMASNASDVLAVELLQKDARLAVSGEL-----GRAC----PGGTLRVVPLFETVKDLRGAGSVIRKLLSIDWYR----------------------------QHVIKNHNGHQEVMVGYSDSGKDAGRFTAAWELYKAQEDVVAACKEYGIKVTLFHGRGGSIGRGGGPTYLAIQSQPPGSVMG--TLRSTEQGEMVQAKFGLPQTAVRQLEIYTTAVLLATLRPPLPPREEKWRNLMEDISKISCQCYRNVVYENPEFLSYFHEATPQAELGFLNIGSRPTRRKS----TTGIGHLRAIPWVFAWTQTRFVLPAWLGVGAGL---QGVIEKGQSDELKAMYKEWPFFQSTIDLIEMVLGKADIPIAKHYDEVLVSQQ-RQELGTQLRNELITTGKFVLVVSGHEKPQENNKSLRRLIESRLPFLNPMNMLQVEILKRLRCDDDNLKARDALLITINGIAAGMRNTG
>RDX62064.1:451-1064_Phosphoenolpyruvate_carboxylase_4,_partial_[Mucuna_pruriens]
------------------------------------------------------------------------------------------------------------------------------------------------------------------------------------------------------------------------------------------------------------------------------------------------------------------------------------------------------------------------------------------------------------------------------------------------------------------------------------------------------------------------------------------------------------------------------------------------------------------------------------------------------------------------------QRKLFAESHVGRSSFQKLLEPKLPQ-LPGIAPYRVVLGNVKDK---------LLRTRKRLELLIEDGPCEHDP--------------MDYYETTDQLMEPLLLCYESLQSCGSGVLADGRLADLIRRVATFGMVLMKLDLRQESGRHAETLDAITRYLDMGTYSEWDEEKKLNFLTRELKGKRPLVPPSIEVAPDVKEVLNTFRTAAELGSDSFGAYVISMASNASDVLAVELLQKDARLAVSGEL-----GRAC----PGGTLRVVPLFETVKDLRGAGSVIRKLLSIDWYR----------------------------QHIIKNHNGHQEVMVGYSDSGKDAGRFTAAWELYKAQEDVVAACNEYGIKVTLFHGRGGSIGRGGGPTYLAIQSQPPGSVMG--TLRSTEQGEMVQAKFGLPQTAVRQLEIYTTAVLLATLRPPQSPREEKWRNLMEDISKISCQCYRNVVYENPEFLSYFHEATPQSELGFLNIGSRPTRRKS----TTGIGHLRAIPWVFAWTQTRFVLPAWLGVGAGL---QGACEKGQTEELKAMYKEWPFFQSTIDLIEMVLGKADIPIAKHYDEVLVSQK-RQALGSQLRSELITTGKFVLVISGHEKPQQNNRSLRKLIESRLPFLNPMNMLQVEILKRLRCDDDNLKARDALLITINGIAAGMRNT-
>XP_031493219.1:2-878_phosphoenolpyruvate_carboxylase_4-like_isoform_X2_[Nymphaea_colorata]
-------------------------------------------------------------------------------------------------------------------------------------------------------------------------------------------------------------------------------------------LIEDLVREITSLWLTDELRRQKPTPVDEARAGLHIVEQSLWKAIPHYLRRVSNALKK----------HTARPLPLTCTPIRFGSWMGGDRDGNPNVTSKVTRDVAFLSRWMVADLYIREIDSLRFELSMSRCSDELAQLAYLVLYKGTTQEDWHH-----------EGRNQ-QMHV----DQPTS-------ALPTKLPAGAGLP--SCTGHNDGDTQL-PI--LQFPRTD---GRIS--ELQEVEKTPTSVLLAKKP----------------------------------VG------------------------------------VSSRMGDD-H----SFADSNSADS--SGSVRHAA------------------------------TGSPSS---LTSGRYASFGSSQFNAQKKMFPES----HSFQKLLEPSLPQ-RPGIAPYRIVLGDVREK---------LIKTRRRLELLLEGHRCDFDP--------------SDYYETSEQLLEPLLLCYESLQSCGSVTLADGRLADLIRRVATFGMILMKLDLRQESGRHADTLDAITKYLDMGTYSEWDEDRKLEFLTNELRGKRPLVPTSIEVSADVREVLDTFRVAAELGSESFGAYVISMASNASDVLAVELLQKDARLTVSGEL-----GRTC----AGGTLRVVPLFETVNDLRGAGSVIRKLLSIDWYR----------------------------EHIIQNHNGHQEVMVGYSDSGKDAGRFTAAWELYKAQEDVVAACGEYGIKVTLFHGRGGSIGRGGGPTYLAIQSQPPGSVMG--TLRSTEQGEMVQAKFGLPQTAVRQLEIYTTAVLLATLRPPLPPREEKWRNLMEEISRISCQHYRSAVYENKEFLSYFQEATPQAELGFLNIGSRPTRRKA----STGIDHLRAIPWVFAWTQTRFVLPAWLGIGAGL---QGACEKGYKDDLQAMYREWPFFQSTIDLIEMVLAKADMHIAKHYDEVLVSPS-RQELGAQLRKELYNTEKHILVVTGHEKLSENNRSLQRLIESRLPYLNPINMLQVEILRRLRQDDDNHKLRDALLITINGIAAGMRNTG
>OAY65640.1:350-1043_Phosphoenolpyruvate_carboxylase_4_[Ananas_comosus]
-------------------------------------------------------------------------------------------------------------------------------------------------------------------------------------------------------------------------------------------------------------------------------------------------------------------------------------------------------------------------------------------------------------------------------NHQGL-------ALPAHLPAGADLP--SCTECNDGDSKY-HV--VEFPGNI---TRQN--SAEN------------------------------------------------------------------------------------------------------------SSRKYEDGVVSL------------------------------ENSSL----PPLGSSKVNKTNTSLVQRKLFAESQIGKSSFRKLLEPSL-Q-RPGIAPYRVVLGHVNDK---------LMKTRRRLELLLEDLPCEHDP--------------AEYYETSDQLLEPLLLCYESLQSCGSTILADGRLADLIRRVATFGMVLMKLDLRQESGRHAEALDAITTYLDMGVYSEWDEEKKLEFLTSELKGKRPLVPPTIEVNPDVKEVLDTFRVAAELGSDSLGAYVISMASNASDVLAVELLQKDARLSVSGEL-----GRPC----PGGTLRVVPLFETVKDLREAGSVIRKLLSIDWYH----------------------------EHIIKNHNGHQEVMVGYSDSGKDAGRFTAAWELYKAQEDVVAACNEFGIKVTLFHGRGGSIGRGGGPTYLAIQSQPPGSVMG--TLRSTEQGEMVQAKFGLPQTAVRQLEIYTTAVLLATMRPPLPPRHEKWRHVMEEISNTSCNHYRSVVYDNPNFITYFQEATPQAELGFLNIGSRPSRRKT----STAIGHLRAIPWIFAWTQTRSVLPAWLGIGAGL---KDACDKGYKEELQAMYKEWPFFQSTIDLIEMVLAKADVSIAKHYDEVLVSEE-RRALGAELREELVTTEKFVLLVGGHEKLSQNNRSLRRLIESRLPYLNPINMLQVEILRRLRRDDDNHKLRDALLITVNGIAAGMRNTG
>XP_020097201.1:350-1043_phosphoenolpyruvate_carboxylase_4_isoform_X1_[Ananas_comosus]
-------------------------------------------------------------------------------------------------------------------------------------------------------------------------------------------------------------------------------------------------------------------------------------------------------------------------------------------------------------------------------------------------------------------------------NHQGL-------ALPAHLPAGADLP--SCTECNDGDSKY-HV--VEFPGNI---TRQN--SAEN------------------------------------------------------------------------------------------------------------SSRKYEDGVVSL------------------------------ENSSL----PPLGSSKVNKTNTSLVQRKLFAESQIGKSSFRKLLEPSL-Q-RPGIAPYRVVLGHVNDK---------LMKTRRRLELLLEDLPCEHDP--------------AEYYETSDQLLEPLLLCYESLQSCGSTILADGRLADLIRRVATFGMVLMKLDLRQESGRHAEALDAITTYLDMGVYSEWDEEKKLEFLTSELKGKRPLVPPTIEVNPDVKEVLDTFRVAAELGSDSLGAYVISMASNASDVLAVELLQKDARLSVSGEL-----GRPC----PGGTLRVVPLFETVKDLREAGSVIRKLLSIDWYH----------------------------EHIIKNHNGHQEVMVGYSDSGKDAGRFTAAWELYKAQEDVVAACNEFGIKVTLFHGRGGSIGRGGGPTYLAIQSQPPGSVMG--TLRSTEQGEMVQAKFGLPQTAVRQLEIYTTAVLLATMRPPLPPRHEKWRHVMEEISNTSCNHYRSVVYDNPNFITYFQEATPQAELGFLNIGSRPSRRKT----STAIGHLRAIPWIFAWTQTRSVLPAWLGIGAGL---KDACDKGYKEELQAMYKEWPFFQSTIDLIEMVLAKADVSIAKHYDEVLVSEE-RRALGAELREELVTTEKFVLLVGGHEKLSQNNRSLRRLIESRLPYLNPINMLQVEILRRLRRDDDNHKLRDALLITVNGIAAGMRNTG
>XP_020097202.1:294-987_phosphoenolpyruvate_carboxylase_4_isoform_X2_[Ananas_comosus]
-------------------------------------------------------------------------------------------------------------------------------------------------------------------------------------------------------------------------------------------------------------------------------------------------------------------------------------------------------------------------------------------------------------------------------NHQGL-------ALPAHLPAGADLP--SCTECNDGDSKY-HV--VEFPGNI---TRQN--SAEN------------------------------------------------------------------------------------------------------------SSRKYEDGVVSL------------------------------ENSSL----PPLGSSKVNKTNTSLVQRKLFAESQIGKSSFRKLLEPSL-Q-RPGIAPYRVVLGHVNDK---------LMKTRRRLELLLEDLPCEHDP--------------AEYYETSDQLLEPLLLCYESLQSCGSTILADGRLADLIRRVATFGMVLMKLDLRQESGRHAEALDAITTYLDMGVYSEWDEEKKLEFLTSELKGKRPLVPPTIEVNPDVKEVLDTFRVAAELGSDSLGAYVISMASNASDVLAVELLQKDARLSVSGEL-----GRPC----PGGTLRVVPLFETVKDLREAGSVIRKLLSIDWYH----------------------------EHIIKNHNGHQEVMVGYSDSGKDAGRFTAAWELYKAQEDVVAACNEFGIKVTLFHGRGGSIGRGGGPTYLAIQSQPPGSVMG--TLRSTEQGEMVQAKFGLPQTAVRQLEIYTTAVLLATMRPPLPPRHEKWRHVMEEISNTSCNHYRSVVYDNPNFITYFQEATPQAELGFLNIGSRPSRRKT----STAIGHLRAIPWIFAWTQTRSVLPAWLGIGAGL---KDACDKGYKEELQAMYKEWPFFQSTIDLIEMVLAKADVSIAKHYDEVLVSEE-RRALGAELREELVTTEKFVLLVGGHEKLSQNNRSLRRLIESRLPYLNPINMLQVEILRRLRRDDDNHKLRDALLITVNGIAAGMRNTG
>AJD81372.1:218-846_phosphoenolpyruvate_carboxylase,_partial_[Egeria_densa]
----------------------------------------------------------------------------------------------------------------------------------------------------------------------------------------------------------------------------------------------------------------------------------------------------------------------------------------------------------------------------------------------------------------------------------------------------------------------------------------------------------------------------------------------------------------------------------------------------------------------------------------------------------------LPRTSSFGSSQLLLQRKLYAESQIGRFSFQKLLEPSLPQ-RPGIAPYRVVLGDVKEK---------LMNSRRRMELLLEDLPCDLDP--------------KEYYGTSEQLLEPLILCYESLQSCGSGLMADGRLADLIRRVATFGLILMKLDLRQESVRHSEALDAITEYLDMGTYSEWEEEKKLEFLTRELKGKRPLVPPSMQVSPDVQEVLDTFRVAAELGSDSLGAYVISMASDASDVLAVELLQKDARLSVSGEL-----GRPC----PGRTLRVVPLFETVKDLREAGSVIRKLLSIDWYR----------------------------EHVMKNHNAHQEVMVGYSDSGKDAGRFTVAWELYKAQEDVVAACNDYGIKVTLFHGRGGSIGRGGGPTHLAIQSQPPGSVMG--TLRSTEQGEMVQAKFGLPQTAVRQLEIYTTAVLLATLRPPLPPRKEKWRQVMEEISKTSCQCYRSTVYENPDFLAYFQEATPQSELGFLNIGSRPTRRKA----STGIGHLRAIPWIFAWTQTRFVLPAWLGVGKGL---KDVCEKGYQDDLGAMYREWPFFQSTIDLIEMVLGKADIPIAKHYDEVLVSES-RRELGAELRREFLRTEQYVLVVSRHEKLSDNNRSLRRLIESRLPYLNPINILQVEILRRLRQDADNNKLRDALLITINGIAAGMRNTG
>XP_010681388.1:398-1034_PREDICTED:_phosphoenolpyruvate_carboxylase_4_[Beta_vulgaris_subsp._vulgaris]
-----------------------------------------------------------------------------------------------------------------------------------------------------------------------------------------------------------------------------------------------------------------------------------------------------------------------------------------------------------------------------------------------------------------------------------------------------------------------------------------------------------------------------------------------------------------------------------------------------------------------------------------------------GIGSSN---APSLGIPRNSSSQLLAQRKLFAESSVGRASFQKLLEPSQPQ-KPGIAPYRVVLGNVKDK---------LLKTQQHLELRLEELPCDADL--------------SDYYETSQQLLEPLLLCYDSLQSCGSGVLADGRLADLIRRVSTFGMVLMKLDLRQESGRHSEALDAITNYLDMGTYSEWDEDKKLEFLTKELKGKRPLVPTSIEVAPDVKEVLDTFRVAAELGSDSLGAYVISMASNASDVLAVELLQKDARLAHSGEQ-----GRPC----IGGTLRVVPLFETVKDLRGAGAVIRKLLSIDWYR----------------------------EHVIKNHNGHQEVMVGYSDSGKDAGRFTAAWELYKAQEDVVAACNEFNIKVTLFHGRGGSIGRGGGPTYLAIQSQPPGSVMG--TLRSTEQGEMVQAKFGRPQIAVRQLEIYTTAVLLATMRPPLPPREEKWRNLMEEISKVSCQNYRSTVYENPEFLSYFHEATPQAELGHLNIGSRPTRRKS----STAIGHLRAIPWVFAWTQTRFVLPAWLGVGAGL---KSACEKGHADDLRAMYQEWPFFQSTIDLIEMVLGKADLPIAKLYNDVLVSES-RRELGSQLRKELMTTEMYVLVVSGHEKPLEGNRTLKKLIENRLPYLNPINMLQVEILKRLRRDDDNHKLRDALLITINGIAAGMRNTG
>XP_021718227.1:418-1032_phosphoenolpyruvate_carboxylase_4-like_[Chenopodium_quinoa]
------------------------------------------------------------------------------------------------------------------------------------------------------------------------------------------------------------------------------------------------------------------------------------------------------------------------------------------------------------------------------------------------------------------------------------------------------------------------------------------------------------------------------------------------------------------------------------------------------------------------------------------------------------------------------QRKLFAESTVGRASFQKLLEPSPPQ-QPGNSPYRIVLGNVKDK---------LMKTQKHLEHLLEELPCDADP--------------SDYYDTCQQLLEPLLLCYDSLQSCGSGVLADGRLADLIRRVSAFGLVLMKLDLRQESSRHSDALDAVTNFLDMGTYSEWDEEKKLEFLTKELKGKRPLVPSSIEVAPDVKEVLDTFRVAAELGSDSLGAYVISMASNASDVLAVELLQKDARLTHSGEQ-----GRPC----IGGTLRVVPLFETVQDLRGAGSVIRKLLSIDWYR----------------------------EHVIKNHNGHQEVMVGYSDSGKDAGRFTAAWELYKAQEDVVAACKEYNIKVTLFHGRGGSIGRGGGPTYLAIQSQPPGSVMG--TLRSTEQGEMVQAKFGRPQIAVRQLEIYTTAVLLATMRPPLPPREEKWRNLMEEISKVSCENYRNTVYENPEFLAYFHEATPQAELGHLNIGSRPTRRKS----STAIGHLRAIPWVFAWTQTRFVLPAWLGVGAGL---KSACENGSADDLRAMYQEWPFFQSTIDLIEMVLGKADIPIAKLYNDVLVSEC-RRELGGQLRNELMTTETYVLVVSGHEKPLEGNRTLRRLIDSRLPYLNPINMLQVEVLKRLRRDQDNHKLRDALLITINGIAAGMRNTG
>XP_021754933.1:342-1033_phosphoenolpyruvate_carboxylase_4-like_[Chenopodium_quinoa]
---------------------------------------------------------------------------------------------------------------------------------------------------------------------------------------------------------------------------------------------------------------------------------------------------------------------------------------------------------------------------------------------------------------------------------SQS-------KFQSKLPSRVNLP---STDCSNGDSQH-PK--LELPGTD---YMPL--NRQDSA------RKAQKP-------------------------------------------------------------------------------------------------------SVE------------------------------ENGSAS---AHSSPKSRNTSSQLLAQRKLFAESTVGRASFQKLLEPSPPQ-QPGNSPYRIVLGNVKDK---------LMKTQKHLEHLLEELPCDADP--------------SDYYETCQQLLEPLLLCYDSLQSCGSGVLADGRLADLIRRVSTFGMVLMKLDLRQESSRHSDALDAVTNFLDMGTYSEWDEEKKLEFLTKELKGKRPLVPSSIEVAPDVKEVLDTFRVAAELGSDSLGAYVISMASNASDVLAVELLQKDARLTHSGEQ-----GKLC----IGGTLRVVPLFETVQDLRGAGSVIRKLLSIDWYR----------------------------EHVIKNHNGHQEVMVGYSDSGKDAGRFTAAWELYKAQEDVVAACKEYNIKVTLFHGRGGSIGRGGGPTYLAIQSQPPGSVMG--TLRSTEQGEMVQAKFGRPQIAVRQLEIYTTAVLLATVRPPLPPREEKWRNLMEEISKVSCDNYRNTVYENPEFLAYFHEATPQAELGHLNIGSRPTRRKS----STAIGHLRAIPWVFAWTQTRFVLPAWLGVGAGL---KSSCENGHADDLRAMYREWPFFQSTIDLIEMVLGKADIPIAKLYNDVLVSEC-RRELGGQLRNELMTTETYVLVVSGHEKPLEGNRTLRRLIDSRLPYLNPINMLQVEVLKRLRRDQDNHKLRDALLITINGIAAGMRNTG
>XP_019054247.1:392-1037_PREDICTED:_phosphoenolpyruvate_carboxylase_4-like_[Nelumbo_nucifera]
--------------------------------------------------------------------------------------------------------------------------------------------------------------------------------------------------------------------------------------------------------------------------------------------------------------------------------------------------------------------------------------------------------------------------------------------------------------------------------------------------------------------------------------------------------------------------------------------------------------SGSNVVAPP------------------------------TRNLQP---SMMQRSASFNSSQLIPKRKLFAESQTGRSSFQRLLDPGLNQ-RPGIAPYRVILGDVKEK---------LMKTRRRLKLLLEDLPCYHDH--------------WDYYETKDQFLEPLLLCYNSLQSCGSGILADGRLADLIRRVSTFGMVLMKLDLRQESGRHAEALDAITTYLDMGVYSEWDEERKLDFLTKELKGRRPLVPPSIEVPPDVKEVLDTFRVAAELGSDSFGAYVISMASNASDVLAVELFQKDARLALSGEL-----GRPC----PGGTLRVVPLFETVKDLRGAGSVIRKLLSIDWYR----------------------------DHVIKNHNGHQEVMVGYSDSGKDAGRFTAAWELYKAQEDVVAACNEYGIKVTLFHGRGGSIGRGGGPTYLAIQSQPPGSVMG--TLRSTEQGEMVQAKFGMSQTAVRQLEIYTTAVLLATLRPPLPPREEKWRNLMEEISKISCQHYRSIVYENPEFLSYFQEATPQAELGFLNIGSRPTRRKS----STGIGHLRAIPWVFAWTQTRIVLPAWLGVGAGL---KGACEKGYKEDLKAMYKEWPFFQSTIDLIEMILAKADIPIAKHYDEVLVSEN-RRQLGAELRGDLLETEKHVLVVSGHGKLSDNNRSLKRLIESRLPYLNPINMLQVEILRRLRHDDDNNKLRDALLITINGIAAGMRNTG
>XP_011008773.1:409-1061_PREDICTED:_phosphoenolpyruvate_carboxylase_4_[Populus_euphratica]
-------------------------------------------------------------------------------------------------------------------------------------------------------------------------------------------------------------------------------------------------------------------------------------------------------------------------------------------------------------------------------------------------------------------------------------------------------------------------------------------------------------------------------------------------------------------------------------------------------SGHGSSKSIANGSIAN------------------------------SNGHQS---AP-SPRGSFTSSQLLAQRERFAESKIGRSSFQKLLEPSPPE-RPGIAPYRIVLGHVKDK---------LMKARRRLELLLEDLPCEHEP--------------WDYYETTDQLLEPLLLCYESLQSCGAGVLADGRLVDLIRRVATFGMGLMKLDLRQESGRHSEALDAITKYLDMGTYSEWDEEKKLEFLTRELKSKRPLVPPTIQVAPDVKEVLDTFRVAAELGSDSLGAYVISMASNASDVLAVELLQKDARLAVSGEL-----GRPC----PGGTLRVVPLFETAKDLRGAGSVIRKLLSIDWYS----------------------------EHIVKNHNGHQEVMVGYSDSGKDAGRFTAAWELYKAQEDVVAACKDHKVKVTLFHGRGGSIGRGGGPTYLAIQSQPPGSVMG--TLRSTEQGEMVQAKFGLPHTAVRQLEIYTTAVLLATLKPPELPREEKWRNLMDEISKISCQSYRSTVYENPEFLAYFQEATPQAELGFLNIGSRPTRRKS----STGIGHLRAIPWVFAWTQTRFVLPAWLGVGAGL---KGVCEKGHTQELKAMYKEWPFFQSTIDLIEMILGKADIHIAKHYDEVLVSDKKRRELGAELRRELLTTEKCVLVVSGHEKLSENNRSLRRLIESRLPYLNPMNLLQVEILKRLRSDDDNHKLRDALLITINGIAAGMRNTG
>XP_010532398.1:454-1061_PREDICTED:_phosphoenolpyruvate_carboxylase_4_isoform_X2_[Tarenaya_hassleriana]
-------------------------------------------------------------------------------------------------------------------------------------------------------------------------------------------------------------------------------------------------------------------------------------------------------------------------------------------------------------------------------------------------------------------------------------------------------------------------------------------------------------------------------------------------------------------------------------------------------------------------------------------------------------------------------------SQIGRTSFQKLLEPSPPK-RPGIAPYRIVLGEVKEK---------LMKTRRLLELLLEDLPCEYVP--------------WDYYETSDQLLEPLLLCYESLQSCGAGTLAEGRLADLIRRVATFGMVLMKLDLRQESGRHSEALDAITTYLDMGTYSEWDEEKKLEFLTRELKGKRPLVPPTIEVGSEVKEILDTFRVAAELGSESLGAYVISMASNTSDVLAVELLQKDARLSVSGVL-----GRPC----PGRTLRVVPLFETVKDLRGAGSVIRKLLSIDWYR----------------------------EHIQKNHNGHQEVMVGYSDSGKDAGRFTAAWELYKAQEDVVVACNEFGIKVTLFHGRGGSIGRGGGPTYLAIQSQPPGSVMG--TLRSTEQGEMVQAKFGLPQTAVRQLEVYTTAVLLATLRPPHPPREEKWRTLMEEISEISCQNYRNTVYENPEFLSYFQEATPQAELGFLNIGSRPTRRKA----SSGIGHLRAIPWVFAWTQTRFVLPAWLGVGAGL---KGVCQKGHASDLRSMYEEWPFFQSTIDLIEMVLAKADIPIAKHYDEELVSEK-RRGIGTELRKELMETERYVLVVSGHEKLSENNKSLKKLIESRLPYLNPMNMLQVEILKRLRCDDDNVKLRDALLITINGIAAGMRNTG
>XP_010532392.1:455-1062_PREDICTED:_phosphoenolpyruvate_carboxylase_4_isoform_X1_[Tarenaya_hassleriana]
-------------------------------------------------------------------------------------------------------------------------------------------------------------------------------------------------------------------------------------------------------------------------------------------------------------------------------------------------------------------------------------------------------------------------------------------------------------------------------------------------------------------------------------------------------------------------------------------------------------------------------------------------------------------------------------SQIGRTSFQKLLEPSPPK-RPGIAPYRIVLGEVKEK---------LMKTRRLLELLLEDLPCEYVP--------------WDYYETSDQLLEPLLLCYESLQSCGAGTLAEGRLADLIRRVATFGMVLMKLDLRQESGRHSEALDAITTYLDMGTYSEWDEEKKLEFLTRELKGKRPLVPPTIEVGSEVKEILDTFRVAAELGSESLGAYVISMASNTSDVLAVELLQKDARLSVSGVL-----GRPC----PGRTLRVVPLFETVKDLRGAGSVIRKLLSIDWYR----------------------------EHIQKNHNGHQEVMVGYSDSGKDAGRFTAAWELYKAQEDVVVACNEFGIKVTLFHGRGGSIGRGGGPTYLAIQSQPPGSVMG--TLRSTEQGEMVQAKFGLPQTAVRQLEVYTTAVLLATLRPPHPPREEKWRTLMEEISEISCQNYRNTVYENPEFLSYFQEATPQAELGFLNIGSRPTRRKA----SSGIGHLRAIPWVFAWTQTRFVLPAWLGVGAGL---KGVCQKGHASDLRSMYEEWPFFQSTIDLIEMVLAKADIPIAKHYDEELVSEK-RRGIGTELRKELMETERYVLVVSGHEKLSENNKSLKKLIESRLPYLNPMNMLQVEILKRLRCDDDNVKLRDALLITINGIAAGMRNTG
>XP_010532405.1:446-1053_PREDICTED:_phosphoenolpyruvate_carboxylase_4_isoform_X3_[Tarenaya_hassleriana]
-------------------------------------------------------------------------------------------------------------------------------------------------------------------------------------------------------------------------------------------------------------------------------------------------------------------------------------------------------------------------------------------------------------------------------------------------------------------------------------------------------------------------------------------------------------------------------------------------------------------------------------------------------------------------------------SQIGRTSFQKLLEPSPPK-RPGIAPYRIVLGEVKEK---------LMKTRRLLELLLEDLPCEYVP--------------WDYYETSDQLLEPLLLCYESLQSCGAGTLAEGRLADLIRRVATFGMVLMKLDLRQESGRHSEALDAITTYLDMGTYSEWDEEKKLEFLTRELKGKRPLVPPTIEVGSEVKEILDTFRVAAELGSESLGAYVISMASNTSDVLAVELLQKDARLSVSGVL-----GRPC----PGRTLRVVPLFETVKDLRGAGSVIRKLLSIDWYR----------------------------EHIQKNHNGHQEVMVGYSDSGKDAGRFTAAWELYKAQEDVVVACNEFGIKVTLFHGRGGSIGRGGGPTYLAIQSQPPGSVMG--TLRSTEQGEMVQAKFGLPQTAVRQLEVYTTAVLLATLRPPHPPREEKWRTLMEEISEISCQNYRNTVYENPEFLSYFQEATPQAELGFLNIGSRPTRRKA----SSGIGHLRAIPWVFAWTQTRFVLPAWLGVGAGL---KGVCQKGHASDLRSMYEEWPFFQSTIDLIEMVLAKADIPIAKHYDEELVSEK-RRGIGTELRKELMETERYVLVVSGHEKLSENNKSLKKLIESRLPYLNPMNMLQVEILKRLRCDDDNVKLRDALLITINGIAAGMRNTG
>XP_010532410.1:267-874_PREDICTED:_phosphoenolpyruvate_carboxylase_4_isoform_X4_[Tarenaya_hassleriana]
-------------------------------------------------------------------------------------------------------------------------------------------------------------------------------------------------------------------------------------------------------------------------------------------------------------------------------------------------------------------------------------------------------------------------------------------------------------------------------------------------------------------------------------------------------------------------------------------------------------------------------------------------------------------------------------SQIGRTSFQKLLEPSPPK-RPGIAPYRIVLGEVKEK---------LMKTRRLLELLLEDLPCEYVP--------------WDYYETSDQLLEPLLLCYESLQSCGAGTLAEGRLADLIRRVATFGMVLMKLDLRQESGRHSEALDAITTYLDMGTYSEWDEEKKLEFLTRELKGKRPLVPPTIEVGSEVKEILDTFRVAAELGSESLGAYVISMASNTSDVLAVELLQKDARLSVSGVL-----GRPC----PGRTLRVVPLFETVKDLRGAGSVIRKLLSIDWYR----------------------------EHIQKNHNGHQEVMVGYSDSGKDAGRFTAAWELYKAQEDVVVACNEFGIKVTLFHGRGGSIGRGGGPTYLAIQSQPPGSVMG--TLRSTEQGEMVQAKFGLPQTAVRQLEVYTTAVLLATLRPPHPPREEKWRTLMEEISEISCQNYRNTVYENPEFLSYFQEATPQAELGFLNIGSRPTRRKA----SSGIGHLRAIPWVFAWTQTRFVLPAWLGVGAGL---KGVCQKGHASDLRSMYEEWPFFQSTIDLIEMVLAKADIPIAKHYDEELVSEK-RRGIGTELRKELMETERYVLVVSGHEKLSENNKSLKKLIESRLPYLNPMNMLQVEILKRLRCDDDNVKLRDALLITINGIAAGMRNTG
>PIA63449.1:352-966_hypothetical_protein_AQUCO_00201057v1_[Aquilegia_coerulea]
------------------------------------------------------------------------------------------------------------------------------------------------------------------------------------------------------------------------------------------------------------------------------------------------------------------------------------------------------------------------------------------------------------------------------------------------------------------------------------------------------------------------------------------------------------------------------------------------------------------------------------------------------------------------------QRKTISESQIGQSNFHKLLEPSLPQ-FPGIAPYRIVLGNVKEK---------LMKTRRRLELLLEDHPCDNDS--------------WDYYETSDQLLEPLLLCYESLHSCGSGVLADGRLADLIRRVATFGMVLMKLDLRQESGRHAETLDAIIEYLDMGVYSEWDEDKKLEFLTRELKGKRPLVPHSIQVAPDVKEVLDTFRVAAELGSDSLGAYVISMASNASDVLAVELLQKDARLAVSGEL-----GRPC----PGGTLRVVPLFETVKDLREAGSVIKKLLSIDWYR----------------------------EHVIRNHDGHQEVMVGYSDSGKDAGRFTAAWELYKAQEDVVAACNVFGIKVTLFHGRGGSIGRGGGPTYLAIQSQPPGSVMG--TLRSTEQGEMVQAKFGLPQTAVRQLEIYTTAVLLATLRPPLPPREEKWRNVMEEISSISCQNYRTTVYENPEFLTYFHEATPQAELGFLNIGSRPTRRKS----STGIGHLRAIPWVFAWTQTRFVLPAWLGVGAGL---RGACDKGYTEDLRAMYKEWPFFQSTMDLIEMVLGKADIPIAKHYDEVLVSEN-RRQLGNELRMELSRTEKYVLVVTGHEKALENNRSLRRLIESRLPYLNPINMLQVEILRRLRCDDDNNELRDALLITINGIAAGMRNTG
>XP_028052618.1:351-1015_phosphoenolpyruvate_carboxylase_4-like_isoform_X3_[Camellia_sinensis]
-----------------------------------------------------------------------------------------------------------------------------------------------------------------------------------------------------------------------------------------------------------------------------------------------------------------------------------------------------------------------------------------------------------------------------------------------------------------------------------------------------------AG----------------------------------HG------------------------------------TSRSG----S----SFHDSNHSLHKKFVDGNIAN------------------------------SNNSPA----VSPRSASFSSSQ-LAQKKLFGESQIGRTSFEKLLEPSMPQ-QPTMAPYRIVLGHVKDT---------LVKTRKRLELLLEDLPCEYDP--------------WDYYETSDQLLEPLLLCYESLQSCGSGVLADGRLADLIRRVVTFGMNLMKLDLRQEAGRHSDTLDAITKYLDMGTYSEWDEEKRLVFLTRELKGKRPLVPPTIEVPPDVKEVLDTFRVAAELGSDSLGAYVISMASNASDVLAVELLQKDARLAVSGEL-----GRPC----PGGTLRVVPLFETVKDLREAGSAIRKLLSIDWYL----------------------------EHIIKNHNGHQEVMVGYSDSGKDAGRFTAAWELYKAQEDVVAACNEYGIKVTLFHGRGGSVGRGGGPTYLAIQSQPPGSVMG--TLRSTEQGEMVQAKFGLPQTAVRQLEIYTTAVLLATLRPPLPPREQKWRNLMEEISKISCDSYRSTVYENPEFLAYFHEATPQAELGFLNIGSRPTRRKS----SGGIGQLRAIPWVFAWTQTRFVLPAWLGVGAGL---KGVCEKGHTEEIKAMYKEWPFFQCTIDLIEMVLGKADINIAKRYDEVLVSDS-RQQIGDELRRELLATEKYVLVVTGHEKLSENNRSLQRLIESRLPYLNPINMLQVEILKRLRRDDDNHKLRDALLITINGIAAGMRNTG
>XP_028052616.1:395-1059_phosphoenolpyruvate_carboxylase_4-like_isoform_X1_[Camellia_sinensis]
-----------------------------------------------------------------------------------------------------------------------------------------------------------------------------------------------------------------------------------------------------------------------------------------------------------------------------------------------------------------------------------------------------------------------------------------------------------------------------------------------------------AG----------------------------------HG------------------------------------TSRSG----S----SFHDSNHSLHKKFVDGNIAN------------------------------SNNSPA----VSPRSASFSSSQ-LAQKKLFGESQIGRTSFEKLLEPSMPQ-QPTMAPYRIVLGHVKDT---------LVKTRKRLELLLEDLPCEYDP--------------WDYYETSDQLLEPLLLCYESLQSCGSGVLADGRLADLIRRVVTFGMNLMKLDLRQEAGRHSDTLDAITKYLDMGTYSEWDEEKRLVFLTRELKGKRPLVPPTIEVPPDVKEVLDTFRVAAELGSDSLGAYVISMASNASDVLAVELLQKDARLAVSGEL-----GRPC----PGGTLRVVPLFETVKDLREAGSAIRKLLSIDWYL----------------------------EHIIKNHNGHQEVMVGYSDSGKDAGRFTAAWELYKAQEDVVAACNEYGIKVTLFHGRGGSVGRGGGPTYLAIQSQPPGSVMG--TLRSTEQGEMVQAKFGLPQTAVRQLEIYTTAVLLATLRPPLPPREQKWRNLMEEISKISCDSYRSTVYENPEFLAYFHEATPQAELGFLNIGSRPTRRKS----SGGIGQLRAIPWVFAWTQTRFVLPAWLGVGAGL---KGVCEKGHTEEIKAMYKEWPFFQCTIDLIEMVLGKADINIAKRYDEVLVSDS-RQQIGDELRRELLATEKYVLVVTGHEKLSENNRSLQRLIESRLPYLNPINMLQVEILKRLRRDDDNHKLRDALLITINGIAAGMRNTG
>OMP06842.1:391-1060_Pyruvate/Phosphoenolpyruvate_kinase_[Corchorus_olitorius]
-------------------------------------------------------------------------------------------------------------------------------------------------------------------------------------------------------------------------------------------------------------------------------------------------------------------------------------------------------------------------------------------------------------------------------------------------------------------------------------------------------LSRQDG----------------------------------QG------------------------------------CSSSV----H----SPMGSSDNLHKLSATGSVPN------------------------------SNGSQS---TV-TQRGSFSSSQLLAQRKLYAESQIGRSSFHKLLEPSSSL-RPGIAPYRIVLGDVKEK---------LMKTRRRLELLLEDLPCEYDP--------------WDYYETTDQLLEPLLLCYESLQSCGAGILADGRLADLIRRVATFGMVLMKLDLRQESGRHAETLDAITGYLDMGTYSEWDEEKKLEFLTKELKGKRPLVPPTIQVAPDVKEVLDTFRVAAELGGDSLGAYVISMASNASDVLAVELLQKDARLAVSGEL-----GRPC----PGGTLRVVPLFETVKDLRGAGSVIRKLLSIDWYR----------------------------EHIIKNHNGHQEVMVGYSDSGKDAGRFTAAWELYKAQEDVVAACNEFGIKVTLFHGRGGSIGRGGGPTYLAIQSQPPGSVMG--TLRSTEQGEMVQAKFGLPQTAIRQLEIYTTAVLLATLRPPQPPREQKWRNLMEEISKISCQNYRSTVYENPDFLAYFHEATPQAELGFLNIGSRPTRRKA----STGIGHLRAIPWVFAWTQTRFVLPAWLGVGAGI---KGVCEKGHSEDLKAMYKEWPFFQSTVDLIEMVLGKADIPIAKHYDEVLVSES-RRKLGDELRRELTITEKYVLVVSGHEKLSENNRSLRRLIESRLAYLNPMNMLQVEVLKRLRRDDDNNKLRDALLITINGIAAGMRNTG
>OMO90176.1:391-1032_Pyruvate/Phosphoenolpyruvate_kinase_[Corchorus_capsularis]
-----------------------------------------------------------------------------------------------------------------------------------------------------------------------------------------------------------------------------------------------------------------------------------------------------------------------------------------------------------------------------------------------------------------------------------------------------------------------------------------------------------------------------------------------------------------------------------------------------------------TGSVPN------------------------------SNGSQS---TV-TQRGSFSSSQLLAQRKLYAESQIGRSSFHKLLEPSSSL-RPGIAPYRIVLGDVKEK---------LMKTRRRLELLLEDLPCEYDP--------------WDYYETTDQLLEPLLLCYESLQSCGAGILADGRLADLIRRVATFGMVLMKLDLRQESGRHAETLDAITGYLDMGTYSEWDEEKKLEFLTKELKGKRPLVPPTIQVAPDVKEVLDTFRVAAELGSDSLGAYVISMASNASDVLAVELLQKDARLAVSGEL-----GRPC----PGGTLRVVPLFETVKDLRGAGSVIRKLLSIDWYR----------------------------EHIIKNHNGHQEVMVGYSDSGKDAGRFTAAWELYKAQEDVVAACNEFGIKVTLFHGRGGSIGRGGGPTYLAIQSQPPGSVMG--TLRSTEQGEMVQAKFGLPQTAIRQLEIYTTAVLLATLRPPQPPREQKWRNLMEEISKISCQNYRSTVYENPDFLAYFHEATPQAELGFLNIGSRPTRRKA----STGIGHLRAIPWVFAWTQTRFVLPAWLGVGAGI---KGVCEKGHSEDLKAMYKEWPFFQSTVDLIEMVLGKADIPIAKHYDEVLVSES-RRKLGDELRRELTITEKYVLVVSGHEKLSENNRSLRRLIDSRLAYLNPMNMLQVEVLKRLRRDDDNNKLRDALLITINGIAAGMRNTG
>XP_017637910.1:427-1055_PREDICTED:_phosphoenolpyruvate_carboxylase_4_[Gossypium_arboreum]
---------------------------------------------------------------------------------------------------------------------------------------------------------------------------------------------------------------------------------------------------------------------------------------------------------------------------------------------------------------------------------------------------------------------------------------------------------------------------------------------------------------------------------------------------------------------------------------------------------------------------------------------------------------V-TSRGSFSSGQLLAQRKLFAESTIGRSSFHKLLEPSSAL-RPGIAPYRIVLGDIKEK---------LMKTRRRLELLLEDLPCEYDP--------------WDYYETKDQFLEPLLLCYESLQSCGAGILADGRLADLIRRVSTFGMVLMKLDLRQESGRHAETLDAITKYLDMGTYSEWDEEKKLEFLTKELKGKRPLVPPTIEVAPDVKEVLDTFFVAAELGSESLGAYVISMASNASDVLAVELLQKDARLAVSGEL-----GKPC----PGGMLRVVPLFETVKDLRGAGSVIRKLLSIDWYR----------------------------EHIVKNHNGHQEVMVGYSDSGKDAGRFTAAWELYKAQGDVVAACNEFGIKVTLFHGRGGSIGRGGGPTYLAIQSQPPGSVMG--TLRSTEQGEMVQAKFGLPQIATRQLEIYTTAVLLATLRPPQPPREQKWCNLMEEISKISCQKYRSTVYENPEFLAYFQEATPQAELGYLNIGSRPTRRKA----TKGIGHLRAIPWIFAWTQTRFVLPAWLGVGAGL---KGVCEKGHTEDLKAMYKEWPFFQSTVDLIEMVLGKADIPIAKHYDEVLVSES-RRELGAELRRELMMTEKHVLVVSGHEKLSENNKSLRRLIESRLSYLNPMNMLQVEVLRRLRRDDENNKLRDALLITINGIAAGMRNTG
>XP_016722786.1:427-1055_PREDICTED:_phosphoenolpyruvate_carboxylase_4-like_[Gossypium_hirsutum]
---------------------------------------------------------------------------------------------------------------------------------------------------------------------------------------------------------------------------------------------------------------------------------------------------------------------------------------------------------------------------------------------------------------------------------------------------------------------------------------------------------------------------------------------------------------------------------------------------------------------------------------------------------------V-TSRGSFSSGQLLAQRKLFAESTIGRSSFHKLLEPSSAL-RPGIAPYRIVLGDIKEK---------LMKTRRRLELLLEDLPCEYDP--------------WDYYETKDQFLEPLLLCYESLQSCGAGILADGRLADLIRRVSTFGMVLMKLDLRQESGRHAETLDAITKYLDMGTYSEWDEEKKLEFLTKELKGKRPLVPPTIEVAPDVKEVLDTFFVAAELGSESLGAYVISMASNASDVLAVELLQKDARLAVSGEL-----GKPC----PGGMLRVVPLFETVKDLRGAGSVIRKLLSIDWYR----------------------------EHIVKNHNGHQEVMVGYSDSGKDAGRFTAAWELYKAQGDVVAACNEFGIKVTLFHGRGGSIGRGGGPTYLAIQSQPPGSVMG--TLRSTEQGEMVQAKFGLPQIATRQLEIYTTAVLLATLRPPQPPREQKWCNLMEEISKISCQKYRSTVYENPEFLAYFQEATPQAELGYLNIGSRPTRRKA----TKGIGHLRAIPWIFAWTQTRFVLPAWLGVGAGL---KGVCEKGHTEDLKAMYKEWPFFQSTVDLIEMVLGKADIPIAKHYDEVLVSES-RRELGAELRRELMMTEKHVLVVSGHEKLSENNKSLRRLIESRLSYLNPMNMLQVEVLRRLRRDDENNKLRDALLITINGIAAGMRNTG
>KAB2053342.1:427-1055_hypothetical_protein_ES319_A12G181100v1_[Gossypium_barbadense]
---------------------------------------------------------------------------------------------------------------------------------------------------------------------------------------------------------------------------------------------------------------------------------------------------------------------------------------------------------------------------------------------------------------------------------------------------------------------------------------------------------------------------------------------------------------------------------------------------------------------------------------------------------------V-TSRGSFSSGQLLAQRKLFAESTIGRSSFHKLLEPSSAL-RPGIAPYRIVLGDIKEK---------LMKTRRRLELLLEDLPCEYDP--------------WDYYETKDQFLEPLLLCYESLQSCGAGILADGRLADLIRRVSTFGMVLMKLDLRQESGRHAETLDAITKYLDMGTYSEWDEEKKLEFLTKELKGKRPLVPPTIEVAPDVKEVLDTFFVAAELGSESLGAYVISMASNASDVLAVELLQKDARLAVSGEL-----GKPC----PGGMLRVVPLFETVKDLRGAGSVIRKLLSIDWYR----------------------------EHIVKNHNGHQEVMVGYSDSGKDAGRFTAAWELYKAQGDVVAACNEFGIKVTLFHGRGGSIGRGGGPTYLAIQSQPPGSVMG--TLRSTEQGEMVQAKFGLPQIATRQLEIYTTAVLLATLRPPQPPREQKWCNLMEEISKISCQKYRSTVYENPEFLAYFQEATPQAELGYLNIGSRPTRRKA----TKGIGHLRAIPWIFAWTQTRFVLPAWLGVGAGL---KGVCEKGHTEDLKAMYKEWPFFQSTVDLIEMVLGKADIPIAKHYDEVLVSES-RRELGAELRRELMMTEKHVLVVSGHEKLSENNKSLRRLIESRLSYLNPMNMLQVEVLRRLRRDDENNKLRDALLITINGIAAGMRNTG
>XP_012438674.1:427-1055_PREDICTED:_phosphoenolpyruvate_carboxylase_4_[Gossypium_raimondii]
---------------------------------------------------------------------------------------------------------------------------------------------------------------------------------------------------------------------------------------------------------------------------------------------------------------------------------------------------------------------------------------------------------------------------------------------------------------------------------------------------------------------------------------------------------------------------------------------------------------------------------------------------------------V-TSRGSFSSGQLLAQRKLFAESTIGRSSFHKLLEPSSAL-RPGIAPYRIVLGDIKEK---------LMKTRRRLELLLEDLPCEYDP--------------WDYYETKDQFLEPLLLCYESLQSCGAGILADGRLADLIRRVSTFGMVLMKLDLRQESGRHAETLDAITKYLDMGTYSEWDEEKKLEFLTKELKGKRPLVPPTIEVAPDVKEVLDTFFVAAELGSESLGAYVISMASNASDVLAVELLQKDARLAVSGEL-----GKPC----PGGMLRVVPLFETVKDLRGAGSVIRKLLSIDWYR----------------------------EHIVKNHNGHQEVMVGYSDSGKDAGRFTAAWELYKAQGDVVAACNEFGIKVTLFHGRGGSIGRGGGPTYLAIQSQPPGSVMG--TLRSTEQGEMVQAKFGLPQIATRQLEIYTTAVLLATLRPPQPPREQKWCNLMEEISKISCQNYRSTVYENPEFLAYFQEATPQAELGYLNIGSRPTRRKA----TTGIGHLRAIPWIFAWTQTRFVLPAWLGVGAGL---KGVCEKGHTEDLKAMYKEWPFFQSTVDLIEMVLGKADIPIAKHYDEVLVSES-RRELGAELRRELMMTEKHVLVVSGHEKLSENNKSLRRLIESRLSYLNPMNMLQVEVLRRLRRDDENNKLRDALLITINGIAAGMRNTG
>XP_028103577.1:379-1068_phosphoenolpyruvate_carboxylase_4-like_[Camellia_sinensis]
-----------------------------------------------------------------------------------------------------------------------------------------------------------------------------------------------------------------------------------------------------------------------------------------------------------------------------------------------------------------------------------------------------------------------------------------------------------------------PR--VELPGRN---HSPL--NRQVKQ------VPGQDV----------------------------------KG------------------------------------CPKRE----S----SFQDSNQSLHKKFADGNMAN------------------------------SSSPPS---AVIPRSSSFSSNQLLAQRKLFAESQIGRTSFQKLLEPSLAQ-RPTIAPYRIVLGHIKDT---------LEKTRKRLELLLEDLPCEYDP--------------WDYYETPDQLMEPLLLCHESLQSCGAGVLADGRLADLIRRVATFGMNLMKLDLRQESGRHSDTLDAITRYLDMGTYSEWDEEKRLEFLTRELKGKRPLIPPTIEVPPEVKEVLDTFCVAAELGSDSLGAYVISMASAASDVLTVELLQKHARLAVSGER-----GRPC----PGGTLRVVPLFETVKDLRGAGSVIRKLLSIDWYR----------------------------EHVIKNHNSHQEVMVGYSDSGKDAGRFTAAWELYKAQEDVVAACNEYGIKVTLFHGRGGSVGRGGGPTYLAIQSQPPGSVMG--TLRSTEQGEMVQAKFGLPQTAVRQLEIYTTAVLLATLRPPLPPREEKWRNLMEEISKISCQCYRSTVYENPEFLAYFHEATPQAELGFLNIGSRPTRRKS----SVGIGHLRAIPWVFAWTQTRFVLPAWLGVGAGL---KGVCEKGHTEDIKAMYKEWPFFQCTIDLIEMVLGKADINIAKHYDEVLVSQS-RRELGADLRRELLTTEKYVLVVSGHEKLSENNKSLQRLIESRLPYLNPINMLQVEILRRLRRDDDNHKLRDALLITINGIAAGMRNTG
>XP_010044308.1:445-1059_PREDICTED:_phosphoenolpyruvate_carboxylase_4_[Eucalyptus_grandis]
------------------------------------------------------------------------------------------------------------------------------------------------------------------------------------------------------------------------------------------------------------------------------------------------------------------------------------------------------------------------------------------------------------------------------------------------------------------------------------------------------------------------------------------------------------------------------------------------------------------------------------------------------------------------------QRKLFAESQIGRSSFHKLLEPSLPQ-LPGIAPYRIVLGDVKDK---------LMKTRRRLELRLEDLPCEHDF--------------CDYYESSDQLLEPLILCYESLQSCGSGVLADGRLADLIRRVATFGIVLMKLDLRQESGRHSETLDAITRYLDMGTYSEWDEEKRLEFLTRELKGKRPLVPPSIEVAPDIREVLDTFRVAAELGSDSLGAYVISMASNASDVLAVELLQKDARLAVSGEL-----GRPC----LGGTLRVVPLFETVKDLREAGSVIRKLLSIDWYR----------------------------EHILRNHGGHQEVMVGYSDSGKDAGRFTAAWELYKAQEDVVAACNEYDIKVTLFHGRGGSIGRGGGPTYLAIQSQPPGSVMG--TLRSTEQGEMVQAKFGLPQTAVRQLEIYTTAVLLATLRPPLSPREEKWRNLMEEISKISCQSYRNTVYENPEFLAYFHEATPQAELGFLNIGSRPTRRKS----STGVGHLRAIPWVFAWTQTRFVLPAWLGVGAGL---RGVCEKGHTAELQEMYKEWPFFQSTVDLIEMVLGKADIPIAKHYDEVLVSES-RRELGAELRRELLTTEKYVLVISGHEKLSENNRSLRRLIESRLPYLNPMNMLQVEILKRLRRDDDNNKLRDALQITFNGIAAGMRNTG
>KCW86392.1:318-932_hypothetical_protein_EUGRSUZ_B03067_[Eucalyptus_grandis]
------------------------------------------------------------------------------------------------------------------------------------------------------------------------------------------------------------------------------------------------------------------------------------------------------------------------------------------------------------------------------------------------------------------------------------------------------------------------------------------------------------------------------------------------------------------------------------------------------------------------------------------------------------------------------QRKLFAESQIGRSSFHKLLEPSLPQ-LPGIAPYRIVLGDVKDK---------LMKTRRRLELRLEDLPCEHDF--------------CDYYESSDQLLEPLILCYESLQSCGSGVLADGRLADLIRRVATFGIVLMKLDLRQESGRHSETLDAITRYLDMGTYSEWDEEKRLEFLTRELKGKRPLVPPSIEVAPDIREVLDTFRVAAELGSDSLGAYVISMASNASDVLAVELLQKDARLAVSGEL-----GRPC----LGGTLRVVPLFETVKDLREAGSVIRKLLSIDWYR----------------------------EHILRNHGGHQEVMVGYSDSGKDAGRFTAAWELYKAQEDVVAACNEYDIKVTLFHGRGGSIGRGGGPTYLAIQSQPPGSVMG--TLRSTEQGEMVQAKFGLPQTAVRQLEIYTTAVLLATLRPPLSPREEKWRNLMEEISKISCQSYRNTVYENPEFLAYFHEATPQAELGFLNIGSRPTRRKS----STGVGHLRAIPWVFAWTQTRFVLPAWLGVGAGL---RGVCEKGHTAELQEMYKEWPFFQSTVDLIEMVLGKADIPIAKHYDEVLVSES-RRELGAELRRELLTTEKYVLVISGHEKLSENNRSLRRLIESRLPYLNPMNMLQVEILKRLRRDDDNNKLRDALQITFNGIAAGMRNTG
>XP_018809529.1:434-1048_PREDICTED:_phosphoenolpyruvate_carboxylase_4-like_isoform_X1_[Juglans_regia]
------------------------------------------------------------------------------------------------------------------------------------------------------------------------------------------------------------------------------------------------------------------------------------------------------------------------------------------------------------------------------------------------------------------------------------------------------------------------------------------------------------------------------------------------------------------------------------------------------------------------------------------------------------------------------QRKLFAESQIGRSSFQKLLEPRVSQ-SPGISPYRIVLGNVKDK---------LMKTQKRLELLLEDLPCEYDP--------------WDYYETSDQLLEPLLLCYESLQSCGSGVLADGRLADLIRRVATFGMVLMKLDLRQESGRHADTLDAITRYLDIGTYSEWDEGKKLEFLTRELKGKRPLVPQSIEVAPDVKEVLDTFRVAAELGSDSLGAYVISMASNASDVLAVELLQKDARLAVSGEL-----GRPC----PGGTLRVVPLFETVKDLRGAGAVIRRLLSIDWYR----------------------------EHIIKNHNSHQEVMVGYSDSGKDAGRFTAAWELYKAQEDVVAASNEYGIKVTLFHGRGGSIGRGGGPTYLAIQSQPPGSVMG--TLRSTEQGEMVQAKFGLPQTAVRQLEIYTTAVLLATLRPPLPPREEKWRNLMEEISKISCQNYRSVVYENPEFLSYFHEATPQAELGFLNIGSRPTRRKS----STGIGHLRAIPWVFAWTQTRFVLPAWLGVGAGL---QGVCEKGHTDDLKAMYKEWPFFQSTIDLIEMVLGKADIPIAKHYDEVLVSKS-RQELGSKLRGELLTAEKNVLVVSGHEKLSDNNRSLRRLIESRLPYLNPMNMLQVEILKRLRCDDDNHKLRDALLITINGIAAGMRNTG
>XP_031273632.1:411-1054_phosphoenolpyruvate_carboxylase_4_isoform_X1_[Pistacia_vera]
----------------------------------------------------------------------------------------------------------------------------------------------------------------------------------------------------------------------------------------------------------------------------------------------------------------------------------------------------------------------------------------------------------------------------------------------------------------------------------------------------------------------------------------------------------------------------------------------------------------PNGSIAN------------------------------STGSQS---AGLSHNSSFNSVPLLAQRKLYAESQIGRSSFQKLLEPRLSQ-RPGIAPYRIVLGNVKEK---------LMKTRRRLELLLEDLPCEYDS--------------WDYYETMDQLLEPLLMCHDSLQSCGSGVLADGRLADLIRRVVTFGMVLMKLDLRQESGRHAETLDAITRYLDMGTYSEWDEEKKLEFLTRELKGKRPLVPPTIEVAPDVKEVLDTFRVAAELGSDSLGAYVISMASNASDVLAVELLQKDARLAVSGEL-----GRPC----PGGTLRVVPLFETVKDLREAGSVIRKLLSIDWYR----------------------------EHILKNHNGHQEVMVGYSDSGKDAGRFTAAWELYKAQEDVVAACNEYGIKVTLFHGRGGSIGRGGGPTYLAIQSQPPGSVMG--TLRSTEQGEMVQAKFGLPNTAVRQLEIYTTAVLLATLRPPQPPREEKWRNLMEEISNISCQNYRNTVYENPEFLAYFHEATPEAELGFLNIGSRPTRRKS----STGIGHLRAIPWVFAWTQTRFVLPAWLGVGAGL---KGVCEKGHTEDLKAMYSEWPFFQSTIDLIEMVLGKADIPIAKHYDEVLVSES-RQELGAELRRELLETEKYVLVVSGHEILSENNRSLRRLIENRLPYLNPINVLQVEILKRLRRDDDNHKLRDALLISINGIAAGMRNTG
>XP_031273633.1:402-1045_phosphoenolpyruvate_carboxylase_4_isoform_X2_[Pistacia_vera]
----------------------------------------------------------------------------------------------------------------------------------------------------------------------------------------------------------------------------------------------------------------------------------------------------------------------------------------------------------------------------------------------------------------------------------------------------------------------------------------------------------------------------------------------------------------------------------------------------------------PNGSIAN------------------------------STGSQS---AGLSHNSSFNSVPLLAQRKLYAESQIGRSSFQKLLEPRLSQ-RPGIAPYRIVLGNVKEK---------LMKTRRRLELLLEDLPCEYDS--------------WDYYETMDQLLEPLLMCHDSLQSCGSGVLADGRLADLIRRVVTFGMVLMKLDLRQESGRHAETLDAITRYLDMGTYSEWDEEKKLEFLTRELKGKRPLVPPTIEVAPDVKEVLDTFRVAAELGSDSLGAYVISMASNASDVLAVELLQKDARLAVSGEL-----GRPC----PGGTLRVVPLFETVKDLREAGSVIRKLLSIDWYR----------------------------EHILKNHNGHQEVMVGYSDSGKDAGRFTAAWELYKAQEDVVAACNEYGIKVTLFHGRGGSIGRGGGPTYLAIQSQPPGSVMG--TLRSTEQGEMVQAKFGLPNTAVRQLEIYTTAVLLATLRPPQPPREEKWRNLMEEISNISCQNYRNTVYENPEFLAYFHEATPEAELGFLNIGSRPTRRKS----STGIGHLRAIPWVFAWTQTRFVLPAWLGVGAGL---KGVCEKGHTEDLKAMYSEWPFFQSTIDLIEMVLGKADIPIAKHYDEVLVSES-RQELGAELRRELLETEKYVLVVSGHEILSENNRSLRRLIENRLPYLNPINVLQVEILKRLRRDDDNHKLRDALLISINGIAAGMRNTG
>EFJ16055.1:408-1020_hypothetical_protein_SELMODRAFT_117085_[Selaginella_moellendorffii]
--------------------------------------------------------------------------------------------------------------------------------------------------------------------------------------------------------------------------------------------------------------------------------------------------------------------------------------------------------------------------------------------------------------------------------------------------------------------------------------------------------------------------------------------------------------------------------------------------------------------------------------------------------------------------------KRTGTDSISKSSVDKLLNPSATG-RPDIAPYRVVLGHIREK---------LVNTRRRMEELLDDLPCDYDP--------------SEFYETPEQLLEPLMLCHRSMESCEAEVLADGRLTDLIRRVSIFGMTLMKLDLRQEAEKHSEALDAITKFLDMGTYSAWDEDKKLDFLTKELKGKRPLVPPTIAVSSEVQEVLNTFRVAAELGSNSLGAYIVSMTSEASDVLAVELLQKEARLVVSGEL-----GKPC----PGTSLRVVPLFETVKDLRDAGTIIRRLLSIPWYR----------------------------DHLVTNHQGHQEVMLGYSDSGKDAGRFTAAWELYKAQEDVVAACKDYGIKLTLFHGRGGSVGRGGGPMYLAIQSQPPGSVIG--TLRITEQGEMVQAKFGLPQTALRELEIYTTAVLLATLNPPDSPRVSCWRTVMEQISDVSRQHYRNVVYENKEFLHYFQEATPESELGNLNIGSRPTRRKK----SGGIGQLRAIPWIFAWTQSRFVLPAWLGVGKGL---EAVISQGYIQELQAMYREWPFFQSTIDLIEMGLAKADIAIAKHYDDWLVNP-ARQTLGQELRDEFHKTERCVLEVSGHHRLAENNKTLRRLIESRLPYLTPLNMLQVEVLRRLRQDQSNQRLRDALLISINGIAAGMRNTG
>EFJ16936.1:357-975_hypothetical_protein_SELMODRAFT_115610_[Selaginella_moellendorffii]
-----------------------------------------------------------------------------------------------------------------------------------------------------------------------------------------------------------------------------------------------------------------------------------------------------------------------------------------------------------------------------------------------------------------------------------------------------------------------------------------------------------------------------------------------------------------------------------------------------------------------------------------------------------------------ISAGI---RKRTGTDSISKSSVDKLLNPSATG-RPDIAPYRVVLGHIREK---------LVNTRRRMEELLDDLPCDYDP--------------SEFYETPEQLLEPLMLCHRSMESCEAEVLADGRLTDLIRRVSIFGMTLMKLDLRQEAEKHSEALDAITKFLDMGTYSAWDEDKKLDFLTKELKGKRPLVPPTIAVSSEVQEVLNTFRVAAELGSNSLGAYIVSMTSEASDVLAVELLQKEARLVVSGEL-----GKPC----PGTSLRVVPLFETVKDLRDAGTIIRRLLSIPWYR----------------------------DHLVTNHQGHQEVMLGYSDSGKDAGRFTAAWELYKAQEDVVAACKDYGIKLTLFHGRGGSVGRGGGPMYLAIQSQPPGSVIG--TLRITEQGEMVQAKFGLPQTALRELEIYTTAVLLATLNPPDSPRVSCWRTVMEQISDVSRQHYRNVVYENKEFLHYFQEATPESELGNLNIGSRPTRRKK----SGGIGQLRAIPWIFAWTQSRFVLPAWLGVGKGL---EAVISQGYIQELQAMYREWPFFQSTIDLIEMGLAKADTAIAKHYDDWLVNP-ARQTLGQELRDEFHKTERCVLEVSGHHRLAENNKTLRRLIESRLPYLTPLNMLQVEVLRRLRQDQGNQRLRDALLISINGIAAGMRNTG
>XP_024542619.1:445-1063_phosphoenolpyruvate_carboxylase_4_[Selaginella_moellendorffii]
-----------------------------------------------------------------------------------------------------------------------------------------------------------------------------------------------------------------------------------------------------------------------------------------------------------------------------------------------------------------------------------------------------------------------------------------------------------------------------------------------------------------------------------------------------------------------------------------------------------------------------------------------------------------------ISAGI---RKRTGTDSISKSSVDKLLNPSATG-RPDIAPYRVVLGHIREK---------LVNTRRRMEELLDDLPCDYDP--------------SEFYETPEQLLEPLMLCHRSMESCEAEVLADGRLTDLIRRVSIFGMTLMKLDLRQEAEKHSEALDAITKFLDMGTYSAWDEDKKLDFLTKELKGKRPLVPPTIAVSSEVQEVLNTFRVAAELGSNSLGAYIVSMTSEASDVLAVELLQKEARLVVSGEL-----GKPC----PGTSLRVVPLFETVKDLRDAGTIIRRLLSIPWYR----------------------------DHLVTNHQGHQEVMLGYSDSGKDAGRFTAAWELYKAQEDVVAACKDYGIKLTLFHGRGGSVGRGGGPMYLAIQSQPPGSVIG--TLRITEQGEMVQAKFGLPQTALRELEIYTTAVLLATLNPPDSPRVSCWRTVMEQISDVSRQHYRNVVYENKEFLHYFQEATPESELGNLNIGSRPTRRKK----SGGIGQLRAIPWIFAWTQSRFVLPAWLGVGKGL---EAVISQGYIQELQAMYREWPFFQSTIDLIEMGLAKADTAIAKHYDDWLVNP-ARQTLGQELRDEFHKTERCVLEVSGHHRLAENNKTLRRLIESRLPYLTPLNMLQVEVLRRLRQDQGNQRLRDALLISINGIAAGMRNTG
>PTQ41595.1:455-1060_hypothetical_protein_MARPO_0033s0016_[Marchantia_polymorpha]
---------------------------------------------------------------------------------------------------------------------------------------------------------------------------------------------------------------------------------------------------------------------------------------------------------------------------------------------------------------------------------------------------------------------------------------------------------------------------------------------------------------------------------------------------------------------------------------------------------------------------------------------------------------------------------------LNKSSVDRLLHPSLSG-RPDIAPYRIVLGHVREK---------LVNTRRRMEMLLEGLTCDFEQ--------------DEYYESTEDLLEPLLLCHESMETTGSEVLADGRIADLIRRISTFGMTLMKLDVRQESDKHTETLDAITEYLGMGTYSEWDEERKIRFLTQELRGKRPLVPPSIEVTPEVQEVLNTFRVAAELGSQSLEAYIISMASEASDVLAVELLQKEARLVVAGEL-----GRPC----PGTTLRVVPLFETVKDLRDAGTVIRKLLGIDWYR----------------------------EHLIANHNGHQEVMLGYSDSGKDAGRFTAAWELYKAQEDVVKACQEFGIKVTLFHGRGGSVGRGGGPMYLAIQSQPPGSVMG--SLRVTEQGEMVQAKFGLAQTSVRQLEIYTTAVLLATLHPPDPPRSPNWRNVMEHISEVSCQNYRNIVFHNEQFLQYFHEATPEAELGNLNIGSRPTRRKK----TGGVQQLRAIPWIFAWTQTRLTLPAWLGVGAGL---DAVIAKGDRDELQAMYREWPFFQSTIDLIEMVLAKADIPIAKHYDEVLVSP-ERQQLGAEIREAFHTTEKCVLEVSGHHKLSENNKTLRRLIESRLAYLNPINMLQVEILRRLRQDENNPKLRDALLITINGIAAGMRNTG
>XP_002976501.1:405-1025_phosphoenolpyruvate_carboxylase_4_[Selaginella_moellendorffii]
----------------------------------------------------------------------------------------------------------------------------------------------------------------------------------------------------------------------------------------------------------------------------------------------------------------------------------------------------------------------------------------------------------------------------------------------------------------------------------------------------------------------------------------------------------------------------------------------------------------------------------------------------------------------LPPTPV---TPRKKPGSEVRSSLEKLLNPGLEA-RHMDSPYRIVLGHVRDK---------IFSTRRRLEDILNGLPTDYEP--------------GQYYESADQLLEPLLLCHESLQSCGSDVLADGKLADLIRRVATFGLTLMKLDLRQEADKHTEALNAVTEFLEMGTYSQWDEEKKLDFLTSELKGKRPLLPPSIEVSREVQEVLDTFRVAAELGSNSLEAYVISMASEASDVLAVELLQKEARLIVSGEQ-----GRPC----PTGSLRVVPLFETVKDLRDAGTVIRKLLRIDWYR----------------------------AHLIANHDGHQEVMLGYSDSGKDAGRFSAAWELYKAQEDVVAACKEHNIKVTLFHGRGGSVGRGGGPTYLAIQSQPPGSVMG--SLRVTEQGEMVQAKFGVPQTAVRQLEIYTTAVLLATLNPPDPPRSENWRLIMEEISDASCTNYRDVVFKNEHFIPYFHEATPEAELGNLNIGSRPTRRKK----AGGISQLRAIPWIFAWTQTRFVLPAWLGVGAGL---EKVFLEGHKEELQAMYREWPFFQSTIDLIEMVLAKADPSIAKYYDDVLVSSAARKELGEELRQAFHTTAKYVQELSGHQKLIENNKTLRRLVESRLPYLNPMNMLQVEVLRRLRQDENNQKLRDALLITINGIAAGMRNTG
>XP_024533989.1:405-1025_phosphoenolpyruvate_carboxylase_4_[Selaginella_moellendorffii]
----------------------------------------------------------------------------------------------------------------------------------------------------------------------------------------------------------------------------------------------------------------------------------------------------------------------------------------------------------------------------------------------------------------------------------------------------------------------------------------------------------------------------------------------------------------------------------------------------------------------------------------------------------------------LPPTPV---TPRKKPGSEVRSSLEKLLNPGLEA-RHMDSPYRIVLGHVRDK---------IFSTRRRLEDILNGLPTDYEP--------------GQYYESADQLLEPLLLCHESLQSCGSDVLADGKLADLIRRVATFGLTLMKLDLRQEADKHTEALNAVTEFLEMGTYSQWDEEKKLDFLISELKGKRPLLPPSIEVSREVQEVLDTFRVAAELGSNSLEAYVISMASEASDVLAVELLQKEARLIVSGEQ-----GRPC----PTGSLRVVPLFETVKDLRDAGTVIRKLLRIDWYR----------------------------AHLIANHDGHQEVMLGYSDSGKDAGRFSAAWELYKAQEDVVAACKEHNIKITLFHGRGGSVGRGGGPTYLAIQSQPPGSVMG--SLRVTEQGEMVQAKFGVPQTAVRQLEIYTTAVLLATLNPPDPPRSENWRLIMEEISDASCTNYRDVVFKNEHFIPYFHEATPEAELGNLNIGSRPTRRKK----AGGISQLRAIPWIFAWTQTRFVLPAWLGVGAGL---EKVFLEGHKEELQAMYREWPFFQSTIDLIEMVLAKADPSIAKYYDDVLVSSAARKDLGEELRQAFHTTAKYVQELSGHQKLIENNKTLRRLVESRLPYLNPMNMLQVEVLRRLRQDENNQKLRDALLITINGIAAGMRNTG
>EFJ25780.1:406-1026_hypothetical_protein_SELMODRAFT_148941_[Selaginella_moellendorffii]
----------------------------------------------------------------------------------------------------------------------------------------------------------------------------------------------------------------------------------------------------------------------------------------------------------------------------------------------------------------------------------------------------------------------------------------------------------------------------------------------------------------------------------------------------------------------------------------------------------------------------------------------------------------------LPPTPV---TPRKKPGSEVRSSLEKLLNPGLEA-RHMDSPYRIVLGHVRDK---------IFSTRRRLEDILNGLPTDYEP--------------GQYYESADQLLEPLLLCHESLQSCGSDVLADGKLADLIRRVATFGLTLMKLDLRQEADKHTEALNAVTEFLEMGTYSQWDEEKKLDFLISELKGKRPLLPPSIEVSREVQEVLDTFRVAAELGSNSLEAYVISMASEASDVLAVELLQKEARLIVSGEQ-----GRPC----PTGSLRVVPLFETVKDLRDAGTVIRKLLRIDWYR----------------------------AHLIANHDGHQEVMLGYSDSGKDAGRFSAAWELYKAQEDVVAACKEHNIKITLFHGRGGSVGRGGGPTYLAIQSQPPGSVMG--SLRVTEQGEMVQAKFGVPQTAVRQLEIYTTAVLLATLNPPDPPRSENWRLIMEEISDASCTNYRDVVFKNEHFIPYFHEATPEAELGNLNIGSRPTRRKK----AGGISQLRAIPWIFAWTQTRFVLPAWLGVGAGL---EKVFLEGHKEELQAMYREWPFFQSTIDLIEMVLAKADPSIAKYYDDVLVSSAARKDLGEELRQAFHTTAKYVQELSGHQKLIENNKTLRRLVESRLPYLNPMNMLQVEVLRRLRQDENNQKLRDALLITINGIAAGMRNTG
>PNW85106.1:587-1221_hypothetical_protein_CHLRE_03g171950v5_[Chlamydomonas_reinhardtii]
----------------------------------------------------------------------------------------------------------------------------------------------------------------------------------------------------------------------------------------------------------------------------------------------------------------------------------------------------------------------------------------------------------------------------------------------------------------------------------------------------------------------------------------------------------------------------------------------------------------------------------------------------------------------------TFTRRSLMAQRLGTSSVQFA----RAHEHPGFHPYRIVLGHVRDR---------LAATRRRMEDLLSGREPAGEAHGGVGAGGGGGGGAAPWYESEDELAEPLMACYWSLWECGGGVIADGRLLDLIRRVYTFGMCLMKLDLRQESTRHAEALDAVTSYLGLGSYLEWSEDQKIEWLTKELQGRRPLIPADMPMSAEVREVLDTFKVAAHLGRDNLGAYVISMTKGASDVMAVELLQREARMQVGAEAGGRGGGGPE----DGGSLRVVPLFETLEDLDAAEDVMTRLLTNPWYR----------------------------EHLRAVHGDAQEVMLGYSDSGKDAGRLAANWALYKCQERLVAITKANNVKLTLFHGRGGTVGRGGGPTHIAIQSQPPGSVEG--TFRITEQGEMVQAKFGISGVALSQLETYTTAVLLATMRPPSPPRREEWRAVMEMLSRVSCESYRNIVHHSPLFLRYFKHATPEAELGNLNIGSRPARRRNK---DASISTLRAIPWIFAWTQNRLILPSWLGIGAAL---TAAMTQGHLPTLQAMYREWPFFGSTVDLIEMILAKTDPRIAALYEEVLVNDPEEKKLGAELRERLQRCQGAILKVTGHENLLSNNPTLSKLISMRSPFVDPINILQVEVLRRLRQDPNNMRLRDALLISINGIAAGMRNTG
>Q6R2V6.1:587-1221_RecName:_Full=Phosphoenolpyruvate_carboxylase_2;_Short=PEP_carboxylase_2;_Short=PEPC_2;_Short=PEPCase_2_[Chla
----------------------------------------------------------------------------------------------------------------------------------------------------------------------------------------------------------------------------------------------------------------------------------------------------------------------------------------------------------------------------------------------------------------------------------------------------------------------------------------------------------------------------------------------------------------------------------------------------------------------------------------------------------------------------TFTRRSLMAQRLGTSSVQFA----RAHEHPGFHPYRIVLGHVRDR---------LAATRRRMEDLLSGREPAGEAHGGVGAGGGGGGGAAPWYESEDELAEPLMACYWSLWECGGGVIADGRLLDLIRRVYTFGMCLMKLDLRQESTRHAEALDAVTSYLGLGSYLEWSEDQKIEWLTKELQGRRPLIPADMPMSAEVREVLDTFKVAAHLGRDNLGAYVISMTKGASDVMAVELLQREARMQVGAEAGGRGGGGPE----DGGSLRVVPLFETLEDLDAAEDVMTRLLTNPWYR----------------------------EHLRAVHGDAQEVMLGYSDSGKDAGRLAANWALYKCQERLVAITKANNVKLTLFHGRGGTVGRGGGPTHIAIQSQPPGSVEG--TFRITEQGEMVQAKFGISGVALSQLETYTTAVLLATMRPPSPPRREEWRAVMEMLSRVSCESYRNIVHHSPLFLRYFKHATPEAELGNLYIGSRPARRRNK---DASISTLRAIPWIFAWTQNRLILPSWLGIGAAL---TAAMTQGHLPTLQAMYREWPFFGSTVDLIEMILAKTDPRIAALYEEVLVNDPEEKKLGAELRERLQRCQGAILKVTGHENLLSNNPTLSKLISMRSPFVDPINILQVEVLRRLRQDPNNMRLRDALLISINGIAAGMRNTG
>XP_005648033.1:429-1068_putative_phosphoenolpyruvate_carboxylase_[Coccomyxa_subellipsoidea_C-169]
-----------------------------------------------------------------------------------------------------------------------------------------------------------------------------------------------------------------------------------------------------------------------------------------------------------------------------------------------------------------------------------------------------------------------------------------------------------------------------------------------------------------------------------------------------------------------------------------RLDS-H----G-----------KA--VSPD------------------------------TIKKRG---LKV-TSATLCASKPFHTAA--RYHKT---SIDAL----LHPRHHGATPYRIVLGDVRQK---------LVNTRKRMEDILQGGLQNDD---------------DEGYETTDALAQPLLSCYWSLWECGSGIVAEGRLLDLLRRLSCFGLGLMKMDLRQESSRHTDALGAVTKYLGVGDYSNWNEDERIAWLVQELESKRPLVPPSMPMTSEVKEVIDTLKVAAEVGPESVSAYVISMATHASDVLAVELLKREAWLMVGT-D----TAQPL----PLVPLRVVPLFETLDDLDNAGAALKRLINLPWYR----------------------------KQLRELHGDHQEVMLGYSDSGKDAGRLAAAWALYKCQEQLVQVCKEAGVQLTLFHGRGGTVGRGGGPSHLAIQSQPPGSDFVVMRYGLCVQGEMVQTKFGIPAVAGRQMEVLSTAVLLATLSPPKPPRKAEWRSLMDQLSKISCEAYRSFVFQHPDFVPYFRAATPEEELANLNIGSRPSRRK-T---GGGVETLRAIPWIFAWTQTRLVLPAWLGVGTANQHVARATVQGKRADLREMYQEWPFFQSTIDLIEMILAKADMRIAALYDEHLVHNPSQRALGAVIRERFMATVHAVLQVTGHQHLCQNNPTLRRLIEMRNPYIDPINILQVEILRRLREDPEDRSLRDALLVTINGIAAG-----
>KAA6421807.1:850-1251_phosphoenolpyruvate_carboxylase_4-like_[Trebouxia_sp._A1-2]
-----------------------------------------------------------------------------------------------------------------------------------------------------------------------------------------------------------------------------------------------------------------------------------------------------------------------------------------------------------------------------------------------------------------------------------------------------------------------------------------------------------------------------------------------------------------------------------------------------------------------------------------------------------------------------------------------------------------------------------------------------------------------------------------------------------------------------------------------------------------------------------------------------------------------MK---QSSQQQEG----GAW-------GISQRVAPLFETLADLDNAGKVMRRLLSVPWYR----------------------------EQLRTVYDNHQEVMLGYSDSGKDAGRAAAAWALYRCQEELVQVCKEFDVRLTLFHGRGGTVGRGGGPMYLAIQSQPPGSVQG--TLRITEQGEMIQAKFGLAAVATRQLETYSTAVLLATESPPKPPRSQKWRQLMDALGKTSCEDYRNVVFRHPHFISYFRKVTPEEELGGLNIGSRPARRK-K---GGGVETLRAIPWIFAWTQNRMALPSWLGLGEGL---KQLYGQGQKAELQQMYQEWPFFQSTIDLIEMILSKCDMRIAAMYDAQLADTEEEKALGVVLRGKFDDTVKAVLELTGHHRLNQNSEMLRHLIDMRNPYIDPANVLQVEILKRLRNDPENPGLRDALLVTINGIASGMRNTG
>GBF92588.1:439-1065_phosphoenolpyruvate_carboxylase_[Raphidocelis_subcapitata]
--------------------------------------------------------------------------------------------------------------------------------------------------------------------------------------------------------------------------------------------------------------------------------------------------------------------------------------------------------------------------------------------------------------------------------------------------------------------------------------------------------------------------------------------------------------------------------------------------------------------------------------------------------------VE--AMSSQCP--PSFARR--MFSRTTTQALSEN----RARQHRGAHPYRVILGEVRRR---------LINTRRRMEEMLNGAPLDPHD-----------AAGGDWYATEEQLAEPLLAIYWSLWECGGGMVADGRLLDLIRRIYCFGMSLLKLDVRQESTRHADAVDAITNYLGYGSYKEWDEERKLEWLTEELLTKRPLVPADMPMSEEVREVMDTFRVAARLGSDSLGAYVISMAQKASDVLAVELLQKEARAQVAAET----GAFPD----PRRSLRVVPLFETLDDLDASGAVMTQLLANDWYR----------------------------AHLRDNHGNHQEVMLGYSDSGKDAGRLAANWALYRCQEALVRITKEAGVRLTLFHGRGGTVGRGGGPTYLAIQSQAPGSVEG--TFRITEQGEMVQAKFGIPVVAANQLELYSTAVLLASTKPPRAARRDSWVALMDELGKESCRAYRSVVFENPTFISYFNHATPEAELGNLNIGSRPSRRK-Q---GASVANLRAIPWIFAWTQTRLILPSWLGIGEAL---GKALAEGRKAELQAMYEDWPFFQATIDLIEMILAKCDMRISALYDDQLVTDPAEKKLGAELRQRFNDTAAAIMEVTGHARLLEDNVRLRRLIQMRNPYIDPINILQVELLRRTRADESNKLLKEALLLTINGIAAGMRNTG
>GAQ91931.1:3-1122_phosphoenolpyruvate_carboxylase_[Klebsormidium_nitens]
----------------FQPLEDDCKLLGSLLDDCLRHEVGEEFMA-------RIEKVRSLAHSASDLKASGVDD---------AASYLFQILDKELTSMDINEAVPLTRAFSHYLSLTG--------------------------IAEMHHRVRKTKTGG-VLSKSCDDVFGRLIASGLSPEEVFDAVLKQEVEIVLTAHPTQINRRTLQYKHLRMAQLLEKNDRTDLAPEDRELLIEDMVREIVSLWHTDELRRSKPSSLDEARGGLHIVEQSLWKAVPAYLRRVSNALKK----------HTGRPLPLTAVPIHFGSWMGGDRDGNPNVTAKVTREVAYLARWIAADLYLREIDTLRFELSMDKCNEKLARLAEELRAADLEDADHHGHHEHNHDWGHVPNASK-LG--------------------TVTLPPGVHLT--SDLSINADEFLE-PV--IEPPIHS---EAER--PQEPTSSQPSPREPTQ----PP-TSLWPAATPGPP--------------PSPRGPS-AITAAALTAP---PALPQISTT-------RTTAPGITNPSPKG----GPSPKTAPSYPVAANGVAAPSPRV----STATGV----SAGVANSPFVQAPNLKPVS---APAAGGAPLTGGMSSAKRRPSDPNFKTSNVEKMLNPGS---QMYLAPYRVVLGDVRQK---------LVNTRRRMEQFLDHQPPST-E--------------EEYYETGEQLAAPLLAIYESLHQTGAGIIADGRLADTIRRCHTFGMNLMKLDLRQEADRHTEAINALTEYLGMGSYKEWTEEKKLEFLVSELRGKRPLIPNNIELSEPVAEVIDTFKIAAELGTGSLGAYVISMASEASDVLAVELLQREARLMQHGDS------KGV----RKGSLRVVPLFETVADLQGAGAAMRRLLSVDWYL----------------------------QHLIDNHDSHQEVMLGYSDSGKDAGRFTAAWELYKAQEDLVAVLSEFNIRLTLFHGRGGSVGRGGGPMYTAIQSQPPGSVQG--TIRVTEQGEMIQAKFGLPAVCLRQLEIYTTAVLLATIHPPEPARKQSWRQVMEEISESSCEHYRDVVYKNEDFLTYFKEATPEGELGNLNIGSRPTRRK-K---NGGVRQLRAIPWIFAWTQNRLNLPAWLGVGAGL---RASMAKGHTEELQAMYRQWPFFQSTVDLIEMVCAKADMTISQHYDDVLVAG-ERKSLGAKLREDFDATVAAVLEVSGHTKLAENNKTLRRLIDTRSPHLNPINMLQVEILKRLRQDESNQKLRDALLITINGIASGMRNTG
>ACN39927.1:8-1073_unknown_[Picea_sitchensis]
----------IAEEISFQAFEDDCRLLGSLLNDVLQREVGQQFTE-------KVERERILAQSACNMRIAGIED---------AAEVLEKKLALELSSMTLEEAASLARAFSHYLNLMG--------------------------IAETHHRVRRIKNTV-QLSKSCDDIFSKMIQSGTSPEDLYSAVCDQEVEIVLTAHPTQINRRTLQYKHLRIAHLLEYNDRADLSHEEREMLIEDLRREVTSLWQTDELRRHKPTPVDEARSGLHIVEQSLWKAVPHYLRRVSAALKK----------HTGRPLPLTCTPIRFGSWMGGDRDGNPKVTAKVTRDVCFLARWMAADLYIREIDSLRFELSMNRCNDELAKFAYEILEAENQYEER----HQESGFHQTSHRVH-AKHS----VSHSP-------ALPTQLPAGADMP--ACTECNDGESQL-PI--LEFPVTD---HSDS--FES------------------------------------------------------GHN-----------------------------A-ESSVTLLKS----S-PSRTS---EKYEDGKLDVDVRT---INISTN--------ASSTGT--------GT---GIASASSTAGFGFSSPRKKTSEFNVGKSSFDKIINPSIPQ-RPDIAPYRIVLGHVREK---------LISTRRRIEEILEGIPWDYDP--------------SQYYEKSAQLLEPLMLCYESMQSCGSEILADGRLADLIRRVSTFGMILMKLDLRQESGKHSETLDAITEYLDMGTYSEWDEEKKLEFLVTELKGKRPLVPPTIEVSAEVREVLDTFRVAAELGSESLGAYVISMASKASDILAVELLQKDARLAVSGEL-----GRPC----PHTTLRVVPLFETVKDLRGAGSVIRKLLSIDWYR----------------------------NHIIENDNGHQEVMVGYSDSGKDSGRFTAAWELYKAQEDVVAACKEFGIKVTLFHGRGGSIGRGGGPTYLAIQSQPPGSLMG--TLRSTEQGEMVQAKFGLAQTAVRQLEIYTTAVLLATLHPPDPPRSANWREVMEKISEISRQYYRSTVYENEQFLEYFREATPEAELGNLNIGSRPTRRK-K---SSGIGHLRAIPWIFAWTQTRFVLPAWLGVGAGL---EAACAKGYKEELQAMYREWPFFQCTIDLIEMVLAKSDISIAKHYDEVLVSP-CRQKLGGELREAFCMTEKYVLLVSGHEKLTENNKSLKRLIESRLPFLNPINMIQVEILRRLRRDVNNPKLRDALLITINGIAAGMRNTG
>XP_023762067.1:8-1047_phosphoenolpyruvate_carboxylase_4_[Lactuca_sativa]
----------IVEEISFQSYDDDLRLLFSLLNDVLQRELGPNIME-------KIEHTRTLSQSACLIRAAGIEG---------TAEVLEKQLASELSKMTLEEALKLARAFSHFLSLMG--------------------------IAETHHRSRKAKNVA-QASKSCDDIFNQLIQGGFSPDVLYDTVCKQAVEIVLTAHPTQINRRTLQYKHIRISHLLEFNDRKDLTQEDQDTLIEDLVREITSIWQTDELRRHKPTPVDEARAGLNYVEQSLWKAIPHYLRRLSNALKK----------HTGRPLPLTCTPIKFGSWMGGDRDGNPNVTAKVTRDVSLLSRWMAIDLYIREVDNLRFELSMNQCSDVLARWAHEIVTKENSEE-D----RYM-SWNQTPKNQ----------THNVH-------GLPTQLPAQADVP--SCTECNKDQSHY-PQ--LDVPGSE---YKPL--KNQ------------------------------------------------------DEE-----------------------------AATSPNKNDE---------------KLNTNGNHSN--------------------AAASNGH--------QT---PTAKSG----TLSPNQRKLFAESQVGRGSFRKLLEPSTLQ-KTGISPYRIVLGEVKEK---------LMNTRRRLEQLLEGLPYDQDP--------------TDYFDTPDQLLQPLMICYDSLQSCGSGILADGRLADLIRRVSVFGMVLMKLDLRQESGRHSETLDAITKYLDMGTYSEWDENKRIEFLTKELKGKRPLVPPTIQVSSEVKEVLETFRVSAELGSDSLGAYVISMASNASDVLAVELLQKDARLAVAGEQ-----GRPC----VGGILRVVPLFETVKDLRAAGSVIRKLLSIDWYK----------------------------NHILENHNGHQEVMVGYSDSGKDAGRFAAAWELYKAQEDVVAACKEYGIKVTLFHGRGGSIGRGGGPTHLAIQSQPPGSVMG--TLRSTEQGEMVQAKFGLPGMAVRQLEIYTTAVLLATLCPPKPPRDDNWRNLMDEISNLSRQSYRSTVYDNPEFIAYFQEATPQAELGHLNIGSRPTRRK-S---SVGIGDLRAIPWIFAWTQTRFVLPAWLGVGAGL---KGVCEKGHVDELQAAYREWPFFQSTIDLIEMVLGKADIPIVKHYDEVLVAE-SRRGLGDELRRELMSTEKYVLMVTGHEKLSENNKSLRKLIESRLPYLNPLNMLQVEILKRLRSDTENHKLRDALLITINGIAAGMRNTG
>XP_031493215.1:8-1066_phosphoenolpyruvate_carboxylase_4-like_isoform_X1_[Nymphaea_colorata]
----------IAAEISFQGFDDDCRLLGNLLNDVLHREVGHEFME-------KVERQRVLAQSAFHMREAGIEN---------MAELLEKELGTEISKMTLEEALTLARAFSHYLNLMG--------------------------IAETHHGVRQARNTV-YLTRSCDDIFNKLIQSGVSPEELYDTVCKQTVEIVLTAHPTQINRRTLQYKHVRIAHLLEFNDRPDLSHEDREMLIEDLVREITSLWLTDELRRQKPTPVDEARAGLHIVEQSLWKAIPHYLRRVSNALKK----------HTARPLPLTCTPIRFGSWMGGDRDGNPNVTSKVTRDVAFLSRWMVADLYIREIDSLRFELSMSRCSDELAQLAYLVLYKGTTQEDW----HHE-GRNQ-------QMHV----DQPTS-------ALPTKLPAGAGLP--SCTGHNDGDTQL-PI--LQFPRTD---GRIS--ELQ------------------------------------------------------EVE-----------------------------KTPTSVLLAKK----P-VG-VS---SRMGDDHSFADSNS---ADSSGSV----RHAATGSPS--------SL---TSGRYASFGSSQFNAQKKMFPES----HSFQKLLEPSLPQ-RPGIAPYRIVLGDVREK---------LIKTRRRLELLLEGHRCDFDP--------------SDYYETSEQLLEPLLLCYESLQSCGSVTLADGRLADLIRRVATFGMILMKLDLRQESGRHADTLDAITKYLDMGTYSEWDEDRKLEFLTNELRGKRPLVPTSIEVSADVREVLDTFRVAAELGSESFGAYVISMASNASDVLAVELLQKDARLTVSGEL-----GRTC----AGGTLRVVPLFETVNDLRGAGSVIRKLLSIDWYR----------------------------EHIIQNHNGHQEVMVGYSDSGKDAGRFTAAWELYKAQEDVVAACGEYGIKVTLFHGRGGSIGRGGGPTYLAIQSQPPGSVMG--TLRSTEQGEMVQAKFGLPQTAVRQLEIYTTAVLLATLRPPLPPREEKWRNLMEEISRISCQHYRSAVYENKEFLSYFQEATPQAELGFLNIGSRPTRRK-A---STGIDHLRAIPWVFAWTQTRFVLPAWLGIGAGL---QGACEKGYKDDLQAMYREWPFFQSTIDLIEMVLAKADMHIAKHYDEVLVSP-SRQELGAQLRKELYNTEKHILVVTGHEKLSENNRSLQRLIESRLPYLNPINMLQVEILRRLRQDDDNHKLRDALLITINGIAAGMRNTG
>KAF3780938.1:8-1075_Phosphoenolpyruvate_carboxylase_4_[Nymphaea_thermarum]
----------IAAEISFQGFDDDCRLLGNLLNDVLHREVGHEFME-------KVERQRVLAQSAFHMREAGIEN---------MAELLEKELATEISKMTLEEALTLARAFSHYLNLMG--------------------------IAETHHGVRQARNTV-YLTRSCDDIFNKLIQSGVSPEELYDTVCKQTVEIVLTAHPTQINRRTLQYKHVRIAHLLEFNDRPDLSHEDREMLIEDLVREITSLWLTDELRRQKPTPVDEARAGLHIVEQSLWKAIPHYLRRVSNALKK----------HTARPLPLTCTPIRFGSWMGGDRDGNPNVTSKVTRDVAFLSRWMVADLYIREIDNLRFELSMSRCSDELAQLAYLVLYKGTTQEDW----HHE-GRNQ-------QMHV----DQPTS-------ALPTKLPAGAGLP--SCTGHNDGDTQL-PI--LQFPRTD---GRIS--ELQ------------------------------------------------------EVE-----------------------------ESPTSVLLVKK----P-VG-VS---SRTSDGHSFADGNS---AESSGPV----RHAATGSPS--------SL---TSGRHASFGSSQFNAQTKMFPES----HSFQKLLEPSLPQ-RPGIAPYRIVLGDVREKACKIIIAKILIKTRRRLELLLEGHRCDFDP--------------SDYYETSEELLEPLLLCYESLQSCGSVTLADGRLADLIRRVATFGMILMKLDLRQESGRHADTLDAITKYLDMGTYSEWDEDRKLEFLTNELRGKRPLVPTSIEVSADVREVLDTFRVAAELGSESFGAYVISMASNASDVLAVELLQKDARLTVSGEL-----GRTC----AGGTLRVVPLFETVNDLRGAGSVIRKLLSIDWYR----------------------------EHIIQNHNGHQEVMVGYSDSGKDAGRFTAAWELYKAQEDVVAACGEYGIKVTLFHGRGGSIGRGGGPTYLAIQSQPPGSVMG--TLRSTEQGEMVQAKFGLPQTAVRQLEIYTTAVLLATLRPPLPPREEKWRNLMEEISRISCQHYRSAVYENKEFLSYFQEATPQAELGFLNIGSRPTRRK-A---STGIDHLRAIPWVFAWTQTRFVLPAWLGIGAGL---QGACEKGYKDELQAMYREWPFFQSTIDLIEMVLAKADMHIAKHYDEVLVSP-SRQELGAQLRKELYNTEKHILVVTGHEKLSENNRSLRRLIESRLPYLNPINMLQVEILRRLRQDDDNRKLRDALLITINGIAAGMRNTG
>XP_006849771.1:8-1085_phosphoenolpyruvate_carboxylase_4_[Amborella_trichopoda]
----------IAEEISFQSFEDDCRLLGSLLNDVLQREVGQAFVD-------KIERKRVLSLCSCNMRSAGIGIGVEGEDGCRLPDLIDQQLSFQISQMTLQDAVTVARAFSHYLNLMS--------------------------IAETHHRVRKARNTV-HLSKSCDDIFNRIIQTGVPPDDLYNTVCKQEVEIVLTAHPTQINRRTLQYKHIRIAHLLEFNDRPDLSHEDREMLIEDLVREITSLWQTDELRRHRPSPVDEARAGLHIVEQSLWKAVPQYLRRVSAALKK----------HTGRPLPLTCTPIRFGSWMGGDRDGNPNVTSKVTRDVSFLSRWMAADLYIREIDSLRFELSMNRCSEELAKLAYESLQKESSLEDR----HYE-GRDQSVHRSH-QKNP----DQQMS-------PLPSQLPVGADMP--SCTECNDGDSQL-PI--LEFPRPD---YTKS--EIE------------------------------------------------------DDQ-----------------------------NSAISVSLTKD----S-VQNFP---KTFANGNVTADECS---ASSSSLQ----SAG--LGCS--------SA---PSTPRSNFMNSTQAMRRKLFAESDVGRSSFQKLLEPRVPQ-WPEIAPYRLVLGDVREK---------LIKTRRRLELLLEGLPCDYDP--------------SDYYETSEQLLEPLLLCYASLQSCGSVILADGRLADLIRRVATFGMVLMKLDLRQESGRHSETLDAITKYLDMGTYSDWDEEKKLEFLTRELKGRRPLVPPSIEVVADVREVLDTFRVAAELGSESLGAYVISMAANASDVLAVELLQKDARLAVSGEL-----GRPC----PGGTLRVVPLFETVKDLRGAGSVIRKLLSIDWYR----------------------------EHIITSHNGHQEVMVGYSDSGKDAGRFTAAWELYKAQEDVVAACNEFGIKVTLFHGRGGSIGRGGGPTYLAIQSQPPGSVMG--TLRSTEQGEMVQAKFGLSQTAVRQLEIYTTAVLLSTLQPPQPPRDHKWRDVMEEISRISCDHYRSTVYENNDFPQYFEEATPQSELGFLNIGSRPTRRSQG---SKGIGQLRAIPWVFAWTQTRLVLPAWLGVGTGL---RWACEKGYKEELQAMYKEWPFFQSTIDLIEMVLAKADVPISKHYEEVLVSP-SRQKLGEELRVELCRTEKYVLIVSGHERLSENNRSLRRLIESRLPYLNPINMIQVEILRRLRQDDDNHKLRDALLITINGIAAGMRNTG
>RWR81996.1:8-1074_Phosphoenolpyruvate_carboxylase_[Cinnamomum_micranthum_f._kanehirae]
----------IAEEISLQSFEDDCRFLGSLLNDVLHREIGRQFMD-------RIERYRILAQSACNMRMAGIET---------TAQQLEEQLASEISDMSLDEAFTLARAFSHYLNLMG--------------------------IAETHHSVRKGHNIP-FLSKSCDDIFNKLIQSGVPPEQLYNSVCKQEVEIVLTAHPTQINRRTLQYKHIRIAHLLEYNDRPDLTHEDREMLIEDLVREIASLWQTDELRRHKPTPVDEARAGLHIVEQSLWKAVPHYLRRVSNALKK----------HTGHPLPLTSTPIRFGSWMGGDRDGNPNVTAKVTRDVSLLSRWMATDLYIREVDSLRFEISINRCNDKLRVLAHDILLEESASEDR----NHE-RWSQLPSRNQ-FKNY----SQQTS-------ALPTQLPDGAEFP--PCTGCNPGESKF-PI--LEFPGTD---HIMQ--SRQ------------------------------------------------------DIQ-----------------------------NSSTSVSSDQG----S-AH-LH---KRLGNGSTAIGSKS---FGASTSD----KLA--KAAS--------PT---GPARATSFGSSHLAIQRKLFAESQIGRSSFQKLLEPSLLE-RPGIAPYRVVLGKIKQK---------LLKTRRRLELLLENLPCDQDP--------------FDYYETSDQLLESLVICYESLQSCGSGVIADGRLTDLIRRVSTFGMILMKLDLRQESCRHSEALDAVTKYLDMGTYSEWDEEKKLEFLTRELKGKRPLVPHSMEVAADVKEVLDTFRVAAELGSDSLGAYVISMASNASDVLAVELLQKDARLSVSGEL-----GRPC----PGGTLRVVPLFETVNDLRGAGSVIRKLLSIDWYR----------------------------EHIVRNHKGQQEVMVGYSDSGKDAGRFSAAWELYKAQEDVVAACNEYGIKVTLFHGRGGSIGRGGGPTYLAIQSQPPGSVMG--TLRSTEQGEMVQAKFGLPQTAVRQLEIYTTAVLLATLRPPLPPRELKWRQVMDEISNISCHHYRSIIYENPEFLSYFQEATPQSELGFLNIGSRPTRRK-S---NTGIGHLRAIPWVFAWTQTRFVLPAWLGVGAGL---KGACEKGYKEDLQAMYKEWPFFQSNVDLIEMVLGKADIHISKRYDDVLVSE-ARRGLGEELRAELLNAEKYILVASGHEKLSENNRRLRRLIENRLPYLNPINMLQVEILRRLRSDEDNHKLRDALLITINGIAAGMRNTG
>XP_027361838.1:8-1052_phosphoenolpyruvate_carboxylase_4_isoform_X3_[Abrus_precatorius]
----------IAEEISFQGFDDDCRLLGNLLNDVLQREAGTTFVD-------KLEKIRVLSQSGCNMRQAGMED---------MAAIIEKQLASDLSKMTLEEALNLARAFSHYLTLMG--------------------------IAETHHRVRKGGNMA-HFAKSCDDIFNQLVHGGVSPDELYNTVCKQEVEIVLTAHPTQINRRTLQYKHIKIAHLLEYNDRPDLGPEDREMVIEDLVREITSIWQTDELRREKPTPVDEARAGLNIVEQSLWKAVPHYLRRVSSALKK----------HTGKSLPLTCTPIKFGSWMGGDRDGNPNVTAKVTKDVSLLSRWMAIDLYVREVDSLRFELSMKRCSDKLLKLAHTILEE-ANNE-E----RHE-HWNQSMSKTQ-SKHL----NQQGS-------QLPTKLPAGAHLP--SCAES--GGSEH-PR--LDIPGQD---RKQL--NHK------------------------------------------------------GKI-----------------------------SSSTTKS---D----G-SHNNR---P--SLPSSAN-----------------------SNAS--------TV---SITRSPSFNSTQLLAQRKLFAESQIGRSSFQKLLEPKLPQ-LPGIAPYRVVLGNVKDK---------LLKTRRRLEILIEDGPCEHDP--------------FEYYETKDQLLEPLLLCYESLQSCGSGVLADGRLADLIRRVATFGMVLMKLDLRQESGRHAETLDAITRYLDMGKYSEWDEERKLDFLTKELKGKRPLVPPSIEVAPDVREVLDTFLVAAELGSDSLGAYVISMASNASDVLAVELLQKDARLAFTSEQ-----GRAC----PGGTLRVVPLFETVKDLRGAGSVIRKLLSIDWYR----------------------------QHIIKNHNGHQEVMVGYSDSGKDAGRFTAAWELYKAQEDVVAACNEYGIKVTLFHGRGGSIGRGGGPTYLAIQSQPPGSVMG--TLRSTEQGEMVQAKFGLPQTAVRQLEIYTTAVLLATLRPPLPPREEKWRNLMEDISKISCQCYRSVVYENPEFLAYFNEATPQAELGFLNIGSRPTRRK-S---STGIGHLRAIPWVFAWTQTRFVLPAWLGVGAGL---KGACEKGQTEELKAMYKEWPFFQSTIDLIEMVLGKADIPIAKHYDEVLVSE-KRQELGRQLRNELITTGKSVLLVSGHEKPQQNNRSLRRLIESRLPFLNPMNLLQVEILKRLRCDDDNHKARDALLITINGIAAGMRNTG
>XP_020866365.1:8-1053_phosphoenolpyruvate_carboxylase_4_isoform_X1_[Arabidopsis_lyrata_subsp._lyrata]
----------IAEEISFQSFEDDCKLLGSLFNDVLQREVGTDFME-------KIERTRVLAQSALNLRLAGIED---------TAELLEKQLTSEISKMSLEEALTLARAFSHFLNLMG--------------------------IAETHHRVRKVCNVP-QLSRSCNDVFSKLLQGGISPDELYDTVCKQEVEIVLTAHPTQINRRTLQYKHIRMAHLLEYNDRPDLGLEDRETVIEDLVREITSLWQTDELRRQKPTPVDEARSGLNIVEQSLWKAVPHYLRRVSSSLKK----------LTGKPLPLTCTPIKFGSWMGGDRDGNPNVKAKVTKEVSLMSRWMAIDLYIREIDSLRFELSMNRCSDRLSRLADEILEKEASGQ-D----HLE-CWGPNAGRSQ-QKFP----SQQGL-------SLPTQLPPRADLP--SCTECGE--SQY-PK--LEVPVTD---YTPL--NRQ------------------------------------------------------DVQ-----------------------------GISSN-----G----S-GQSLQ---IRIANGTSVN-----------------------SNGS--------QQ---SLTPRGSSSSSSQLLQKKLFAESQNGRTSFQKLLEPTPPK-RAGIAPYRIVLGEVKEK---------LLKTRRLLELLLEGLPCEYDP--------------WDYYETSDQLLEPLLLCYESLQSSDAGVLADGRLSDLIRRVATFGMVLMKLDLRQEAARHSEALDAITTYLDMGTYSEWNEEKKLEFLTRELKGKRPLVPPNIEVGPEVKEVLDTFRVAAELGSESLGAYVISMASNASDVLAVELLQKDARLAVSGDL-----GRPC----PAGTLRVVPLFETVKDLRDAGSVIRKLLSIDWYR----------------------------EHIQKNHTGHQEVMVGYSDSGKDAGRFAAAWELYKAQEDVVAACNEFGIKITLFHGRGGSIGRGGGPTYLAIQSQPPGSVMG--TLRSTEQGEMVQAKFGLPQTAVRQLEIYTTAVLLATLQPPQPPREEKWRSLMEDISNISCQNYRSTVYENPEFLSYFQEATPQAELGFLNIGSRPTRRK-S---SSGIGHLRAIPWVFAWTQTRFVLPAWLGVGAGL---KGVCEKGHADDLQAMYKEWPFFQSTIDLIEMVLAKADIPIAKHYDEELVSE-NRRGIGSELRKELLTTEKYVLVISGHEKLSENNRSLKKLIESRLPYLNPMNMLQVEILKRLRRDDDNNKLRDALLITINGIAAGMRNTG
>XP_020866367.1:8-1052_phosphoenolpyruvate_carboxylase_4_isoform_X2_[Arabidopsis_lyrata_subsp._lyrata]
----------IAEEISFQSFEDDCKLLGSLFNDVLQREVGTDFME-------KIERTRVLAQSALNLRLAGIED---------TAELLEKQLTSEISKMSLEEALTLARAFSHFLNLMG--------------------------IAETHHRVRKVCNVP-QLSRSCNDVFSKLLQGGISPDELYDTVCKQEVEIVLTAHPTQINRRTLQYKHIRMAHLLEYNDRPDLGLEDRETVIEDLVREITSLWQTDELRRQKPTPVDEARSGLNIVEQSLWKAVPHYLRRVSSSLKK----------LTGKPLPLTCTPIKFGSWMGGDRDGNPNVKAKVTKEVSLMSRWMAIDLYIREIDSLRFELSMNRCSDRLSRLADEILEK-ASGQ-D----HLE-CWGPNAGRSQ-QKFP----SQQGL-------SLPTQLPPRADLP--SCTECGE--SQY-PK--LEVPVTD---YTPL--NRQ------------------------------------------------------DVQ-----------------------------GISSN-----G----S-GQSLQ---IRIANGTSVN-----------------------SNGS--------QQ---SLTPRGSSSSSSQLLQKKLFAESQNGRTSFQKLLEPTPPK-RAGIAPYRIVLGEVKEK---------LLKTRRLLELLLEGLPCEYDP--------------WDYYETSDQLLEPLLLCYESLQSSDAGVLADGRLSDLIRRVATFGMVLMKLDLRQEAARHSEALDAITTYLDMGTYSEWNEEKKLEFLTRELKGKRPLVPPNIEVGPEVKEVLDTFRVAAELGSESLGAYVISMASNASDVLAVELLQKDARLAVSGDL-----GRPC----PAGTLRVVPLFETVKDLRDAGSVIRKLLSIDWYR----------------------------EHIQKNHTGHQEVMVGYSDSGKDAGRFAAAWELYKAQEDVVAACNEFGIKITLFHGRGGSIGRGGGPTYLAIQSQPPGSVMG--TLRSTEQGEMVQAKFGLPQTAVRQLEIYTTAVLLATLQPPQPPREEKWRSLMEDISNISCQNYRSTVYENPEFLSYFQEATPQAELGFLNIGSRPTRRK-S---SSGIGHLRAIPWVFAWTQTRFVLPAWLGVGAGL---KGVCEKGHADDLQAMYKEWPFFQSTIDLIEMVLAKADIPIAKHYDEELVSE-NRRGIGSELRKELLTTEKYVLVISGHEKLSENNRSLKKLIESRLPYLNPMNMLQVEILKRLRRDDDNNKLRDALLITINGIAAGMRNTG
>TKS15073.1:8-1061_phosphoenolpyruvate_carboxylase_4_[Populus_alba]
----------ISEEISFQGFDDYCKLLKNLLNDVLQREVGTGFVD-------KLERNLALAQSACNLRLAGIED---------TAELLEKQLASEISKMTLEEALTFARAFSHYLNLMG--------------------------IAETHHRVRKTRNLA-NLSKSCDEVFNQLLHGGKSGDELYASVCMQEVEIVLTAHPTQINRRTLQYKHVRIAHLLEYNDRPDLTQEDREILIEDLVREITSIWQTDELRRHKPTPVDEARAGLHIVEQSLWKAVPHFLRRVSNALKK----------HTGKPLPLTCTPIKFGSWMGGDRDGNPNVTAKVTRDVSLLSRWMAIDLYIREVDSLRFELSMTRCSDKLSREAHEILERETSPE-H----WHE-SWNQPTSRSQ-TKLH----GQQAP-------PLPTQLPARADLP--ACTECGDDGGSH-PK--LELPGTD---YMPL--SRQ------------------------------------------------------DVQ-----------------------------GSSNSESSFHK----S-GHGSS---KSIANGSIAN-----------------------SNGH--------QS---APSPRGSFTSSQLLAQRKRFAETKIGRSSFQKLLEPSPPE-RPGIAPYRIVLGHVKDK---------LMKARRRLELLLEDLPCEHEP--------------WDYYETTDQLMEPLLLCYESLQSCGAGVLADGRLIDLIRRVATFGMVLMKLDLRQESGRHSEALDAITKYLDMGTYSEWDEEKKLEFLTRELKSKRPLVPPTIQVAPDVKEVLDTFRVAAELGSDSLGAYVISMASNASDVLAVELLQKDARLAVSGEL-----GRPC----PGGTLRVVPLFETAKDLRGAGSVIRKLLSIDWYS----------------------------EHIVKNHNGHQEVMVGYSDSGKDAGRFTAAWELYKAQEDVVAACKDHKVKVTLFHGRGGSIGRGGGPTYLAIQSQPPGSVMG--TLRSTEQGEMVQAKFGLPHTAVRQLEIYTTAVLLATLKPPELPREEKWRNLMDEISEISCQSYRSTVYENPEFLAYFHEATPQAELGFLNIGSRPTRRK-S---STGIGHLRAIPWVFAWTQTRFVLPAWLGVGAGL---KGVCEKGHTQELKAMYKEWPFFQSTIDLIEMILGKADIHIAKHYDEVLVSDEKRRELGAELRRELLTTEKCVLVVSGHEKLSENNRSLRRLIESRLPYLNPMNLLQVEILKRLRSDDDNHKLRDALLITINGIAAGMRNTG
>XP_021614728.1:8-1054_phosphoenolpyruvate_carboxylase_4_[Manihot_esculenta]
----------IAEEISFQSFDDDCKLLGNLLNDVLQREVGGKFME-------KLERNRILAQSACNMRLAGIED---------AAELLEKQLALDMSKMTLEEALTLARAFSHYLNLMG--------------------------IAETHHRVRRARSMT-HLSKSCDDIFSQLLQGEVSPEKLYNTVCKQEVEIVLTAHPTQINRRTLQYKHLRIAHLLEYNDRPDLTHEDREMLIEDLVREITSIWQTDELRRHKPTPVDEARAGLNIVEQSLWKAVPHYLRRVSNALKK----------HTGKPLPLTCTPIKLGSWMGGDRDGNPNVTAKVTRDVSLLSRWMAADLYIREVDSLRFELSMSQCSDRMLKVANDILVQETSSE-D----RYE-NWNQPMTRSQ-TKLH----GQQTS-------SLPTQLPARADLP--ACTDCNDGGSGY-PK--LEMP---------L--SHQ------------------------------------------------------DAL-----------------------------GSSNSESSYRN----S-SHGSD---KSFPNGSIAK-----------------------SSTS--------AP---TGTPRGSFNSSQLLAQRKLFAESKIGRSSFQKLLEPSLPQ-RPGIAPYRIVLGNVKDK---------LTRTKRRLEILLEDLPCEYDP--------------SDYYETTEQLLEPLLLCYDSLQSCGAGILADGRLADLIRRAATFGMVLMKLDLRQESGRHADAIDAITKYLDMGTYSEWDEDKKLEFLTRELKGKRPLVPPSIEVAPDVKEVLDTFRVAAELGSDSLGAYVISMASNASDVLAVELLQKDARLAVSGEL-----GRPC----PGGTLRVVPLFETVKDLREAGSVIRKLLSIDWYR----------------------------EHIIKNHNGHQEVMVGYSDSGKDSGRFTAAWELYKAQEDVVAACNEYGIKVTLFHGRGGSIGRGGGPTYLAIQSQPPGSVMG--TLRSTEQGEMVQAKFGLPHTAVRQLEIYTTAVLLATVHPPIPPREVKWRNVMEEISKISCQSYRSTVYENPEFLSYFHEATPQAELGFLNIGSRPTRRK-S---STGIGHLRAIPWVFAWTQTRFVLPAWLGVGAGL---KGACEKGFTEDLKAMYKEWPFFQSTIDLIEMVLGKADIPIAKHYDEVLVSQ-SRRELGVGLRGELLTTEKYVLVVSGHEKLSENNRSLRRLIESRLPYLNPMNMLQVEVLKRLRSDDDNNKLRDALLITINGIAAGMRNTG
>XP_017971375.1:8-1060_PREDICTED:_phosphoenolpyruvate_carboxylase_4_isoform_X2_[Theobroma_cacao]
----------IAEEISFQSFEDDCKLLGNLLNDVLQREVGGQFMD-------KLERNRLLAQSASNMRLSGIED---------MAELLEKQLASEISKMTLEEALTLARAFSHYLNLMG--------------------------IAETHHRVRKGRNVT-HLSRSCDDIFNQLVQGGISPNDLYNTVCKQEVEIVLTAHPTQINRRTLQYKHIRIAHLLEYNDRPDLGHEDREMLIEDLMREITSIWQTDELRRHKPTPVDEARAGLNIVEQSLWKAIPHYLRRVSNALKK----------HTGKPLPLTCTPIKFGSWMGGDRDGNPNVTAKVTRDVSLLSRWMAIDLYIREVDSLRFELSMNQCNDRLSRLAHEILEKETSSE-D----LHE-SRNQSLSRSQ-FKLH----GQQAP-------SLPTQLPARADLP--ACTDYNDGGSQY-PK--LEFPRTD---YMPL--SRQ------------------------------------------------------DGQ-----------------------------GSSSSEISSKD----S-SENLR---KLLANGSVSN-----------------------SNGS--------QS---AVTPRGSFSSGQLLAQRKLFAESQIGRSSFHKLLEPSSSL-RPGIAPYRIVLGDVKEK---------LMKTRRRLELLLEDLPCEYDP--------------WDYYETTDQLLEPLLLCYESLQSCGAGILADGRLADLIRRVVAFGMVLMKLDLRQESGRHAETLDAITRYLDMGTYSEWDEEKKLEFLTKELKGKRPLVPPTIEVAPDVKEVLDTFRVAAELGSDSLGAYVISMASNASDVLAVELLQKDARLAVSGEL-----GRPC----PGGTLRVVPLFETVKDLRGAGSVIRKLLSIDWYR----------------------------EHIIKNHNGHQEVMVGYSDSGKDAGRFTAAWELYKAQEDVVAACNEFGIKVTLFHGRGGSIGRGGGPTYLAIQSQPPGSVMG--TLRSTEQGEMVQAKFGLPQTAIRQLEIYTTAVLLATLRPPQPPREQKWCNLMEEISKISCQNYRSTVYENPDFLAYFHEATPQAELGFLNIGSRPTRRK-A---STGIGHLRAIPWVFAWTQTRFVLPAWLGVGAGL---KGVCEKGHTEDLKAMYKEWPFFQSTIDLIEMVLGKADFPIAKHYDEVLVSE-SRRELGAELRRELMMTEKYVLVVSGHEKLSENNRSLRRLIESRLPYLNPMNMLQVEVLRRLRCDDDNKQLRDALQITINGIAAGMRNTG
>XP_006437761.1:8-1057_phosphoenolpyruvate_carboxylase_4_[Citrus_clementina]
----------IAEEISFQSFDDDCKLLGNLLNDVLQREVGSESME-------RVERTRVLAQSACTMRLSGIED---------TAELLEKQLASEISKMTLEEALILARAFSHYLNLMG--------------------------IAETHHRVRKSRNVA-HLSKSCDDIFSKLVQGGISPDELYDTVCKQEVEIVLTAHPTQINRRTLQYKHLRLSHLLDYNDRPDLGHEDREMQIEDMMREITSVWQTDELRRHKPTPVDEARAGLNIVEQSLWKAVPHYLRRVSNALKK----------HTGKPLPLTCAPIRFGSWMGGDRDGNPNVTAKVTRDVSLLSRWMAIDLYIREVDSLRFELSMNRCSDRMSRLAHDILERETSSG-D----RHE-SWNQALSRNQ-LKHH----GQQAP-------SLPTQLPARADLP--SCTECNDGGSHY-PK--LELPVTD---YIPL--SGQ------------------------------------------------------DST-----------------------------GPESP---CQN----A-CNNTS---KPAANGDGAS-----------------------SNSS--------QA---GISCNSSFASMPLLAQRKIFAESQIGRSSFQKLLEPSLPQ-RSGIAPYRIVLGNVKEK---------LMKTRRRLELLLEDLPCDFDP--------------WDYYETLDQLLEPLLLCYESLQSCGSGVLADGRLGDLIRRVVTFGMVLMKLDLRQESGRHAEALDAITRYLDMGTYSEWDEDKKLEFLTRELKGKRPLVPPTIEVPSDVKEVLDTFRVAAELGSDSLGAYVISMASNASDVLAVELLQKDARLAVSGEL-----GRPC----PGGTLRVVPLFETVTDLRGAGLVIRKLLSIDWYR----------------------------KHIIKNHNGHQEVMVGYSDSGKDAGRFTAAWELYKAQEDVVAACNEFGIKVTLFHGRGGSIGRGGGPTYLAIQSQPPGSVMG--TLRSTEQGEMVQAKFGLPQTAVRQLEIYTTAVLLATMRPPQPPREEKWRNLMEEISKISCQNYRSTVYENPEFLAYFNEATPQAELGYLNIGSRPTRRK-S---STGIGHLRAIPWVFAWTQTRFVLPAWLGIGAGL---KGVCDMGNTEDLKEMYKEWPFFQSTIDLIEMVLGKADTHIAKRYDEVLVSE-SRQELGAELRRELLTTEKFVLVVSGHEKLSENNRSLRRLIESRLPYLNPMNMLQVEILKRLRQDDDNHKLRDALLITINGIAAGMRNTG
>XP_006484388.1:8-1057_phosphoenolpyruvate_carboxylase_4_[Citrus_sinensis]
----------IAEEISFQSFDDDCKLLGNLLNDVLQREVGSESME-------RVERTRVLAQSACTMRLSGIED---------TAELLEKQLASEISKMTLEEALILARAFSHYLNLMG--------------------------IAETHHRVRKSRNVA-HLSKSCDDIFSKLVQGGISPDELYDTVCKQEVEIVLTAHPTQINRRTLQYKHLRLSHLLDYNDRPDLGHEDREMQIEDMMREITSVWQTDELRRHKPTPVDEARAGLNIVEQSLWKAVPHYLRRVSNALKK----------HTGKPLPLTCAPIRFGSWMGGDRDGNPNVTAKVTRDVSLLSRWMAIDLYIREVDSLRFELSMNRCSDRMSRLAHDILERETSSG-D----RHE-SWNQALSRNQ-LKHH----GQQAP-------SLPTQLPARADLP--SCTECNDGGSHY-PK--LELPVTD---YIPL--SGQ------------------------------------------------------DST-----------------------------GPESP---CQN----A-CNNTS---KPAANGDGAS-----------------------SNSY--------QA---GISCNSSFASMPLLAQRKIFAESQIGRSSFQKLLEPSLPQ-RSGIAPYRIVLGNVKEK---------LMKTRRRLELLLEDLPCDFDP--------------WDYYETLDQLLEPLLLCYESLQSCGSGVLADGRLGDLIRRVVTFGMVLMKLDLRQESGRHAEALDAITRYLDMGTYSEWDEDKKLEFLTRELKGKRPLVPPTIEVPSDVKEVLDTFRVAAELGSDSLGAYVISMASNASDVLAVELLQKDARLAVSGEL-----GRPC----PGGTLRVVPLFETVTDLRGAGLVIRKLLSIDWYR----------------------------KHIIKNHNGHQEVMVGYSDSGKDAGRFTAAWELYKAQEDVVAACNEFGIKVTLFHGRGGSIGRGGGPTYLAIQSQPPGSVMG--TLRSTEQGEMVQAKFGLPQTAVRQLEIYTTAVLLATMRPPQPPREEKWRNLMEEISKISCQNYRSTVYENPEFLAYFNEATPQAELGYLNIGSRPTRRK-S---STGIGHLRAIPWVFAWTQTRFVLPAWLGIGAGL---KGVCDKGNTEDLKEMYKEWPFFQSTIDLIEMVLGKADTHIAKRYDEVLVSE-SRQELGAELRRELLTTEKYVLVVSGHEKLSENNRSLRRLIESRLPYLNPMNMLQVEILKRLRQDDDNHKLRDALLITVNGIAAGMRNTG
>KDO70133.1:8-1057_hypothetical_protein_CISIN_1g001537mg_[Citrus_sinensis]
----------IAEEISFQSFDDDCKLLGNLLNDVLQREVGSESME-------RVERTRVLAQSACTMRLSGIED---------TAELLEKQLASEISKMTLEEALILARAFSHYLNLMG--------------------------IAETHHRVRKSRNVA-HLSKSCDDIFSKLVQGGISPDELYDTVCKQEVEIVLTAHPTQINRRTLQYKHLRLSHLLDYNDRPDLGHEDREMQIEDMMREITSVWQTDELRRHKPTPVDEARAGLNIVEQSLWKAVPHYLRRVSNALKK----------HTGKPLPLTCAPIRFGSWMGGDRDGNPNVTAKVTRDVSLLSRWMAIDLYIREVDSLRFELSMNRCSDRMSRLAHDILERETSSG-D----RHE-SWNQALSRNQ-LKHH----GQQAP-------SLPTQLPARADLP--SCTECNDGGSHY-PK--LELPVTD---YIPL--SGQ------------------------------------------------------DST-----------------------------GPESP---CQN----A-CNNTS---KPAANGDGAS-----------------------SNSY--------QA---GISCNSSFASKPLLAQRKIFAESQIGRSSFQKLLEPSLPQ-RSGIAPYRIVLGNVKEK---------LMKTRRRLELLLEDLPCDFDP--------------WDYYETLDQLLEPLLLCYESLQSCGSGVLADGRLGDLIRRVVTFGMVLMKLDLRQESGRHAEALDAITRYLDMGTYSEWDEDKKLEFLTRELKGKRPLVPPTIEVPSDVKEVLDTFRVAAELGSDSLGAYVISMASNASDVLAVELLQKDARLAVSGEL-----GRPC----PGGTLRVVPLFETVTDLRGAGLVIRKLLSIDWYR----------------------------KHIIKNHNGHQEVMVGYSDSGKDAGRFTAAWELYKAQEDVVAACNEFGIKVTLFHGRGGSIGRGGGPTYLAIQSQPPGSVMG--TLRSTEQGEMVQAKFGLPQTAVRQLEIYTTAVLLATMRPPQPPREEKWRNLMEEISKISCQNYRSTVYENPEFLAYFNEATPQAELGYLNIGSRPTRRK-S---STGIGHLRAIPWVFAWTQTRFVLPAWLGIGAGL---KGVCDKGNTEDLKAMYKEWPFFQSTIDLIEMVLGKADTHIAKRYDEVLVSE-SRQELGAELRRELLTTEKYVLVVSGHEKLSENNRSLRRLIESRLPYLNPMNMLQVEILKRLRQDDDNHKLRDALLITINGIAAGMRNTG
>GAX75386.1:3-1179_hypothetical_protein_CEUSTIGMA_g2830.t1_[Chlamydomonas_eustigma]
--EGEDYAFEDHSELNLQPLDDDCRLLGTLLDTCLKHEIGDALFH-------KVERVRAVSECATTLASKGATE---------ASASLSESLANELMAMDIDEAIPLTRACGHYLNLTA--------------------------IAELQHRLRRNRNNP-KRAKSCDEVFARLRAEGMSSDQLYNAIVNQTVEIVLTAHPTQVNRRTTQHKHTKIASLLQQHSRVDLTQPERQLVLDDMMREVMSLWQTDELRRRKPTPLDEARSGLHLLEQSLWTAVPAFMKQVSMALKK----------HTGHDLPLNAQLFKYSSWMGGDRDGNPNVTSLVTAHVVYLARWMAADLYLKEIDALHFELSMNQCSAEVWAMCRAIAKSKEIKEAAMK------EAMQKDARGC-SSDG----GI--A-------VSPTGMSHGPSPGGSR-TSMDKGSSFALPFYGDTVPQ-----FGS-SAALQQMVVDPTA-SPALRASSPSNRLSLSNMNGASASSQQNQQYSYDPVRGSSGGGAYDPNLGSLTRDSRMSALNKESFQGTHMSAIFGSPEGSKVISSRVSMLTTPMGNSYPGRSPLEEAREDLEMGSLQSMS--DEMYKGS----TFGGQLSQKQLLNVKSVDHAASLGE-A-DPTPLRKS-LLEQHTTMDSIALHK---LHE-HPGFHPYRTVLGEVRER---------LMATRKYMEEMLEGKEPTVPT--------------KIIYNDKEELEIPLRMIYWSLYECGGGMIADGRLLDLIRRISAFDLSLLKLDIRQESTRHSEALDAITQYLGLGSYLEWEEEQRLAFLTTELQGRRPLVPVDMPMSDEVKEVLDTFRMAARLGRSSLGAYVISMAKRASDVLAVELLQKEAALQVAGQD-----GTVP---NLRGTLRVAPLFEMLEDLEAGGAVLKRLLQNPWYR----------------------------QHLKNAHGNHQEVMLGYSDSGKDAGRLAANWALYKCQEDLVREAHEADVKLTLFHGRGGTVGRGGGPTHLAIQSQPPGSVNG--GFRITEQGEMVQAKFGIPAVAEYTMELYTTAVLIATLRPPPPPRCEEWRTLMEQLSINSCKAYRSVVVDHPHFISYFQHATPEAELGNLNIGSRPSRRKAG---ITGISTLRAIPWIFAWTQTRLILPSWLGIGEAL---EQAVIDGHRDELRKMYMEWPFFKSTIDLIEMILAKCDERIAALYDEVLVTDEKEKLLGAELRSKLGATIRALLDITGHPQLLANQSNLRKMLEMRNPYIEPLNILQVEIIRRLRQNPDNQRLKDAMLISINGIAAGMRNTG
>PSC73260.1:1-1145_phosphoenolpyruvate_carboxylase_4_[Micractinium_conductrix]
MAEHQSDTLHYAEDYPLQPLVDDCRLLGSLLDDCLRIEVGEDLFS-------KIERIRTLSECAQQLAAAHDRD---------AGRYLAQKMAEELFSLPLEEALPILRAYGHYLNLTS--------------------------IAEQHHSVRTTRMDG-VPIKTVDEVMHDLLESGITEDQLYEAVVKQHVEIVLTAHPTQVNRRTLQHKHTRIATLLAQNDRKDMTQEERDHAIEELVREITALWQTDELRRRKPTPLDEARGGLHIVEQSVWSTLPKLLRRISSSLKK----------NTGRELPIDACPVRFGSWMGGDRDGNPNVTAKTTLDVACLSRWMAADLLLKEVDALRFELSMSHASDEVLQMAHDIAMKHLGHHNSSE------HHTSLYSRAR-------------------------------VSGGDGLGG--------STSAQELLPQSSDLNFSDLQ--VDDMMSPPGPSSPR--------S-QWPLLRGTTADAAANA-----LMKGSPRG--VTPTQSNAALM---AAAAA-----------VSAPSGATLPAPSGATVPAPMGGASLTEG----GAAAAAMAKLQRLSVSG---HSSAAAQGAAAPITNQGLHRTD------TMGQLL-SPTTMKRRGLKAASFHKSSIDSLL---HPR-QAGANPYRIVLGEVRQR---------LVATRRRMEELLAGHIPDSDA--------------D-WFETEEQLLEPLLACYWSLWECGGGIIAEGRLLDLLRRVYAFGLSLMKLDLRQESGRHTDCLTEVTQYLGLGSYCEWEEEKRLAFLTAELGSKRPLVPPSMPFTPDAQEVVDTLKVAAVLGRQCLSAYVISMATRASDVLAVELLQREARYMVLNDS-----QVAAPVRASQPPLRVVPLFETLSDLDASRGIMETLFKWAHCSRFSCCALPRMQLRLLPPPPPALHPQRVVLQVAEKHDNHQEVMLGYSDSGKDAGRLAAAWALYKAQEELVDVCSQAGVQLTLFHGRGGTVGRGGGPMQLAIQSQPPGSVQG--RLRITEQGEMVQAKFGVPSVALRQLEVFCNSVLLATLQPPRPAKEASWRQLMEEMSVVSCKAYRGIVFEDPTFISYFQKATPQEELGNLNIGSRPSRRKAT----RDVTSLRAIPWIFAWTQTRLILPAWLGVGEAL---LAAAASGKREVLRDMYEHWPFFQSVVDLVEMVMAKADMRIAGLYDQVLVDDPAERAMGEGLRRRYADTIGAVQMVTGHSRLCDNNPTLRRLIEMRNPHVDPINVMQVEILRRLRHQPDNQQLRDALLLTING---------
>g5942_PEPC_[Chlorella_ohadii]
MAEHQ-GDFHIAEDYPLQPLVDDCRLLGSLLDDCLRIEVGDELFH-------KIERIRTLSECAQQLTAAHDKD---------AGRLLSQKMAEELFALPLEEALPIVRAFGHYLNLTSIAEQLAVFISLSCPASLLLLARSLTSIAEQHHSVRTTRMDG-VQVKTLDESFHDLLESGVSPDQLYDAVTTQHVEIVLTAHPTQVNRRTLQHKHTRIATLLAQNDRKDLTQEEREHILEELIREITALWQTDELRRRKPTPLDEARGGLHIVEQSLWSSLPKLLRRMSSSLKK----------HTGRELPIDACPIRFGSWMGGDRDGNPNVTAKTTLDVATLSRWMAADLYLKEVDALRFELSMSHASDEVLNMAYDISCKHHQHGAEEH------THARPPSAAY-QAVG-----------------------AGAVEG-SVVRGLQRGDSTLMGSTMELLPQGSETNFADLSASAEDIMSPPGVSSPTGGPSSPRGN-TWAHGRGTIAEAAANA-----LSKGSPRG--VTPNHSALALE---AALAK-----------PAAAGG-----------------SSAS--------VAAIQSKLHKLSVLPPGVSGAGLGTAPSGSIPNQGLHRVD------TMGKLM-SPTTMKRRGLKAAEFNKSSVDALL---HPR-QAGANPYRVVLGEVRQR---------LVATRRRMEELLAGHVPDSDA--------------E-WYETEEQLLEPLLAVYWSLWECGGGIVAEGRMLDLLRRIYCFGLSLMKLDLRQESGRHTDCLTEVTEHLGLGSYGEWPEEQRLQFLTEELQGRRPLIPPSMPFSPEAKEVMDTLKVAAVLGRQCLSAYVISMATRASDVLAVELLQREARFMVLNES-----GPRAQGRAPSPPLRVVPLFETLSDLEASRSVMQSLYSNPWYR----------------------------QHLATVHNNSQEVMLGYSDSGKDAGRLAAAWALYKAQEDLVTVCKQHGVELTLFHGRGGT---------LAILSQPPGSVEG--RLRITEQGEMVQAKFGVPSVAVRQLEVFSNAVLTATLQVGA--AGCCWLVLRER---SGQQAYRGIVFEDPQFISYFQKATPQEELGNLNIGSRPTRRKAT----QDVTSLRAIPWIFAWTQTRLILPAWLGVADAL---LAAASSGKRPMLREMYEHWPFFQSLIDLIEMVMSKADMRIAALYDTVLVADAQERALGDALRRRYQDTVAAVLMVTGHARLEDNNPTLRRLIEMRNPHVDPINVMQVEILRRLRRQPDNLQLRDALLLTINGVAAGMRNTG
>PRW39191.1:1-1129_phosphoenolpyruvate_carboxylase_4_[Chlorella_sorokiniana]
MAEHQ-GDFHIAEDYPLQPLVDDCRLLGSLLDDCLRIEVGDELFN-------KIERIRTLSECAQQLTAAHDKD---------AGRMLSQKMAEELFALPLEEALPIVRAFGHYLNLTS--------------------------IAEQHHSVRTTRMDG-VQVKTLDEVLHDLVESGISPDQLYDAVTSQHVEIVLTAHPTQVNRRTLQHKHTRIATLLAQNDRKDLTQEEREHILEELIREITALWQTDELRRRKPTPLDEARGGLHIVEQSLWSSLPKLLRRMSSSLKK----------HTGRELPIDACPIRFGSWMGGDRDGNPNVTAKTTLDVATLSRWMAADLYLKEVDALRFELSMSHASDEVLNMAHDITNKHLH--GEEP------AYARPPSAAY-QAVG-----------------------AGAADGGAQSRGLQRGNSTLMGSTLELLPQGSETNFADLSASAEDIMSPLGVSSPAGGPSSPRGN-TWAHGRGTIAEAAANA-----LSKGSPRG--VTPNHSALALA---AAMDK-----------PAAAGG-----------------S-AS--------VAAIQSKLHKLTVLPPGMAGPGLGSAPSGAIPNQGLHRVD------TMGKLM-SPTAMKRRGLKAAEFHKSSVDALL---HPR-QAGANPYRVVLGEVRQR---------LVATRRRMEELLAGHVPDSDA--------------E-WYETEEQLLEPLLAVYWSLWECGGGIVAEGRLLDLLRRIYSFGLSLMKLDLRQESGRHTDCLAEVTEHLGLGNYGEWPEEQRLQFLTEELQGRRPLIPPSMPFSPDAKEVMDTLKVAAVLGRQCLSAYVISMATRASDVLAVELLQREARFMVLNES-----GARAQGRTPSPPLRVVPLFETLSDLEASRSIMQSLFSNPWYR----------------------------QHLATVHNNTQEVMLGYSDSGKDAGRLAAAWALYKAQEELVAVCKQHSVELTLFHGRGGTVGRGGGPMQLAILSQPPGSVEG--RLRITEQGEMVQAKFGVPSVALRQLEVFSSAVLTATLQPPKPPKDNTWRTLMEEMSAVSCKAYRGVVFEDPQFISYFQKATPQEELGNLNIGSRPTRRKAT----QDVTSLRAIPWIFAWTQTRLVLPAWLGVADAL---LAAASSGQRAMLRDMYQHWPFFQSLVDLIEMVLSKADMRIAALYDTVLVGDSQERALGDALRRRYQDTVAAVLMVTGHARLEDNNPTLRRLIEMRNPHVDPINVMQVEILRRLRRQPDNPQLRDALLLTINGVAAGMRNTG
