# Supplementary material for: Carbon flux through photosynthesis and central carbon metabolism show distinct patterns between algae, C3 and C4 plants
Source: Nat Plants. 2021 Dec 23;8(1):78–91. doi: 10.1038/s41477-021-01042-5 (PMC8786664; doi:10.1038/s41477-021-01042-5)
Supplement: Supplementary file 10 — PDH kinase mitochondrial sequence alignment from algae and plants. [file 41477_2021_1042_MOESM10_ESM.fasta]

>XP_021973064.1:11-370_pyruvate_dehydrogenase_(acetyl-transferring)_kinase,_mitochondrial-like_[Helianthus_annuus]
------------------------------FSKRLLEEVQRWGSMKQTGVSLRYMLEFGSRFTERNLILAAQFLHKELPIRIARRAIELQSLPYGLSEKPAILKVRDWYLDSFRDLRSFPDVKEKNDEQEFTKMINLIKVRHNNVVPTMALGVQQLKKDLDPKL-----------------DYKDLDDIHQFLDRFYMSRIGIRMLIGQHVAMHEPN---PPPDRIGYIHTKMSPVEVARNASEDARSVCLREYGSAPDVHVYGDPNFTFPYVPNHLHLMVFELVKNSLRAVEERFMDSDK-IAPPIRIIVADGLEDVTIK---VSDEGGGIPRSGLPRIFTYLYSTAKNPLDERADLG---TAD---IATMAGYGFGLPISRLYARYFGGDLQIISMEGYGTDAYLHLSRLGDSQEPLP
>XP_023732598.1:2-369_pyruvate_dehydrogenase_(acetyl-transferring)_kinase,_mitochondrial_[Lactuca_sativa]
----------------------AAKKLYDSFSKSLIDEVHRWGAMKQNGVSLRYMLEFGSKFSERNLLLGAQFLHKELPIRIARRAIELESLPYGLSEKPAILKVRDWYLDSFRDLRSFPDIKDMNDEQDFTKMINLIKVRHNNVVPTMALGVQQLKKDLNPKL-----------------DYKDLDDIHQFLDRFYMSRIGIRMLIGQHVALHEPN---PPPDRIGYIHAKMSPVEVARHASEDARSVCLREYGTAPDVKVYGDPDFTFPYVPTHLHLMVFELVKNSLRAVEERFMDLEK-LAPPIRIIVADGLEDVTIK---VSDEGGGIPRSGLPKIFTYLYSTAKNPLDERSDLG---TAD---IATMAGYGYGLPISRLYARYFGGDLQIISMEGYGTDAYLHLSRLGDSQEPLP
>XP_031098066.1:15-373_pyruvate_dehydrogenase_(acetyl-transferring)_kinase,_mitochondrial_[Ipomoea_triloba]
----------------------------------LMEEVQRWGGMKQTGVSLRYMMEFGSRPTDRNLLISSQFLHKELPIRIARRAIDLQNLPYGLSLKPAVLKVRDWYLESFRDLRSFPDIKNINDEREFTQMIKMIKVRHNNVVPMMALGVQQLKKDLNPKV-----------------GYQDLGEIHQFLDRFYMSRIGIRMLIGQHVALHDPN---PLPDCIGYIHTKMSPVEVAQNASEDARCICFREYGSAPEVSIYGDPNFTFPYVPTHLQLMVFELVKNSLRAVQERYMDSDK-VAPPVRIIVADGLEDVTIK---VSDEGGGIPRSGLPKIFTYLYSTARNPLDELSDLG---TTELATLSPLAGYGYGLPISRLYARYFGGDLQIISMEGYGTDAYLHLSRLGDSQEPLP
>XP_006337963.1:2-372_PREDICTED:_pyruvate_dehydrogenase_(acetyl-transferring)_kinase,_mitochondrial_[Solanum_tuberosum]
----------------------AAKKLYESFSKELIEEVHRWGSMKQTGVSLKYMMEFGSKPTPRNLLISSQFLHKELPMRIARRVIDLQTLPYGLSLKPAVLKVRDWYLDSFRDLRSFPDIKDENDELEFTKMINLVKVRHNNVVPMMALGVQQLKKDLHPKI-----------------DYKDLDEIHQFLDRFYMSRIGIRMLIGQHVALHDPN---PPPDCVGYIHTKMSPLEVARDASEDARSICLREYGSAPKVNIYGDPNFTFPYVPTHLHLMVFELVKNSLRAVEERFVDSDK-VPPPVRIIVADGLEDVTIK---ISDEGGGIPRSGLPKIFTYLYSTARNPLDEHSDLD---TIDLATVSTLAGYGYGLPISRLYARYFGGDLQIISMEGYGTDAYLHLSRLGDSQEPLP
>TMW91362.1:2-372_hypothetical_protein_EJD97_014438_[Solanum_chilense]
----------------------AAKKLYESFSKELIEEVHRWGSMKQTGVSLKYMMEFGSKPTPRNLLISSQFLHKELPMRIARRVIDLQTLPYGLSLKPAVLKVRDWYLDSFRDLRSFPDIKDGNDELEFTKMINLVKVRHNNVVPMMALGVQQLKKDLHPKI-----------------DYKDLDEIHQFLDRFYMSRIGIRMLIGQHVALHDPN---PPPDCVGYIHTKMSPLEVARNATEDARSICVREYGSAPKVNIYGDPNFTFPYVPTHLHLMVFELVKNSLRAVEERFVDSDK-VAPPVRIIVADGLEDVTIK---ISDEGGGIPRSGLPKIFTYLYSTARNPLDEHSDLD---TVDLATVSTLAGYGYGLPISRLYARYFGGDLQIISMEGYGTDAYLHLSRLGDSQEPLP
>NP_001295113.1:2-372_uncharacterized_LOC101253414_[Solanum_lycopersicum]
----------------------AAKKLYESFSKELIEEVHRWGSMKQTGVSLKYMMEFGSKPTPRNLLISSQFLHKELPMRIARRVIDLQTLPYGLSLKPAVLKVRDWYLDSFRDLRSFPDIKDENDELEFTKMINLVKVRHNNVVPMMALGVQQLKKDLHPKI-----------------DYKDLDEIHQFLDRFYMSRIGIRMLIGQHVALHDPN---PPPDCVGYIHTKMSPLEVARNATEDARSICLREYGSAPKVNIYGDPNFTFPYVPTHLHLMVFELVKNSLRAVEERFVDSDK-VAPPVRIIVADGLEDVTIK---ISDEGGGIPRSGLPKIFTYLYSTARNPLDEHSDLD---TIDLATVSTLAGYGYGLPISRLYARYFGGDLQIISMEGYGTDAYLHLSRLGDSQEPLP
>XP_015062346.1:2-372_pyruvate_dehydrogenase_(acetyl-transferring)_kinase,_mitochondrial_[Solanum_pennellii]
----------------------AAKKLYESFSKELIEEVHRWGSMKQTGVSLKYMMEFGSKPTPRNLLISSQFLYKELPMRIARRVIDLQTLPYGLSLKPAVLKVRDWYLDSFRDLRSFPDIKDENDELEFTKMINLVKVRHNNVVPMMALGVQQLKKDLHPKI-----------------DYKDLDEIHQFLDRFYMSRIGIRMLIGQHVALHDPN---PPPDCVGYIHTKMSPLEVARNATEDARSICLREYGSAPKVNIYGDPNFTFPYVPTHLHLMVFELVKNSLRAVEERFVDSDK-VAPPVRIIVADGLEDVTIK---ISDEGGGIPRSGLPKIFTYLYSTARNPLDEHSDLD---TIDLATVSTLAGYGYGLPISRLYARYFGGDLQIISMEGYGTDAYLHLSRLGDSQEPLP
>XP_016539317.1:5-372_PREDICTED:_pyruvate_dehydrogenase_(acetyl-transferring)_kinase,_mitochondrial_[Capsicum_annuum]
-------------------------KLYESFSKELIEDVHRWGSMKQTSVSLKYMMEFGSRPTARNLLISSQFLHKELPIRIARRAIELQNLPYGLSLKPAVLKVRDWYLDSFRDLRSFPDIKDQNDELEFTRMINLVKVRHNNVVPMMALGVQQLKKDLDPKI-----------------DYKDLDEIHQFLDRFYMSRIGIRMLIGQHVVLHDPN---PPPDCVGYIHTKMSPLEVARSASEDARCICLREYGSAPNVNIYGDPNFTFPYVPTHLHLMVFELVKNSLRAVEERFVDSDK-VAPPIRIIVADGLEDVTIK---VSDEGGGIPRSGLPKIFTYLYSTARNPLDEHSDLE---TTDVASPSTLAGYGYGLPISRLYARYFGGDLQIISMEGYGTDAYLHLSRLGDSQEPLP
>XP_019253404.1:2-372_PREDICTED:_pyruvate_dehydrogenase_(acetyl-transferring)_kinase,_mitochondrial-like_[Nicotiana_attenuata]
----------------------AAKKLYESFSKGLFEEVQRWGSMKQTGVSLKYMLEFGSTPTARNLLISSQFLHKELPIRIARRAIELQNLPYGLSLKPAVLKVRDWYLDSFRDLRSFPDIKDQNDELEFTRMIKMIKVRHNNVVPMMALGVQQLKKDLDLKV-----------------DYKDLDEIHQFLDRFYMSRIGIRMLIGQHVALHDPN---PPPDCVGYIHTKMSPLEVARSASEDARCICSREYGSAPDVHIYGDPDFTFPYVPTHLQLMVFELVKNSLRAVEERFMDSDK-VAPPIRIIVADGLEDVTIK---VSDEGGGIPRSGLPKIFTYLYSTAKNPLDEHSDLE---TTDVATLSTLAGYGYGLPISRLYARYFGGDLQIISMEGYGTDAYLHLSRLGDSQEPLP
>XP_009623160.1:2-372_pyruvate_dehydrogenase_(acetyl-transferring)_kinase,_mitochondrial-like_[Nicotiana_tomentosiformis]
----------------------AAKKLYESFSKGLFEEVQRWGSMKQTGVSLKYMLEFGSTPTARNLLISSQFLHKELPIRIARRAIDLQNLPYGLSLKPAVLKVRDWYLDSFRDLRSFPNIKDQNDELEFTRMIKMIKVRHNNVVPMMALGVQQLKKDLDLKV-----------------DYKDLDEIHQFLDRFYMSRIGIRMLIGQHVALHDPN---PPPDCVGYIHTKMSPLEVARNASEDARCICSREYGSAPDVNIYGDPDFTFPYVPTHLQLMVFELVKNSLRAVEERFMDSDK-VAPPIRIIVADGLEDVTIK---VSDEGGGIPRSGLPKIFTYLYSTARNPLDEHSDLE---TTDVATLSTLAGYGYGLPISRLYARYFGGDLQIISMEGYGTDAYLHLSRLGDSQEPLP
>XP_016449271.1:2-372_PREDICTED:_pyruvate_dehydrogenase_(acetyl-transferring)_kinase,_mitochondrial-like_[Nicotiana_tabacum]
----------------------AAKKLYESFSKGLFEEVQRWGSMKQTGVSLKYMLEFGSTPTARNLLISSQFLHKELPIRIARRAIDLQNLPYGLSLKPAVLKVRDWYLDSFRDLRSFPNIKDQNDELEFTRMIKMIKVRHNNVVPMMALGVQQLKKDLDLKV-----------------DYKDLDEIHQFLDRFYMSRIGIRMLIGQHVALHDPN---PPPDCVGYIHTKMSPLEVARNASEDARCICSREYGSAPDVHIYGDPDFTFPYVPTHLQLMVFELVKNSLRAVEERFMDSDK-VAPPIRIIVADGLEDVTIK---VSDEGGGIPRSGLPKIFTYLYSTARNPLDEHSDLE---TTDVATLSTLAGYGYGLPISRLYARYFGGDLQIISMEGYGTDAYLHLSRLGDSQEPLP
>KAE9455061.1:6-376_hypothetical_protein_C3L33_13065,_partial_[Rhododendron_williamsianum]
--------------------GMAAKKMYESFPKRLVEEVQRWGTMKQTGVSLRYMMEFGSTPTLRNLLISAQFLHKELPIRIARRAIELDSLPYGLFQKPAVLKVRDWYLDSFRDLRSFSEIKDTSDELEFTQMIKMIKVRHNNVVPTMALGVQQLKKSLDPKI-----------------DYEDLDEIHQFLDRFYMSRIGIRMLIGQHVALHDPN---P-PDCVGYIHTKMSPVEVARIASEDARSICLREYGSAPDVNIYGDPNFSFPYVPPHLHLMVFELVKNSLRAVQERFMDSDK-VAPPIRIIVADGIEDVTIKAS-VSDEGGGIPRSGLPRIFTYLYSTAKNPLDEQSDLG---TAN---VATMAGYGYGLPISRLYARYFGGDMQIISMEGYGTDAYLHLSRLGDSQEPLP
>XP_002267959.1:5-369_PREDICTED:_pyruvate_dehydrogenase_(acetyl-transferring)_kinase,_mitochondrial_[Vitis_vinifera]
-------------------------KLCESYSKSFRGEVQRWGCMKQTGVSLRYMMEFGSRPTEKNLLISAQFLHKELPIRIARRAIELESLPYGLSEKPAVLEVRDWYLDSYRDLRAFPEIKDKNDELEFTQMIKMIKVRHNNVVPTMALGVQQLKKGINVKI-----------------VYEDLDEIHQFLDRFYMSRIGIRMLIGQHVELHNPN---PAPDCVGYIHTKMSPVEVARSASEDARSICLREYGSAPDISIYGDPNFTFPYVPTHLHLMVFELVKNSLRAVQEQFMDSDK-VAPPVRIIVADGIEDVTIK---VSDEGGGIPRSGLPKIFTYLYSTAKNPLDEQSDIG---SSG---GLTMAGYGYGLPISRLYARYFGGDLQIISMEGYGTDAYLHLSRLGDSQEPLP
>PSR92452.1:2-369_[Pyruvate_dehydrogenase_(acetyl-transferring)]_kinase_[Actinidia_chinensis_var._chinensis]
----------------------AAKKLYESFSKTLIDEVQRWGAMKQTGVSLRYMMEFGSTPTHRNLLISAQFLQKELSIRIARRAIELDTLPYGLSQKPAILQVRDWYLDSFRDLRSFPEIKDTNDEVEFTQMIKMIKVRHNNVVPTMALGVQQLKKALNPKI-----------------DYEDLDDIHQFLDRFYLSRIGIRMLIGQHVALHDPN---PPPNCVGYIHTKMSPVEVARTASEDARSICLREYGSAPDITIYGDPNFTFPYVPTHLHLMVFELVKNSLRAVQERFMDSDK-IAPPIRIIVADGIEDVTIK---VSDEGGGIPRSGLPKIFTYLYSTAKNPLDEQSDLL---TAN---VATMAGYGYGLPISRLYARYFGGDLQMISMEGYGTDAYLHLSRLGDSQEPLP
>XP_011071319.1:10-369_pyruvate_dehydrogenase_(acetyl-transferring)_kinase,_mitochondrial_[Sesamum_indicum]
------------------------------FSKGLIEEVHRWGAMKQTGVSLRYMMEFGSRPTPRNLLISAQFLHKELPIRIARRAIELDSLPYGLSQKPAVLKVRDWYLDSFRDLRSFPDIKDKKDELEFTQMIKMIKVRHNNVVPMMALGVQQLKKDLNPKI-----------------DYEDLDEIHQFLDRFYMSRIGIRMLIGQHVALHDPN---PPPDCVGYIHTKMSPVEVARSASEDARSICLREYGSSPDINIYGDPKFTFPYVPTHLHLMVFELVKNSLRAVQERFMDSDK-VAPPVRIIVADGLEDVTIK---VSDEGGGIPRSGLPRIFTYLYSTAKNPLDEQPDID---LGT---ATTMAGYGYGLPISRLYARYFGGDLQIISMEGYGTDAYLHLSRLGDSQEPLP
>XP_027120932.1:2-369_pyruvate_dehydrogenase_(acetyl-transferring)_kinase,_mitochondrial-like_[Coffea_arabica]
----------------------AAKKLQETLSKGVLEEVHRYGGMKQTGVSLRYMMEFGSRPTPRNLLLSAQFLHNELSIRIARRALELQSLPYGLSSKPAVLKVRDWYLDSFRDLRSFPEIKDKNDELEFTQMIKMIKVRHNNVVPTMALGVQQLKKDLKPKV-----------------DYQDLDEIHQFLDRFYMSRIGIRMLIGQHVALHDPN---PPPDCVGYIHTKMSPVEVARHASEDARCICFREYGSAPDVNIYGDPNFTFPYVPTHLHLMVFELVKNSLRAVQEQFMNSDK-VAPPIRIIVADGIEDVTIK---VSDEGGGIPRSGLPKIFTYLYSTAKNPLDEQVDLG---IAN---TTTMAGYGYGLPISRLYARYFGGDLQIISMEGYGTDAYLHLSRLGDSQEPLP
>XP_006407940.1:10-370_pyruvate_dehydrogenase_(acetyl-transferring)_kinase,_mitochondrial_[Eutrema_salsugineum]
------------------------------FPKSLIEDVHKWGCMKQTGVSLRYMMEFGSEPTERNLLISAQFLHKELPIRVARRAIELETLPYGLSEKPAVLKVRDWYVESFRDMRAFPDIKDTADEKEFTQMIKAVKVRHNNVVPMMALGVNQLKKGMNSRI-----------------VYENLDEIHQFLDRFYLSRIGIRMLIGQHVELHNPN---PPLHTVGYIHTKMSPMEVARNASEDARSICFREYGSAPEINIYGDPSFTFPYVPTHLHLMVFELVKNSLRAVQERYVDSDR-VAPPIRIIVADGIEDVTIK---VSDEGGGIPRSGLPKIFTYLYSTARNPLEEDVDLG---TADVP--LTMAGYGYGLPISRLYARYFGGDLQIISMEGYGTDAYLHLSRLGDSQEPLP
>XP_018485491.1:8-367_PREDICTED:_pyruvate_dehydrogenase_(acetyl-transferring)_kinase,_mitochondrial_[Raphanus_sativus]
----------------------------EMFSKSLIEDVHRWGCMKQTGVSLRYMMEFGSTPTERNLLISAQFLHKELPIRIARRAIELETLPYGLSEKPAVLKVRDWYVESFRDMRAFPEIKDTADEKEFTQMIKAVKVRHNNVVPMMALGVNQLKKGMK--------------------LYENLDEIHQFLDRFYLSRIGIRMLIGQHVELHNPN---PPLHTVGYIHTKMSPMEVARNASEDARSICFREYGSAPEINIYGDPSFTFPYVPTHLHLMVYELVKNSLRAVQERFVDSDR-VAPPIRIIVADGIEDVTIK---VSDEGGGIPRSGLPKIFTYLYSTARNPLEEDVDLG---IADVP--ITMAGYGYGLPISRLYARYFGGDLQIISMEGYGTDAYLHLSRLGDSQEPLP
>XP_013735898.1:10-367_pyruvate_dehydrogenase_(acetyl-transferring)_kinase,_mitochondrial-like_[Brassica_napus]
------------------------------FSKSLIEDVHRWGCMKQTGVSLRYMMEFGSTPTERNLLISAQFLHKELPIRIARRAIELETLPYGLSEKPAVLKVRDWYVESFRDMRAFPEIKDTADEKEFTQMIKAVKVRHNNVVPMMALGVNQLKKGMK--------------------LYEKLDEIHQFLDRFYLSRIGIRMLIGQHVELHNPN---PPLHTVGYIHTKMSPMEVARNASEDARSICFREYGSAPEINIYGDPSFTFPYVPTHLHLMVYELVKNSLRAVHERFVDSDR-VAPPIRIIVADGIEDVTIK---VSDEGGGIPRSGLPKIFTYLYSTARNPLEEDVDLG---TADVP--LTMAGYGYGLPISRLYARYFGGDLQIISMEGYGTDAYLHLSRLGDSQEPLP
>VDC92763.1:8-367_unnamed_protein_product_[Brassica_oleracea]
----------------------------EMFSKSLIEDVHRWGCMKQTGVSLRYMMEFGSTPTERNLLISAQFLHKELPIRIARRAIELETLPYGLSEKPAVLKVRDWYVESFRNMRAFPEIKDTADEKEFTQMIKAVKVRHNNVVPMMALGVNQLKKGMK--------------------LYEKLDEIHQFLDRFYLSRIGIRMLIGQHVELHNPN---PPLHTVGYIHTKMSPMEVARNASEDARSICFREYGSAPEINIYGDPSFTFPYVPTHLHLMVYELVKNSLRAVQERFVDSDR-VAPPIRIIVADGIEDVTIK---VSDEGGGIPRSGLPKIFTYLYSTARNPLEEDVDLG---TADVP--VTMAGYGYGLPISRLYARYFGGDLQIISMEGYGTDAYLHLSRLGDSQEPLP
>XP_013621899.1:8-367_PREDICTED:_pyruvate_dehydrogenase_(acetyl-transferring)_kinase,_mitochondrial_[Brassica_oleracea_var._oler
----------------------------EMFSKSLIEDVHRWGCMKQTGVSLRYMMEFGSTPTERNLLISAQFLHKELPIRIARRAIELETLPYGLSEKPAVLKVRDWYVESFRDMRAFPEIKDTADEKEFTQMIKAVKVRHNNVVPMMALGVNQLKKGMK--------------------LYEKLDEIHQFLDRFYLSRIGIRMLIGQHVELHNPN---PPLHTVGYIHTKMSPMEVARNASEDARSICFREYGSAPEINIYGDPSFTFPYVPTHLHLMVYELVKNSLRAVQERFVDSDR-VAPPIRIIVADGIEDVTIK---VSDEGGGIPRSGLPKIFTYLYSTARNPLEEDVDLG---TADVP--VTMAGYGYGLPISRLYARYFGGDLQIISMEGYGTDAYLHLSRLGDSQEPLP
>XP_006297962.1:5-366_pyruvate_dehydrogenase_(acetyl-transferring)_kinase,_mitochondrial_[Capsella_rubella]
-------------------------KACEMFPKSLIEDVHKWGCMKQTGVSLRYMMEFGSKPTERNLLISAQFLHKELPIRVARRAIELQTLPYGLSDKPAVLKVRDWYLESFRDMRAFPEIKDSADEKDFTQMIKAVKVRHNNVVPMMALGVNQLKKGMNSG---------------------TLDEIHQFLDRFYLSRIGIRMLIGQHVELHNPN---PPLHTVGYIHTKMSPMEVARNASEDARSICFREYGSAPEINIYGDPSFTFPYVPTHLHLMMYELVKNSLRAVQERFVDSDR-VAPPIRIIVADGIEDVTIK---VSDEGGGIPRSGLPKIFTYLYSTARNPLEEEMDLG---TADVP--VTMAGYGYGLPISRLYARYFGGDLQIISMEGYGTDAYLHLSRLGDSQEPLP
>VVA96708.1:8-366_unnamed_protein_product_[Arabis_nemorensis]
----------------------------EMFPKRLIEDVHKWGCMKQTGVSLRYMMEFGSKPTERNLLISAQFLHKELPIRVARRAIELETLPYGLSEKPAVLKVRDWYVESFRDMRAFPEIKDASDEKEFTQLIKAVKVRHNNVVPMMALGVNQLKKGINSE---------------------NLDEIHQFLDRFYLSRIGIRMLIGQHVELHNPN---PPLHTVGYIHTKMSPVEVARNASEDARSICFREYGSAPEINIYGDPSFTFPYVPTHLHLMVFELVKNSLRAVQERFVDSDR-VAPPIRIIVADGIEDVTIK---VSDEGGGIARSGLPKIFTYLYSTARNPLEEELDLG---TADVP--VTMAGYGYGLPISRLYARYFGGDLQIISMEGYGTDAYLHLSRLGDSQEPLP
>KFK38109.1:8-366_hypothetical_protein_AALP_AA3G070700_[Arabis_alpina]
----------------------------EMFPKRLIEDVHKWGCMKQTGVSLRYMMEFGSKPTERNLLISAQFLHKELPIRVARRAIELETLPYGLSEKPAVLKVRDWYVESFRDMRAFPEIKDTSDEKDFTQMIKAVKVRHNNVVPMMALGVNQLKKGINSE---------------------NLDEIHRFLDRFYLSRIGIRMLIGQHVELHNPN---PPLHTVGYIHTKMSPMEVARNASEDARSICFREYGSAPEINIYGDPNFTFPYVPTHLHLMVFELVKNSLRAVQERFVDSDR-IAPPIRIIVADGLEDVTIK---VSDEGGGIARSGLPKIFTYLYSTARNPLEEELEIG---TADVP--VTMAGYGYGLPISRLYARYFGGDLQIISMEGYGTDAYLHLSRLGDSQEPLP
>XP_010546946.1:2-370_PREDICTED:_pyruvate_dehydrogenase_(acetyl-transferring)_kinase,_mitochondrial_[Tarenaya_hassleriana]
----------------------AAKKACEAFPKRLMEDVHRWGCMKQTGVSLRYMMEFGSRPTERNLLISAQFLHKELPIRIARRAIELESLPYGLSEKPAILKVRDWYVESFRDMRAFPEVKDTADEKEFTQMIKAIKVRHNNVVPMMALGINQLKKGLGRKI-----------------VYEDLDEIHQFLDRFYLSRIGIRMLIGQHVELHNPN---PPPRTIGYIHTKMSPVEVARNASEDARAICFREYGSAPEISIYGDPTFTFPYVPTHLHLMVYELVKNSLRAVQEQFMDSEK-VAPPIRIIVADGIEDVTIK---VSDEGGGIPRSGLPKIFTYLYSTARNPLDENIDLG---TADVP--VTMAGYGYGLPISRLYARYFGGVLQIISMEGYGTDAYLHLSRLGDSQEPLP
>XP_010518985.1:2-370_PREDICTED:_pyruvate_dehydrogenase_(acetyl-transferring)_kinase,_mitochondrial_[Tarenaya_hassleriana]
----------------------AAKKACEAFPKSLIEDVHRWGCMKQTGVSLRYMMEFGSRPNERKLLISAQFLHKELPIRIARRAIELETLPYGLSEKPAILKVRDWYIESFRDMRAFPEIKGTSGEKEFTQMIKAIKVRHNNVVPMMALGVNQLKKGLGPKI-----------------VSEDLDEIHQFLDRFYMSRIGIRMLIGQHVELHNPN---PPPHTVGYIHAKMSPMEVARNASEDARAICLREYGSAPEINIYGDPTFTFPYVPTHLHLMVYELVKNSLRAVQERFVDSDR-VAPPIRIIVADGIEDVTIK---VSDEGGGIPRSGLPKIFTYLYSTARNPLDENIDLG---TADVP--VTMAGYGYGLPISRLYARYFGGDLQMISMEGYGTDAYLHLSRLGDSQEPLP
>XP_008438992.1:5-369_PREDICTED:_pyruvate_dehydrogenase_(acetyl-transferring)_kinase,_mitochondrial_isoform_X1_[Cucumis_melo]
-------------------------KLCEAFSKTLIDEVQKWGCMKQTGVSLRYMMEFGSRPTPKNLLISAQFLHKELPIRIARRVVELENLPYGLSLKPAVLKVRDWYVDSFRDVRSFPEIKSSDDEKEFTQMIKAVKVRHNNVVPTMALGVKQLKKGLGLNN----------------VGS-DLHEIHQFLDRFYMSRIGIRMLIGQHVELHNPN---PPPDCVGYIHTKMSPVNVAQSASEDARAICLREYGSAPNIKIYGDPSFTFPYVPTHLHLMVFELVKNSLRAVQERFVDSDK-VPPPVRIIVADGIEDVTIK---VSDEGGGIPRSGLPSIFTYLYTTAKEPLDEHPDLG---TTES---VTMAGYGYGLPISRLYARYFGGDLQVISMEGYGTDAYLHLSRLGDSQEPLP
>XP_022138237.1:2-370_pyruvate_dehydrogenase_(acetyl-transferring)_kinase,_mitochondrial_[Momordica_charantia]
----------------------AAKKLCETFPKSLIDEVQKWGCMKQTGVSLRYMMEFGSKPTEKNLLISAQFLHKELPIRIARRAIELENLPYGLSAKPAVLKVRDWYLDSFRDLRSFPEIKSSDDEQEFTQMIKAIKVRHNNVVPTMALGVQQLKKSLGPSN----------------IGHQDLREIHQFLDRFYMSRIGIRMLIGQHVELHNPN---PPPDCVGYIHTKMSPMEVAQSASEDARAICLREYGSAPNIKIYGDPNFTFPYVPTHLQLMVFELVKNSLRAVQERFMDSDK-VYPPVRIIVADGIEDVTIK---VSDEGGGIPRSGLPKIFTYLYTTARNPLDEHPDLG---TADL---VTMAGYGYGLPISRLYARYFGGDLQVISMEGYGTDAYLHLSRLGDSQEPLP
>XP_022979822.1:2-370_pyruvate_dehydrogenase_(acetyl-transferring)_kinase,_mitochondrial_[Cucurbita_maxima]
----------------------AAKKLCETFSKSLIDEVQKWGCMKQTGVSLRYMMEFGLKPTPKNLLISAQFLHKELPIRIARRAIELENLPYGLSVKPAVLKVRDWYLDSFRDLRAFPEIKNPDDEKEFTQMIKAIKVRHNNVVPMMALGVQQLKKSIALDN----------------IGYQDLHEIHQFLDRFYMSRIGIRMLIGQHVELHNPN---PPPDCVGYIHTKMSPVKVAESASEDARAICLREYGSAPNIKIYGDPSFTFPYVPTHLQLMVFELVKNSLRAVQERFMDSDK-VAPPVKIIVADGIEDVTIK---VSDEGGGIPRSGLPRIFTYLYTTAKNPLDEHPDLG---TADL---VTMAGYGYGLPISRLYARYFGGDLQVISMEGYGTDAYLHLSRLGDSQEPLP
>XP_022956129.1:2-370_pyruvate_dehydrogenase_(acetyl-transferring)_kinase,_mitochondrial_[Cucurbita_moschata]
----------------------AAKKLCETFSKSLIDEVQKWGCMKQTGVSLRYMMEFGLKPTPRNLLISAQFLHKELPIRIARRAIELENLPYGLSVKPAVLKVRDWYLDSFRDLRAFPEIKNPDDEKEFTQMIKAIKVRHNNVVPMMALGVQQLKKSIALDS----------------IGYQDLHEIHQFLDRFYMSRIGIRMLIGQHVELHNPN---PPPDCVGYIHTKMSPVKVAESASEDARAICLREYGSAPNIKIYGDPSFTFPYVPTHLQLMVFELVKNSLRAVQERFMDSDK-VAPPVKIIVADGIEDVTIK---VSDEGGGIPRSGLPRIFTYLYTTAKNPLDEHPDLG---TADL---VTMAGYGYGLPISRLYARYFGGDLQVISMEGYGTDAYLHLSRLGDSQEPLP
>XP_023528572.1:2-370_pyruvate_dehydrogenase_(acetyl-transferring)_kinase,_mitochondrial_[Cucurbita_pepo_subsp._pepo]
----------------------AAKKLCETFSKSLIDEVQKWGCMKQTGVSLRYMMEFGLKPTPKNLLISAQFLHKELPIRIARRAIELENLPYGLSVKPAVLKVRDWYLDSFRDLRAFPEIKNPDDEKEFTQMIKAIKVRHNNVVPMMALGVQQLKKSIALDS----------------IGYQDLHEIHQFLDRFYMSRIGIRMLIGQHVELHNPN---PPPDCVGYIHTKMSPVKVAESASEDARAICLREYGSAPNIKIYGDPSFTFPYVPTHLQLMVFELVKNSLRAVQERFMDSDK-VAPPVKIIVADGIEDVTIK---VSDEGGGIPRSGLPRIFTYLYTTAKNPLDEHPDLG---TADL---VTMAGYGYGLPISRLYARYFGGDLQVISMEGYGTDAYLHLSRLGDSQEPLP
>XP_004147906.3:2-370_pyruvate_dehydrogenase_(acetyl-transferring)_kinase,_mitochondrial_[Cucumis_sativus]
----------------------AAKKLCESFSKSLIDDVQKWGCMKQTGVSLRYMMEFGSKPTAKNLLISAQFLHKELPIRIARRAIELENLPYGLSVKPAVLKVRDWYLDSFRDLRSFPEIKNSDDEKEFTQMIKAIKVRHNNVVPTMALGVQQLKKGLRLNN----------------VGYQNLHEIHQFLDRFYMSRIGIRMLIGQHVELHNPN---PPPDCVGYIHTKMSPVKVAESASEDARAICLREYGSAPNIKIYGDPSFTFPYVPTHLHLMVFELVKNSLRAVQERFMDSDK-VAPPVRIIVADGIEDVTIK---VSDEGGGIPRSGLPKIFTYLYTTAKNPLDEHPDLG---TADL---VTMAGYGYGLPISRLYARYFGGDLQVISMEGYGTDAYLHLSRLGDSQEPLP
>XP_008448791.1:2-370_PREDICTED:_LOW_QUALITY_PROTEIN:_pyruvate_dehydrogenase_(acetyl-transferring)_kinase,_mitochondrial-like_[C
----------------------AAKKLCESFSKSLIDDVQKWGCMKQTGVSLRYMMEFGSKPTAKNLLISAQFLHKELPIRIARRAIELENLPYGLSVKPAVLKVRDWYLDSFRDLRSFPEIKNSDDEKEFTQMIKAIKVRHNNVVPMMALGVQQLKKGLRLNN----------------VGYQNLHEIHQFLDRFYMSRIGIRMLIGQHVELHNPN---PLPDCVGYIHTKMSPVKVAESASEDARAICLREYGSAPNIKIYGDPSFTFPYVPTHLHLMVFELVKNSLRAVQERFMDSDK-VAPLVRIIVADGIEDVTIK---VSDEGGGIPRSGLPKIFTYLYTTAKNPLDEHPDLG---TADL---VTMAGYGYGLPISRLYARYFGGDLQVISMEGYGTDAYLHLSRLGDSQEPLP
>XP_010672609.1:5-369_PREDICTED:_pyruvate_dehydrogenase_(acetyl-transferring)_kinase,_mitochondrial_[Beta_vulgaris_subsp._vulgar
-------------------------KVTENFSKSLIDEVHKWGSMKQTGVTLRYMMEFGSKPIDRNLLISAQFLHKELPIRIARRAIELESLPYGLSLKPAVLKVHDWYVDSFRDLRSFPDIKDKKDELEFTRMIEMIKVRHNNVVPMMAMGVQQLKKGMDPKI-----------------VYEDLVEIHQFLDRFYMSRIGIRMLIGQHVALHDPN---PPPDRIGYIHTKMSPLEVARNASEDARAICMRHYGSAPEIDIYGDLNFTFPYVPSHLHIMVFELVKNSLRAVQERFMDSDK-VAPPIRIIVADGIEDVTIK---VSDEGGGIRRSGLPRIFTYLYSTAENPLSEDTDLG---TGEN---VTMAGYGYGLPISRLYARYFGGDLQIISMEGYGTDAYLHLSRLGGSQEPLP
>XP_021851416.1:5-369_pyruvate_dehydrogenase_(acetyl-transferring)_kinase,_mitochondrial_[Spinacia_oleracea]
-------------------------KAVESFSKSLIDEVHKWGSMKQNGVTLRYMMDFGSKPTDRNLLISAQFLHKELPIRIARRAIELEKLPYGLSQKPAVLKVRDWYVDSFRDLRSFPCIKDNNDELDFTQMIKMIKVRHNNVVPMMAMGVQQLKKGMDPKI-----------------VYEDLVEIHQFLDRFYMSRIGIRMLIGQHVALHDPN---PQPDCIGYIHTKMSPVEVARNASEDARAICMRRYGSAPEIDIYGDPNFTFPYVPSHLHLMVFELVKNSLRAVQERYMDSDN-VVPPIRIIVADGIEDVTIK---VSDEGGGIPRSGLSKIFTYLYSTAENPLDEHTDLG---TSDN---VTMAGYGYGLPISRLYARYFGGDLQIISMEGYGTDAYLHLSRLADSQEPLP
>XP_021751806.1:5-368_pyruvate_dehydrogenase_(acetyl-transferring)_kinase,_mitochondrial-like_[Chenopodium_quinoa]
-------------------------KVAENFSKSLIDEVHKWGSMKQTGVTLRYMMEFGSKPTDRNLLISAQFLHKELPIRIARRAIELESLPYGLSLKPAVLKVHDWYVDSFRDLRSFPSIKDNRDELDFTQMIKMIKVRHNNVVPMMAMGVQQLKKGMDPKI-----------------VYEDLVEIHQFLDRFYMSRIGIRMLIGQHVALHDPN---PQPDRIGYIHTKMSPVEVARNASEDARAICMRHYGSAPEIDIYGDPNFTFPYVPSHLHLMVFELVKNSLRAVQERFMDSDS--VPPIRIIVADGIEDVTIK---VSDEGGGIPRSGLPKIFTYLYSTAENPLDEHTDLG---TGDN---VTMAGYGYGLPISRLYARYFGGDLQIISMEGYGTDAYLHLSRLGGSQEPLP
>XP_021756974.1:5-368_pyruvate_dehydrogenase_(acetyl-transferring)_kinase,_mitochondrial-like_[Chenopodium_quinoa]
-------------------------KVAEIFSKSLIDEVHKWGSMKQNGVTLRYMMEFGSKPTERNLLISAQFLHKELPIRIARRAIELESLPYGLSLKPAVLKVHDWYLDSFRDLRSFPSIKDNRDELDFTQMIKMIKVRHNNVVPMMAMGVQQLKKGMDPKI-----------------VYEDLVEIHQFLDRFYMSRIGIRMLIGQHVALHDPN---PQPDRIGYIHTKMSPVEVARNASEDARAICMRHYGSAPEIDIYGDPNFTFPYVPSHLHLMVFELVKNSLRAVQERFMDSDS--VPPIRIIVADGIEDVTIK---VSDEGGGIPRSGLPKIFTYLYSTAENPLDEHTDLG---TGDN---VTMAGYGYGLPISRLYARYFGGDLQIISMEGYGTDAYLHLSRLGGSQEPLP
>OVA13529.1:2-368_Histidine_kinase-like_ATPase_[Macleaya_cordata]
----------------------AAKKLSETFSKALIDEVQKWGLMKQTGVSLRYMMEFGSKPTDRYLLISSQFLHKELPIRIARRAIELETLPYGLSEKPAVLKVRDWYLDSFRDLRSFPEIKDTNDELAFTQMIKMIKVRHNNVVPMMALGVQQLKKDLSPKI-----------------M-QPVDEIHQFLDRFYMSRIGIRMLIGQHVALHDPN---PPPDCVGYIHTKMSPMEVARNASEDARSICLREYGSAPNIDIYGDPNFTFPYVPTHLHLMVFELVKNSLRAVQERFMDSDK-VAPPIRIIVADGLEDVTIK---ISDEGGGIPRSGLPKIFTYLYSTAKNPLDEYSDLG---SPDG---VTMAGYGYGLPISRLYARYFGGDLQIISMEGYGTDAYLHLSRLGDSQEPLP
>XP_026436807.1:5-368_pyruvate_dehydrogenase_(acetyl-transferring)_kinase,_mitochondrial-like_[Papaver_somniferum]
-------------------------KLSETFSKSLIDEVHKWGLMKQNGVSLRYMMEFGSKPTEKNLLISSQFLHKELPIRIARRAIELESLPYGLSSKPAVLQVRDWYVDSFRDLRAFPEIKDTNDELAFTQMIKMIKVRHNNVVPTMALGVQQLKKDLSPKI-----------------M-QPVDEIHQFLDRFYMSRIGIRMLIGQHVALHDPN---PAPDCVGYIHTKMSPMEVARNASEDARCICMREYGSAPNINIYGDPNFTFPYVPTHLHLMVFELVKNSLRAVQERFMDSDK-IAPPVRIIVADGLEDVTIK---ISDEGGGIPRSGLPKIFTYLYSTAKNPLDEYSDMG---SSDG---VTMAGYGYGLPISRLYARYFGGDLQIISMEGYGTDAYLHLSRLGDSQEPLP
>XP_026457293.1:5-368_pyruvate_dehydrogenase_(acetyl-transferring)_kinase,_mitochondrial-like_[Papaver_somniferum]
-------------------------KLSETFSKSLIDEVQKWGLMKQNGVSLRYMMEFGSKPTEKNLLISSQFLHKELPIRIARRAIELESLPYGLSSKPAVLQVRDWYVDSFRDLRAFPEIKDTTDELAFTQMIKMIKVRHNNVVPTMALGVQQLKKDLSPKI-----------------M-QPVDEIHQFLDRFYMSRIGIRMLIGQHVALHDPN---PAPDCVGYIHTKMSPMEVARNASEDARCICMREYGSAPNIDIYGDPNFTFPYVPTHLHLMVFELVKNSLRAVQERFMDSDK-IAPPVRIIVADGLEDVTIK---ISDEGGGIPRSGLPKIFTYLYSTAKNPLDEYSDMG---SSDG---VTMAGYGYGLPISRLYARYFGGDLQIISMEGYGTDAYLHLSRLGDSQEPLP
>XP_009353421.1:2-364_PREDICTED:_pyruvate_dehydrogenase_(acetyl-transferring)_kinase,_mitochondrial-like_[Pyrus_x_bretschneideri
----------------------AVKKACESFSKSLIDEVQRWGCMKQTGVSLKYMMEFGSRPTQRNFIISAQFLHKELPIRIARRAIELESLPYGLSEKPAVLKVRDWYLDSFRDLRTFPDIKDAKDEKDFTQMIKAIKVRHNNVVPMMALGVQQLKK---EKV-----------------LYEDLDEIHQFLDRFYLSRIGIRMLIGQHVELHNPN---PPPHCVGYIDTKMSPVEVARNATEDARAMCLREYGSAPDVTIYGDPDFTFPYVPTHLHTMVFELVKNSLRAVQERFMDSDI-VAPPVRIIVADGIEDVTIK---VSDEGGGIPRSGLPKIFTYLYSTASNPLD--SDLS---EADA---VTMAGYGYGLPISRLYARYFGGDLQIISMEGYGTDAYLHLSRLGDSQEPLP
>KAB2599214.1:2-364_[Pyruvate_dehydrogenase_(acetyl-transferring)]_kinase_[Pyrus_ussuriensis_x_Pyrus_communis]
----------------------AVKKACESFSKSLIDEVQRWGCMKQTGVSLKYMMEFGSRPTQRNFIISAQFLHKELPIRIARRAIELESLPYGLSGKPAVLKVRDWYLDSFRDLRTFPDIKDAKDEKDFTQMIKAIKVRHNNVVPMMALGVQQLKK---EKV-----------------LYEDLDEIHQFLDRFYLSRIGIRMLIGQHVELHNPN---PPPHCVGYIDTKMSPMEVARNATEDARAMCLREYGSAPDVTIYGDPDFTFPYVPTHLHTMVFELVKNSLRAVQERFMDSDI-VAPPVRIIVADGIEDVTIK---VSDEGGGIPRSGLPKIFTYLYSTASNPLD--SDLS---EADA---VTMAGYGYGLPISRLYARYFGGDLQIISMEGYGTDAYLHLSRLGDSQEPLP
>XP_009369709.1:2-366_PREDICTED:_pyruvate_dehydrogenase_(acetyl-transferring)_kinase,_mitochondrial-like_[Pyrus_x_bretschneideri
----------------------AIKKACESFSKSLIDEVQRWGCMKQTGVSLRYMMDFGSRPTQRNFIISAQFLHKELPIRIARRATELESLPYGLSEKPAVLKVRDWYLDSFRDLRTFPDIKDAKDEKDFTQMIKAIKVRHNNVVPMMALGVQQLKK---EKI-----------------LHDGLDEIHQFLDRFYLSRIGIRMLIGQHVELHNPN---PPPHCVGYIDTKTSPMEVAQNATEDARSICLREYGSAPNVTIYGDPDFTFPYVPTHLHTMVFELVKNSLRAVQERFMDSDK-VAPPVRIIVADGIEDVTIK---VSDEGGGIPRSGLPKIFTYLYSTASNPLDEHSDLS---DADA---VTMAGYGYGLPISRLYAMYFGGDLQMISMEGYGTDAYLHLSRLGDSQEPLP
>XP_009359786.1:2-366_PREDICTED:_pyruvate_dehydrogenase_(acetyl-transferring)_kinase,_mitochondrial-like_[Pyrus_x_bretschneideri
----------------------AVKKACESFSKSLIDEVQRWGCMKQTGVSLRYMMDFGSRPTQRNFIISAQFLHKELPIRIARRATELESLPYGLSEKPAVLKVRDWYLDSFRDLRTFPDIKDAKDEKDFTQMIKAIKVRHNNVVPMMALGVQQLKK---EKI-----------------LHDGLDEIHQFLDRFYLSRIGIRMLIGQHVELHNPN---PPPHCVGYIDTKTSPMEVAQNAAEDARSICLREYGSAPNVTIYGDPDFTFPYVPTHLHTMVFELVKNSLRAVQERFMDSDK-VAPPVRIIVADGIEDVTIK---VSDEGGGIPRSGLPKIFTYLYSTASNPLDEHSDLS---DADA---VTMAGYGYGLPISRLYAMYFGGDLQMISMEGYGTDAYLHLSRLGDSQEPLP
>KAB2625096.1:2-366_[Pyruvate_dehydrogenase_(acetyl-transferring)]_kinase_[Pyrus_ussuriensis_x_Pyrus_communis]
----------------------AVKKACESFSKSLMDEVQRWGCMKQTGVSLRYMMDFGSRPTQRNFIISAQFLHKELPIRIARRATELESLPYGLSEKPAVLKVRDWYLDSFRDLRTFPDIKDAKDEKDFTQMIKAIKVRHNNVVPMMALGVQQLKK---EKI-----------------LHDGLDEIHQFLDRFYLSRIGIRMLIGQHVELHNPN---PPPHCVGYIDTKTSPMEVAQNATEDARSICLREYGSAPNVTIYGDPDFTFPYVPTHLHTMVFELVKNSLRAVQERFMDSDK-VAPPVRIIVADGIEDVTIK---VSDEGGGIPRSGLPKIFTYLYSTASNPLDEHSDLS---DADA---VTMAGYGYGLPISRLYAMYFGGDLQMISMEGYGTDAYLHLSRLGDSQEPLP
>XP_008390480.1:2-365_pyruvate_dehydrogenase_(acetyl-transferring)_kinase,_mitochondrial-like_isoform_X2_[Malus_domestica]
----------------------AVKKACESFSKSLIDEVQRWGCMKQTGVSLRYMMEFGSRPTQRNFIISAQFLHKELPIRIARRATELESLPYGLSEKPAVLKVRDWYLDSFRDLRTFPDIKDAKDEKDFTQMIKAIKVRHNNVVPMMALGVQQLKK---EKI-----------------LHDDLDEIHQFLDRFYMSRIGIRMLIGQHVELHNPN---PPPHCVGYIDTKMSPMEVAQNATEDARSICLREYGSAPNVTIYGDPNFTFPYVPTHLHTMVFELVKNSLRAVQERFMDSDK-VAPPVRIIVADGIEDVTIK---VSDEGGGIPRSGLPKIFTYLYSTANSHLDEHSDLS---DADA---VTMAGYGYGLPISRLYAMYFGGDLQMISMEGYGTDAYLHLSRLGDSQEPL-
>KDO72188.1:2-368_hypothetical_protein_CISIN_1g017629mg_[Citrus_sinensis]
----------------------AAKKLSETFSKSLIEEVGRWGCMKQTGVSLRYMMEFGSKPTDKNLLISAQFLHKELPIRIARRAIELETLPYGLSEKPAVLKVRDWYLDSFRDLRSFPDIRSTSDERDFTQMIKAIKVRHNNVVPMMALGLQQLKKEMDPKI-----------------VYEDLDEIHQFLDRFYMSRIGIRMLIGQHVELHNPN---PPPHCIGYIDTKMSPVQVARNASEHARCVCLREYGSAPDFNIYGDPSFTFPYVPSHLHLMVFELVKNSLRAVEERYMDSDK-VAPPIRIIVADGLEDVTIK---VSDEGGGIPRSGLPKIFTYLYSTARNPLDENTDLA---ADKG----TMAGYGYGLPISRLYARYFGGDLQIISMEGYGTDAYLHLSRLGDSQEPLP
>XP_006419237.1:2-368_pyruvate_dehydrogenase_(acetyl-transferring)_kinase,_mitochondrial_[Citrus_clementina]
----------------------AAKKLSETFSKTLIEEVGRWGCMKQTGVSLRYMMEFGSKPTDKNLLISAQFLHKELPIRIARRAIELETLPYGLSEKPAVLKVRDWYLDSFRDLRSFPDIRSTSDERDFTQMIKAIKVRHNNVVPMMALGLQQLKKEMDPKI-----------------VYEDLDEIHQFLDRFYMSRIGIRMLIGQHVELHNPN---PPPHCIGYIDTKMSPVQVARNASEHARCVCLREYGSAPDFNIYGDPSFTFPYVPSHLHLMVFELVKNSLRAVEERYMDSDK-VAPPIRIIVADGLEDVTIK---VSDEGGGIPRSGLPKIFTYLYSTARNPLDENTDLA---ADMG----TMAGYGYGLPISRLYARYFGGDLQIISMEGYGTDAYLHLSRLGDSQEPLP
>XP_028760029.1:2-369_pyruvate_dehydrogenase_(acetyl-transferring)_kinase,_mitochondrial-like_[Prosopis_alba]
----------------------AAKKACQSFSKGLIEDVHRWSCLKQTGVSLRYMMEFGSKPTDRNLLISAQFLHKELPIRIARRAIELERLPYGLSEKPAVLKVRDWYLDSFRDLRTFPEIKNMNDEKEFTEMIKAIKVRHNNVVPTMALGIQQLKKGMAPKI-----------------VYEDLDDIQQFLDRFYMSRIGIRMLIGQHVELHNPN---PAPHVVGYIHTKMSPMEVARTASEDARVICYREYGSAPDVQIYGDPGFTFPYVPAHLHLMVFELVKNSLRAVQERFMDSDK-VAPPIRIIVADGEEDVTIK---VSDEGGGIPRSGLPKIFTYLYSTARNPLDEHSDIG---TANA---VTMAGYGYGLPISRLYARYFGGDLQIISMEGYGTDAYLHLSRLGGSQEPLP
>XP_028791293.1:2-369_pyruvate_dehydrogenase_(acetyl-transferring)_kinase,_mitochondrial-like_[Prosopis_alba]
----------------------AAKKACQSFSKGLIEDVHRWSCLKQTGVSLRYMMEFGSKPTDRNLLISAQFLHKELPIRIARRAIELERLPYGLSEKPAVLKVRDWYLDSFRDLRTFPEIKNMNDEKEFTEMIKAIKVRHNNVVPTMALGIQQLKKGMDPKI-----------------VYEDLDDIQQFLDRFYMSRIGIRMLIGQHVELHNPN---PAPHVVGYIHTKMSPMEVARTASEDARVICYREYGSAPDVQIYGDPGFTFPYVPAHLHLMVFELVKNSLRAVQERFMDSDK-VAPPIRIIVADGEEDVTIK---VSDEGGGIPRSGLPKIFTYLYSTARNPLDEHSDIG---TANA---VTMAGYGYGLPISRLYARYFGGDLQIISMEGYGTDAYLHLSRLGGSQEPLP
>XP_030472880.1:2-369_pyruvate_dehydrogenase_(acetyl-transferring)_kinase,_mitochondrial_[Syzygium_oleosum]
----------------------AAKKLRECYSKSLIDEVHRWGCLKQTGVSLKYMMEFGSRPSERNLLISAQFLHKELPIRIARRAMELENLPYGLSEKPAVLKVRDWYFDSYRDLRAFPDIKYSTDEKDFTEMIKAIKVRHNNVVPMMALGVQQLKKGMKQKI-----------------VYEDLDEIHQFLDRFYMSRIGIRMLIGQHVELHNPN---PPPHCVGYIHTRMSPVEVARNASEDARSICLREYGSAPDINIYGDPSFTFPYVPTHLHLMVFELVKNSLRAVQERFMDSDK-VSPSIRIIVADGIEDVTIK---VSDEGGGIPRSGLPKIFTYLYSTAKNPLDENSDLG---TADN---VTMAGYGYGLPISRLYARYFGGDLQIISMEGYGTDAYLHLSRLGDSQEPLP
>XP_010024871.1:2-369_PREDICTED:_pyruvate_dehydrogenase_(acetyl-transferring)_kinase,_mitochondrial_[Eucalyptus_grandis]
----------------------AAKKLCEAYSKSLLDEAHRWGGLKQTGVSLKYMMEFGSRPSERNLLISAQFLHKELPIRIARRAIELENLPYGLSEKPAVLKVRDWYLDSFRDVRAFPDIKDATDERDFTQMIKAVKVRHNNVVPMMALGVQQLKKDMKQKV-----------------VTEDLDEIHQFLDRFYMSRIGIRMLIGQHVELHNPN---PPPHCVGYIHTRMSPVEVARNAIEDARAICLREYGSAPDINIYGDPSFTFPYVPTHLHLMVFELVKNSLRAVQERFMDSDK-VAPPIRIIVADGDEDVTIK---VSDEGGGIPRSGLPKIFTYLYSTAKNPLDENSDLG---IADN---VTMAGYGYGLPISRLYARYFGGDLQIISMEGYGTDAYLHLSRLADSQEPLP
>XP_030539968.1:5-369_pyruvate_dehydrogenase_(acetyl-transferring)_kinase,_mitochondrial_[Rhodamnia_argentea]
-------------------------KVCESYSKSLIDEVNRWGCMKQTGVSLKYMMEFGSRPSDRNLLISAQFLHKELPIRIARRAIELENLPYGLSEKPAVLKVRDWYLDSFRDVRAFTEIKTTTDEKDFTQMIKAVKVRHNNVVPMMALGVQQLKKDLKQKI-----------------VYEDLDEIHQFLDRFYMSRIGIRMLIGQHVELHNPN---PPPHCVGYIHTRMSPVEVARNASEDARAICLREYGSAPDINIYGDPSFTFPYVPTHLHLMVFELVKNSLRAVQERFMDSDK-VSPPIRIIVADGIEDVTIK---VSDEGGGIPRSGLPKIFTYLYSTAKNPLDENSDLG---IADN---VTMAGYGCGLPISRLYARYFGGDLQIISMEGYGTDAYLHLSRLGDSQEPLP
>XP_014521787.2:9-386_pyruvate_dehydrogenase_(acetyl-transferring)_kinase,_mitochondrial_isoform_X1_[Vigna_radiata_var._radiata]
------------GSYLQNQVGMAAKKAYESFSKSLIEEVHRWGCLKQTGVSLRYMMEFGSKPISKNLLISAQFLHKELAIRIARRAIELENLPYGLSQKPAILKVRDWYLDSFRDLRAFPDIKNMNDEREFTEMIKAIKVRHNNVVPTMALGVQQLKKGMDPKI-----------------VYEDLVEIHQFLDRFYMSRIGIRMLIGQHVELHNPN---PPPFVVGYIHTKMSPVEVATNASEDARAICCREYGSAPDVRIYGDPDFTFPYVPAHLHLMVFELVKNSLRAVQERFMDSDK-VAPPIRIIVADGIEDVTIK---VSDEGGGIPRSGLPKIFTYLYSTAKNPLDEHSDLG---IGEN---VTMAGYGYGLPISRLYARYFGGDLQIISMEGYGTDAYLHLSRLGDSQEPLP
>XP_031396060.1:6-371_pyruvate_dehydrogenase_(acetyl-transferring)_kinase,_mitochondrial_isoform_X2_[Punica_granatum]
-------------------------RLWEPFTKSLMDEVHRWGCMKQTGVSLKYMMEFGSRPTDRNLLISAQFLHKELPIRIARRAIELESLPYGLSEKPAVLKVRDWYLDSFRDVRSFPDIKDMNDEKEFTQMIKAVKVRHNNVVPMMALGVQQLKKGMDLKI-----------------MYEDLDEIHQFLDRFYMSRIGIRMLIGQHVELHNPN---PPPHCVGYIHTRMSPVEVARNASEDARSLCLREYGSAPDINIYGDPSFTFPYVPTHLHLMVFELVKNSLRAVQERFMDSDK-VVPPIRIIVADGIEDVTIK---VSDEGGGIPRSGLPKIFTYLYSTAKNPLDENADLG---VADTG-MMTMAGYGYGLPISRLYARYFGGDLQIISMEGYGTDAYLHLSRLGDSQEPL-
>XP_021640228.1:2-369_pyruvate_dehydrogenase_(acetyl-transferring)_kinase,_mitochondrial_[Hevea_brasiliensis]
----------------------AAKKVCHSFSKTLIDEVHRWGCMKQTGVSLRYMMEFGSRPTNRNLLISAQFLHKELPIRIARRAIELESLPHGLSEKPAVLKVRDWYLDSFRDLRSFPEIKDSNEEREFTQMIKAIKVRHNNVVPMMALGVQQLKKGMDQKI-----------------VYEDLDEIHQFLDRFYMSRIGIRMLIGQHVELHNPN---PPPYCIGYIHTKMSPVEVARNASEDARAICLREYGSSPDINIYGDPNFTFPYVPAHLHHMVFELVKNSLRAVQERYMDSDK-VAPPVRIIVAEGIEDVTIK---VSDEGGGIPRSGLPKIFTYLYSTARNPLDEDANLG---TADA--V-TMAGYGCGLPISRLYARYFGGDLQVISMEGYGTDAYLHLLRLGDSQEPLP
>KAE8077132.1:5-369_hypothetical_protein_FH972_015726_[Carpinus_fangiana]
-------------------------KLCETFSKSLIDDVQRWGCMKQTGVSLRYMMEFGSEPSDRNLLISAQFLHKELPIRIARRAIELETLPYGLSEKPAVLKVRDWYLDSFRDLRSFSEIKNTSDEKEFTQMIKAIKVRHNNVVPMMALGVQQLKKGMDSTI-----------------VYEDLDEIHQFLDRFYMSRIGIRMLIGQHVELHNPD---PPLHCVGYIHTKMSPLEIARNASEDARAICMREYGSAPDVNIYGDPSFTFPYVPTHLHLMVFELVKNSLRAVQEHFVDSDK-VAPPIRIIVADGIEDVTIK---VSDEGGGIPRSGLSKIFTYLYSTARNPLDEDSDLG---TADS--V-TMAGYGYGLPISRLYARYFGGDLQIISMEGYGTDAYLHLSRLGDSQEPLP
>XP_012084195.1:2-369_pyruvate_dehydrogenase_(acetyl-transferring)_kinase,_mitochondrial_[Jatropha_curcas]
----------------------AAKKACESFSKSLIEDVQRWGAMKQTGVSLRYMMEFGSRPTQRNLLISAQFLHKELPIRIARRAIELETLPYGLSEKPAVLKVRDWYLDSFRDLRSFPDIKDSNDERDFTQMIKAIKVRHNNVVPMMALGVQQLKKGMDPKI-----------------VYEDLDEIHQFLDRFYMSRIGIRMLIGQHVELHNPK---PPPHCIGYIHTKMSPVEVARNASEDARAICLREYGSAPDVNIYGDPNFTFPYVPAHLHLMVFELVKNSLRAVQERFMDSDK-IAPPVRLIVAEGIEDVTIK---VSDEGGGIPRSGLPKIFTYLYSTAKNPLDEHADLG---TADS--V-TMAGYGYGLPISRLYAKYFGGDLQIISMEGYGTDAYLHLSRLGDSQEPLP
>KAE8706170.1:2-370_dehydrogenase_kinase_[Hibiscus_syriacus]
----------------------TARKVTESFSKSLIEEVHKWGCMKQTGVGLRYMMEFGSKPTERNLLISGQFLHKELPIRIARRAIELESLPYGLSEKPAVLKVRDWYLDSFRDLRAFPDIKDTNDEKEFTKMIKAIKVRHNNVVPMMALGVQQLKKGMDPKI-----------------VYEDLDEIHQFLDRFYMSRIGIRMLIGQHVELHNPN---PPPHCVGYIHTKMSPVEVAQNASEDARSICLREYGSAPEINIYGYPKFTFPYVPTHLHLMVFELVKNSLRAVQERFMDSDR-VAPPIRIIVADGIEDVTIK---VCDEGGGIPRSGLPKIFTYLYSTAKNPLDEYPDLG---TADT--VMTMAGYGYGLPISRLYARYFGGDLQIISMEGYGTDAYLHLSRLGDSQEPLP
>KAE8703389.1:2-370_dehydrogenase_kinase_[Hibiscus_syriacus]
----------------------AAKKVTESFSKSLIEEVHKWGCMKQTGVSLRYMMEFGSKPIERNLLISGQFLHKELPIRIARRAIELESLPYGLSEKPAVLKVRDWYLDSFRDLRVFPDIKDTNDEKEFTKMIKAIKVRHNNVVPMMALGVQQLKKGMDPKI-----------------VYEDLDEIHQFLDRFYMSRIGIRMLIGQHVELHNPN---PPPHCVGYIHTKMSPVEVAQNASEDARAICLREYGSAPEINIYGDPKFTFPYVPTHLHLMVFELVKNSLRAVQEHYMDSDR-VAPPIRIIVADGLEDVTIK---VSDEGGGIPRSGLPKIFTYLYSTARNPLDEYPDLG---TADT--VMTMAGYGYGLPISRLYARYFGGDLQIISMEGYGTDAYLHLSRLGDSQEPLP
>KAB2095370.1:2-369_hypothetical_protein_ES319_A01G032300v1_[Gossypium_barbadense]
----------------------AAKKASESFSKTLIEEVHKWGCMKQTGVSLRYMMEFGSKPTQRNLLISGQFLHKELPIRIARRAIELESLPYGLSEKPAVLKVRDWYLDSFRDLRSFPEIKDTNDEREFTQMIKAIKVRHNNVVPMMALGVQQLKKGMDPKI-----------------IYEDLDEIHQFLDRFYMSRIGIRMLIGQHVELHNPN---PPLHCVGYIHTKMSPVEVAQNASEDARCICLREYGSAPEVNIYGDPKFTFPYVPTHLHLMVFELVKNSLRAVQERYMDSDR-VAPPIRIIVADGIEDVTIK---VSDEGGGIPRSGLPKIFTYLYSTARNPLDEHSDLG---TADT--V-TMAGYGYGLPISRLYARYFGGDIQIISMEGYGTDAYLHLSRLGDSQEPLP
>TYJ48045.1:2-369_hypothetical_protein_E1A91_A01G033500v1_[Gossypium_mustelinum]
----------------------AAKKASESFSKTLIEEVHKWGCMKQTGVSLRYMMEFGSKPTQRNLLISGQFLHKELPIRIARRAIELESLPYGLSEKPAVLKVRDWYLDSFRDLRSFPEIKDANDEREFTQMIKAIKVRHNNVVPMMALGVQQLKKGMDPKI-----------------IYEDLDEIHQFLDRFYMSRIGIRMLIGQHVELHNPN---PPLHCVGYIHTKMSPVEVAQNASEDARCICLREYGSAPEVNIYGDPKFTFPYVPTHLHLMVFELVKNSLRAVQERYMDSDR-VAPPIRIIVADGIEDVTIK---VSDEGGGIPRSGLPKIFTYLYSTARNPLDEHSDLG---TADT--V-TMAGYGYGLPISRLYARYFGGDLQIISMEGYGTDAYLHLSRLGDSQEPLP
>TYI41655.1:2-369_hypothetical_protein_ES332_A01G041100v1_[Gossypium_tomentosum]
----------------------AAKKASESFSKTLIEEVHKWGCMKQTGVSLRYMMEFGSKPTQRNLLISGQFLHKELPIRIARRAIELESLPYGLSEKPAVLKVRDWYLDSFRDLRSFPEIKDTNDEREFTQMIKAIKVRHNNVVPMMALGVQQLKKGMDPKI-----------------IYEDLDEIHQFLDRFYMSRIGIRMLIGQHVELHNPN---PPLHCVGYIHTKMSPVEVAQNASEDARCICLREYGSAPEVNIYGDPKFTFPYVPTHLHLMVFELVKNSLRAVQERYMDSDR-VAPPIRIIVADGIEDVTIK---VSDEGGGIPRSGLPKIFTYLYSTARNPLDEHSDLG---TADT--V-TMAGYGYGLPISRLYARYFGGDLQIISMEGYGTDAYLHLSRLGDSQEPLP
>PON64837.1:11-370_Nitrogen_fixation_negative_regulator_NifL_[Parasponia_andersonii]
------------------------------FSKTLIDEVQKWGCMKQTGVSLRYMMEFGSKPTPRNLLISAQFLHKELPIRIARRAIELQTLPYGLSHKPAVLKVRDWYLDSFRDLRSFPDIKDTNDESEFTQMIKAIKVRHNNVVPMMALGVQQLKKGMAPKI-----------------VYEDLDEIHQFLDRFYMSRIGIRMLIGQHVELHNPN---PPPHCVGYIHTRMSPVEVARNASEDARSICLREYGSAPDVNIYGDPDFTFPYVPTHLHLMVFELVKNSLRAVQERFMDSDK-VAPPVRIIVADGIEDVTIK---VSDEGGGIPRSGLPKIFTYLYSTARNPLDEHSDLG---TADT--V-TMAGYGYGLPISRLYARYFGGDLQIISMEGYGTDAYLHLSRLGDSQEPLP
>PON93068.1:11-370_Nitrogen_fixation_negative_regulator_NifL_[Trema_orientale]
------------------------------FSKSLIDEVQKWGCMKQTGVSLRYMMEFGSKPTPRNLLISAQFLHKELPIRIARRAIELQTLPYGLSHKPAVLKVRDWYLDSFRDLRSFPDIKDTNDESEFTQMIKAIKVRHNNVVPMMALGVQQLKKGMAPKI-----------------VYEDLDEIHQFLDRFYMSRIGIRMLIGQHVELHNPN---PPPHCVGYIHTRMSPVEVARNASEDARSICLREYGSAPDVNIYGDPDFTFPYVPTHLHLMVFELVKNSLRAVQERFMDSDK-VAPPVRIIVADGIEDVTIK---VSDEGGGIPRSGLPKIFTYLYSTARNPLDEHSDLG---TADT--V-TMAGYGYGLPISRLYARYFGGDLQIISMEGYGTDAYLHLSRLGDSQEPLP
>OMO53392.1:10-369_hypothetical_protein_CCACVL1_28666_[Corchorus_capsularis]
------------------------------FSKTFIEEVQKWGCMKQTGVSLRYMMEFGSKPTDRNLLISAQFLHKELPIRIARRAIELETLPYGLSHKPAVLKVRDWYLDSFRDLRSFPEIKDVNDEREFTQMIKAIKVRHNNVVPMMALGVQQLKKGMDPKI-----------------VYEDLDEIHQFLDRFYMSRIGIRMLIGQHVELHNPN---PPPHCVGYIHTKMSPVEVAQNASEDARSICLREYGSAPEINIYGDPNFTFPYVPTHLHLMVFELVKNSLRAVQERFMDSDK-VAPPIRIIVAEGIEDVTIK---VSDEGGGIPRSGLPKIFTYLYSTARNPLDEYSDLG---TTDA--V-TMAGYGYGLPISRLYARYFGGDLQMISMEGYGTDAYLHLSRLGDSQEPLP
>XP_022760783.1:2-369_pyruvate_dehydrogenase_(acetyl-transferring)_kinase,_mitochondrial_[Durio_zibethinus]
----------------------AAKKACESFSKSLIEEVQKWGCMKQTGVSLRYMMEFGSKPTERNLLISGQFLHKELPIRIARRAIELETLPYGLSDKPAVLKVRDWYLDSFRDLRSFPEIKDTNDEKEFTQMIKAIKVRHNNVVPMMALGVQQLKKGMDPKI-----------------VHEDLDEIHQFLDRFYMSRIGIRMLIGQHVELHNPN---PPPHCVGYIHTKMSPVEVAQNASEDARAICLREYGSAPDINIYGDPNFTFPYVPTHLHLMVFELVKNSLRAVQERFMDSDK-IAPPVRIIVAEGIEDVTIK---VSDEGGGIPRSGLPKIFTYLYSTAKNPLDEYLDLG---TADT--V-TMAGYGYGLPISRLYARYFGGDLQVISMEGYGTDAYLHLSRLGDSQEPLP
>XP_007035981.1:2-369_PREDICTED:_pyruvate_dehydrogenase_(acetyl-transferring)_kinase,_mitochondrial_[Theobroma_cacao]
----------------------AAKKACESFSKSFIEEVQKWGCMKQTGVSLRYMLEFGSKPTDRNLLISGQFLHKELPIRIARRAIELETLPYGLSEKPAVLKVRDWYLDSFRDLRSFPEIKDINDEKEFTQMIKAIKVRHNNVVPMMALGVQQLKKGMDPKI-----------------VYEDLDEIHQFLDRFYMSRIGIRMLIGQHVELHNPN---PPPHCVGYIHTKMSPVEVAQNASEDARAICLREYGSAPEVNIYGDPKFTFPYVPTHLHLMVFELVKNSLRAVQERFMDSDK-IAPPVRIIVAEGIEDVTIK---VSDEGGGIPRSGLPKIFTYLYSTAKNPLDEYSDLG---TADT--V-TMAGYGYGLPISRLYARYFGGDLQVISMEGYGTDAYLHLSRLGDSQEPLP
>XP_031485348.1:6-367_pyruvate_dehydrogenase_(acetyl-transferring)_kinase,_mitochondrial_[Nymphaea_colorata]
-------------------------KLQESFSKFLIEEVRRWSMMRQTGVSLKYMMDFGSRPSERNLLLSAQFLHKELPIRIARRAVELENLPYGLSLKHAVLTVRDWYLDSFRDLRSFPEIKDSKDELAFTQMINKIKVRHNNVVPAMAMGIKQLKNDLGRKV-----------------EPGDLPEIHQFLDRFYLSRIGIRMLIGQHVALHEPN---PSPGQVGQIWTNLSPIEVAKNAAEDARSICLREYGSAPEVQIYGDPNFTFPYVPTHLHLMVFELVKNSLRAVAEMFINSDK-EAPPVRIIVADGIEDVTIK---ISDEGGGIPRSGLPRIFTYLYSTANTALDEHS--T---AD----EVTMAGYGYGLPISRLYARYFGGDLQIISMEGYGTDAYLHLSRLGDSQEPLP
>ERN01997.1:2-367_hypothetical_protein_AMTR_s00045p00085430_[Amborella_trichopoda]
----------------------AAKKMSESFSRALIEEVQRWSEMKQTGVSLKYMMDFGSRPTQRNLLIAAQFLHKELAIRIAHRAQELENLPYGLSEKPAILKVRDWYLDSFRDLRMFSEIKDSEDEIAFTQMINRIKVRHNNVVPAMALGVQQLKQDLGRKI-----------------VPGDLPEIHQFLDRFYMSRIGIRMLIGQHVGLHDPN---REPGRVGQIDTRMSPLKVARNAIDDARVICMREYGSAPEVEVFGDPDFTFPYVPSHLHLMVFELVKNSLRAVEERFMNSDK-VAPPIRIIVADGIEDVTIK---ISDEGGGIPRSGLPKIFTYLYSTARSPLEEDMNT----TS----GATMAGYGYGLPISRLYARYFGGDLQIISMEGYGTDAYLHLSRLGDSQEPLP
>XP_006840322.2:9-374_pyruvate_dehydrogenase_(acetyl-transferring)_kinase,_mitochondrial_[Amborella_trichopoda]
----------------------AAKKMSESFSRALIEEVQRWSEMKQTGVSLKYMMDFGSRPTQRNLLIAAQFLHKELAIRIAHRAQELENLPYGLSEKPAILKVRDWYLDSFRDLRMFSEIKDSEDEIAFTQMINRIKVRHNNVVPAMALGVQQLKQDLGRKI-----------------VPGDLPEIHQFLDRFYMSRIGIRMLIGQHVGLHDPN---REPGRVGQIDTRMSPLKVARNAIDDARVICMREYGSAPEVEVFGDPDFTFPYVPSHLHLMVFELVKNSLRAVEERFMNSDK-VAPPIRIIVADGIEDVTIK---ISDEGGGIPRSGLPKIFTYLYSTARSPLEEDMNT----TS----GATMAGYGYGLPISRLYARYFGGDLQIISMEGYGTDAYLHLSRLGDSQEPLP
>PKA62306.1:5-371_[Pyruvate_dehydrogenase_(acetyl-transferring)]_kinase,_mitochondrial_[Apostasia_shenzhenica]
-------------------------KAAESFSKSLAEEVQRWGLMKQTGVSLKYMMEFGSRPTDKNLLISAQFLHKELPIRIARRVIELENLPFGLSHKPAVLKVRDWYLDSFRDLRSFPEVKDKGDELAFTQMIKMIKVRHNNVVPAMAMGVQQLKKDLDPTI-----------------VPNDLHEIHQFLDRFYLSRIGIRMLIGQHVALHDPD---PAPGCIGQINTSLSPMHAAQTASEDARSICYRDYGSAPEVSIYGDPNFTFPYVPSHLHLMVFELVKNSLRAVQERFMDSDK-DIPPVKLIVADGIEDVNIKVLLISDEGGGIPRSGLPKIFTYLYSTAKNPLDENYEGV---GD----AATMAGYGYGLPISRLYARYFGGDLQIISMEGYGTDAYLQLSRLGDSQEPLP
>XP_009384455.1:2-367_PREDICTED:_pyruvate_dehydrogenase_(acetyl-transferring)_kinase,_mitochondrial_[Musa_acuminata_subsp._malac
----------------------AVKKAAECSSKALAEEVQRWGAMKQNGVSLRYMMEFGARPTEKNLLLSAQFLHKELPVRIARRAIELESLPFGLSQKPAVLKVRDWYLESFRDIRSFPDVKDSNDELAFTQMIKMIKVRHNNVVPAMALGVQQLKRDINCKV-----------------V-SELEEIHRFLDRFYMSRIGIRMLIGQHVALHDPD---PEPGCIGQINTRLSPMQVARTASEDARSLCFREYGSAPDVNIYGDPNFTFPYVPSHLHLMVFELVKNSLRAVQERFMDSDK-DVPPVRIIVADGIEDVTIK---ISDEGGGIARSGLPKIFTYLYSTAKNPLDETYEGI---SD----GVTMAGYGYGLPISRLYARYFGGDLQIISMEGYGTDAYLHLSRLGDSQEPLP
>XP_020267199.1:10-367_pyruvate_dehydrogenase_(acetyl-transferring)_kinase,_mitochondrial_[Asparagus_officinalis]
------------------------------FSKALVDEVQRWGEKKQTGVSLRYMMEFGAKPTHKNLLISSQFLHKELPIRIARRAIELESLPFGLSHKPAVLKVRDWYLDSFRDLRSFPEIKDSSDELAFTQMIKMIKVRHNNVVPAMALGVQQLKKDLNPKV-----------------ATKDLQEIHQFLDRFYMSRIGIRMLIGQHVALHDPD---PEPGVIGQINTKMSPMLVARNASEDARSICLREYGSAPEISIYGDPSFTFPYVPSHLHLMVFELVKNSLRAVQERFMNSDK-DAPPIRIIVADGIEDVTIK---ISDEGGGIRRSGLPKIFTYLYSTAKNPLDEDLGV----VD----GVTMAGYGYGLPISRLYARYFGGDLQIISMEGYGTDAYLHLSRLGDSQEPLP
>XP_008790499.1:2-368_pyruvate_dehydrogenase_(acetyl-transferring)_kinase,_mitochondrial-like_[Phoenix_dactylifera]
----------------------AVKKAAESFSKALAEEVQRWGAMKPTGVSLRYMMEFGARPTEKNLLISAQFLHKELPIRIARRAIELESLPFGLSVKPAVLKVRDWYVDSFRDLRSFPEIKDTSDELAFTEMIKMIKVRHNNVVPAMALGVQQLKKDLNLKA-----------------VPTDLEEIHEFLDRFYMSRIGIRMLIGQHVGLHDPD---PAPGCIGLINTRMSPMLVAQVASEDARSMCLREYGSAPEVNIYGDPSFTFPYVPPHLHLMVFELVKNSLRAVQERFMDSDK-VAPPIRIIVADGIEDVTIK---ISDEGGGIPRSGLPKIFTYLYSTAKNPLDENYGGV---DE----GVTMAGYGYGLPISRLYARYFGGDLQIISMEGYGTDAYLHLSRLGDSQEPLP
>XP_003081706.2:84-463_Branched-chain_alpha-ketoacid_dehydrogenase_kinase/Pyruvate_dehydrogenase_kinase,_N-terminal_[Ostreococcu
-------------------------KLIDTFPKDVVDDIYRGSFRSQTGVSLKYMMDFGAQPIHRQMMVSAQFLRNELPVRLAHRVAELENLPFGLSDMSQVLDVRDWYVESFRELRSFPEIESMEDEEKFTNMLKRVMLRHENVVPMIARAVLELKDRLSKEKPRESKPQIRRGGTYATMDLNEFPEVHQFLDGFYMSRIGIRMLIGQHIALHEPA----KDGYIGMICTKLSPLEVARDASADARAICMREYGDAPEVELFGEEDFTFAYVPGHLHQMLFELIKNSLRAVSDKYADSDK-TPPPIRIIIAEGAEDVTIK---VTDEGGGIRRSGLEKIWTYLYSTAQSPLKDMDDD-------SSGPTVLAGYGYGLPLSRLYARYFGGDLQVISMENYGTDAYLHLNRLGNMAEPLP
>XP_002503547.1:44-426_predicted_protein_[Micromonas_commoda]
-------------------------RLADIFPKKLVDDIYRSSFKSQTGVSLKYMMDFGAQPIQRQLMVSAQFLHNELPVRFAHRVAELENLPLGLSSKEQVQTVRDWYVESYDELKKFPPIANREDEAKFTTLIKRVMDRHANVVPMIARGVLELKLELEREGGEGGARLGKR--GVENKWMNDMPEIHQFLDGFYMSRIGIRMLMGQHVALEEAAATAPQENYIGLICTKVSPVAVARDAIEDARSICMRQYGDAPEVEVFGDESFTFAYVPGHLHQMLFELVKNSLRAVSDKYLDSDQ-MPPPIRVVIAEGAEDVTIK---ISDEGGGIRRSGLQRIWTYLYTTANSPLLEMDAD------TGAGPAVLAGYGYGLPLSRLYARYFGGDLQVLSMDGYGTDAYLHLNRLGNIAEPLP
>XP_003055586.1:111-488_predicted_protein_[Micromonas_pusilla_CCMP1545]
--------------------------LADKYDRTLVENIYRSSFKNQTGVSLKYMLDFGSQPIHRQLMVSAQFLHKELPVRFAHRVAELENLPLGLSSKAQVQTVRDWYVESYDELLKFPTVKTNEDEEKFTELIKRIMERHANVVPMIARGVLELKMEMAEKGGTRPG-TGKK--GLV-AQINDLPEIQQFLDGFYMSRIGIRMLIGQHVALHEKDDT-RGEDYIGLIHTKMSPLRVARDAIDDARSICMRQYGDAPEVEVFGDESFTFAYEPGHLHQMLFELVKNSLRAVSDKYADSDD-DPPPIRLVIAEGAEDVTIK---ISDEGGGIRRSGLQRIWTYLYTTADSPLLEMDEH-------TPGPVVLAGYGYGLPLSRLYARYFGGDLQVISMDGYGTDAYLHLNRLGNVQEPLP
>GAQ87906.1:3-370_pyruvate_dehydrogenase_kinase_[Klebsormidium_nitens]
------------------AAQTAVRRLADSLPRSLVEDVFKCSFKKQTGVSLKYMMDFGAYPTERNLLMSAQFLHKELPVRLAHRVTELEQLPYGLSAKAPVLKVRDWYLDSFQDLRSFREIATPSDEMAFTKLLAAIKERHNHVVPTMAMGIQELKHDLG-RR---------------TGSMHDLPDIHQFLDRFFMSRIGIRMLIGQHIELHKKT---LPDGYIGLIHTRCSPVEVAEMAIEDARATCMRTYGGAPDVKVYGDRNFTFAYVPSHLHHMLFELVKNSLRAVQERFDDADV-EPPPIRVVVADGLEDVTIK---ISDEGGGIPRSGMPKIWTYMYTTAQSVAAP-----------DNMPAVLAGYGYGLPVSRLYAKYFGGDLQIISMEGYGTDAYLHLNRLGNVQEPLP
>GBG58838.1:12-376_hypothetical_protein_CBR_g238_[Chara_braunii]
-------------------------RLAESVPRSIVEDLHKCSLKKQTGVSLKNMMDFGSYPTERNLLISAQFLHKELPIRLAHRVVELENLPYGLSLKAPVLKVRDWYVDSFQDLRSFPEPTDTSDEIRFTELIRVIKLRHTNVMPEMAMGIWDMKQDLELSK---------------KKGLNYLPELHQFLDRFYLSRIGIRMLIGQHVALHQPN---PPPGYIGLICTNLSPLQVVHDAIDDARYSCMRVYGNAPEVHVYGDPNFRFAYVPTHLHHMIFELVKNSLRAVQERFAHLDV-DPPPIRVVVADGLEDVTIK---ISDEGGGIPRSGLPKIWTYLYSTAPSPLAS--YR------AGGFPSVLAGYGYGLPVSRLYARYFGGDLQVISMEGYGTDAYLHLNRLGNVQEPLP
>XP_002970499.2:22-385_pyruvate_dehydrogenase_(acetyl-transferring)_kinase,_mitochondrial_[Selaginella_moellendorffii]
-------------------------RLAETLSRSLVDDIYKCSNMKQTGVSLKYMMDFGANPTEKSLLLSSQFLHKELPVRLAHRVMELDNLPYGLSEKAPVLKVRDWYVDSFKDLRTFPEIQDAADEMKFTDLIHQIKIRHNNVTPTVAMGVQELKEEL--GR---------------RGGLLELPEIHQFLDRFYMSRIGIRMLIGQHVALHQPN---PAPGYIGLISTRVSPVLIAQNAIDDARSACMRTYGSAPEVHVYGDPNFAFAYVPTHLHQMLFELLKNSLRAVQERFMDSDQ-ESPPIRIIVADGVEDVTVK---ISDEGGGIPRSGLSKIWTYLYTTAKSPLEE-SRH------MQETPNVMAGYGYGLPISRLYARYFGGDLQVISMEGYGTDAYLHLNRLGNEQEPLP
>EFJ20563.1:5-368_hypothetical_protein_SELMODRAFT_108744_[Selaginella_moellendorffii]
-------------------------RLAETLSRSLVDDIYKCSNMKQTGVSLKYMMDFGANPTEKSLLLSSQFLHKELPVRLAHRVMELDNLPYGLSEKAPVLKVRDWYVDSFKDLRTFPEIQDAADEMKFTDLIHQIKIRHNNVTPTVAMGVQELKEEL--GR---------------RGGLLELPEIHQFLDRFYMSRIGIRMLIGQHVALHQPN---PAPGYIGLISTRVSPVLIAQNAIDDARSACMRTYGSAPEVHVYGDPNFAFAYVPTHLHQMLFELLKNSLRAVQERFMDSDQ-ESPPIRIIVADGVEDVTVK---ISDEGGGIPRSGLSKIWTYLYTTAKSPLEE-SRH------MQETPNVMAGYGYGLPISRLYARYFGGDLQVISMEGYGTDAYLHLNRLGNEQEPLP
>PTQ27808.1:13-377_hypothetical_protein_MARPO_0183s0013_[Marchantia_polymorpha]
-------------------------RLAETLSRNLVEDIYRCSFKKQTGVSLKYMMDFGAYPTSRNLLVSAQFLHKELPVRLAHRVTELENLPHGLSTKAPVLTVRDWYVDSFKDLRSFKEIQNLTDENRFTELLTHIKQRHNNVMPTMAMGIQELKEDL--GR---------------KVGLNELPEIHQFLDRFYMSRIGIRMLIGQHVALHQEN---HPSGYIGLICTKVSPVEVAQNAIDDARSACMRTYGSAPEVHVYGDPNFSFAYVPTHLHQMLFELVKNSLRAVQERFMDADH-ECPPIRVVVADGLEDVTIK---ISDEGGGIPRSGLPKIWTYLYSTAKSPLADEGRQ------LQETPSIMAGYGYGLPISRLYARYFGGDLQVISMEGYGTDAYLHLNRLGNVQEPLP
>XP_024396927.1:16-378_pyruvate_dehydrogenase_(acetyl-transferring)_kinase,_mitochondrial-like_isoform_X1_[Physcomitrella_patens
-------------------------RLVDTVSRDVFEDIYRCSEMKQTGVSLKYMMDFGSYPSKKNLLLSSQFLHNELPVRLAHRVTELENLPHGLSTKAPVLKVRDWYLDSFMDLRNFPEIQDMEDETRFTNLITRVKMRHNDVMPTMAMGIQQLKEDL--GR---------------KVGLNEIPEIHQFLDRFYMSRIGIRMLIGQHIALHNSP---P-PTYIGLICTSVSPVEVAQNAIDDARSACMRTYGSAPEVHVYGDPNFTFPYVPTHLHQMLFELIKNSLRAVQERFQDADH-ECPPIRVVVADGIEDVTIK---ISDEGGGIPRSGLPKIWTYLYSTAKNPVVL-DRQ------DHELPNVMAGYGYGLPISRLYARYFGGDLQVISMEGYGTDAYLHLNRLGNVQEPLP
>XP_024396930.1:8-370_pyruvate_dehydrogenase_(acetyl-transferring)_kinase,_mitochondrial-like_isoform_X2_[Physcomitrella_patens]
-------------------------RLVDTVSRDVFEDIYRCSEMKQTGVSLKYMMDFGSYPSKKNLLLSSQFLHNELPVRLAHRVTELENLPHGLSTKAPVLKVRDWYLDSFMDLRNFPEIQDMEDETRFTNLITRVKMRHNDVMPTMAMGIQQLKEDL--GR---------------KVGLNEIPEIHQFLDRFYMSRIGIRMLIGQHIALHNSP---P-PTYIGLICTSVSPVEVAQNAIDDARSACMRTYGSAPEVHVYGDPNFTFPYVPTHLHQMLFELIKNSLRAVQERFQDADH-ECPPIRVVVADGIEDVTIK---ISDEGGGIPRSGLPKIWTYLYSTAKNPVVL-DRQ------DHELPNVMAGYGYGLPISRLYARYFGGDLQVISMEGYGTDAYLHLNRLGNVQEPLP
>XP_024384241.1:12-372_pyruvate_dehydrogenase_(acetyl-transferring)_kinase,_mitochondrial-like_[Physcomitrella_patens]
----------------------------DTVTRDVLEDIYRYSFMKQTGVSLKYMMDFGSYPSKRNLLLSSQFLHNELPVRLAHRVAELENLPHGLSSKAPVLKVRDWYVDSFTDLRSFPEIQNVGDVARFTNLITRVKMRHNDVMPTMAMGIQQLKEDL--GR---------------NVGLNEIPEIHQFLDRFYLSRIGIRMLIGQHVALHNSP---PSPNQIGLICTKVSPVEVAQNAIDDARSACMRTYGSAPEVHVYGDPHFVFPYVPTHLHQMLFELIKNSLRAVQERFQDADH-ECPPIRVVVADGIEDVTIK---ISDEGGGIPRSGLPKIWTYLYSTAKNPVVL-GRQ------DHELPNVMAGYGYGLPISRLYARYFGGDLQVISMEGYGTDAYLHLNRLGNVQEPLP
>g1143_mitochondrial_pyruvate_dehydrogenase_kinase_[Chlorella_ohadii]
MAQSVLATASRLGAQALKQAGQSSVRLVDHFPRELVDDIFAFALKKQTGVSLKYMLDFGAKPIERQLILSAQFLHNELPVRLSHRVAELENLPYGLSAKPHVLKVRDWYVESFRELRGFPKVKDASDELQFTRLLQHIYRRHANVVPVMAMGVAELKRELA-QT----------------IGIDDLPDIHQFLDNFYLSRIGIRMLIGQHIALHEPP----REQHIGLIDTKCSPAGVCQDAIDDARSICMREKGSAPDVTVYGEPSFTFPYVPSHLHHMVFELVKNSLRAVHDRFEDSDH-EAPPIRIVVAEGEEDITIK---VSDEGGGIPRSGLPKMWTYLYTTAKSPLDEMDRS--GAQEGSDGPSVLAGYGYGLPISRLYARYFGGDLSIISMEGYGTDAYLHLNRLGNVQEPLP
>PRW45681.1:1-392_mitochondrial_pyruvate_dehydrogenase_kinase_[Chlorella_sorokiniana]
MAQSVL-AASRWGAQAIKQAGQASVRLVDHFPRELVDDIFAFALKKQTGVSLKYMLDFGSKPIERQLILSAQFLHNELPVRLSHRVAELENLPYGLSAKPHVLKVRDWYVESFRELRGFPKVKDASDELQFTRLLQHIYRRHANVVPVMAMGVAELKRELA-QT----------------IGIDDLPDIHQFLDNFYLSRIGIRMLIGQHIALHEPP----RENHIGLIDTKCSPAGVCQDAIDDARSICMREKGSAPDVTVYGDPSFTFPYVPSHLHHMVFELVKNSLRAEHDRFEDSDH-EAPPIRIVVAEGEEDITIK---VSDEGGGIPRSGLPKMWTYLYTTAKSPLDEMDRS--GAQEGSDGPSVLAGYGYGLPISRLYARYFGGDLSIISMEGYGTDAYLHLNRLGNVQEPLP
>XP_005845094.1:1-394_hypothetical_protein_CHLNCDRAFT_137427_[Chlorella_variabilis]
MATSVLAAGSRLAASQLKYAAAQGVRLADSFSREVVDDIFACALKKQTGVSLKYMLDFGSKPIERQLILSAQFLHNELPVRLSHRVAELENLPYGLSAKPHVLKVRDWYVESFRELRGFPKVKDAGDELQFTRLLQHIYRRHTNVVPVMAMGVAELKRELS-QA----------------IGLDDLPDIHRFLDGFYLSRIGIRMLIGQHIALHEPP---QRENHIGLIDTKCSPAGVCQDAIDDARNICMREKGSAPDVTVYGDPSFTFPYVPSHLHHMVFELVKNSLRAVHDRFEDADD-DPPPIRLVVAEGEEDITIK---VSDEGGGIPRSGLPRMWTYLYTTAKSPLEEMDNT--EATEGSDGPSVLAGYGYGLPISRLYARYFGGDLSIISMEGYGTDAYLHLNRLGNVQEPLP
>PSC73706.1:3-391_mitochondrial_pyruvate_dehydrogenase_kinase_isoform_A_[Micractinium_conductrix]
---SVLAQSSRLAAQTL-KAANQGVRLIDHFSREVVDDIFACALKKQTGVSLKYMLDFGSKPIERQLILSAQFLHNELPVRLSHRVAELENLPYGLSAKPHVLKVRDWYVESFRELRSFPKVKDASDELHFTRLLQHIYRRHTNVVPVMAMGVAELKRELS-RS----------------IGVEDLPDIHQFLDGFYMSRIGIRMLIGQHIALHEPP----RENHIGLIDTKCSPAGVCQDAIDDARSICLREKGGAPEVTVYGDPSFTFPYVPSHLHHMVFELVKNSLRAVHDRFEDSDN-EPPPIRLVVAEGEEDITIK---VSDEGGGIPRSGLPKMWTYLYTTAKSPLDDMDRS--QATEGSDGPSVLAGYGYGLPISRLYARYFGGDLSIISMEGYGTDAYLHLNRLGNVQEPLP
>PSC73705.1:3-392_mitochondrial_pyruvate_dehydrogenase_kinase_isoform_B_[Micractinium_conductrix]
---SVLAQSSRLAAQTL-KAANQGVRLIDHFSREVVDDIFACALKKQTGVSLKYMLDFGSKPIERQLILSAQFLHNELPVRLSHRVAELENLPYGLSAKPHVLKVRDWYVESFRELRSFPKVKDASDELHFTRLLQHIYRRHTNVVPVMAMGVAELKRELS-RS----------------IGVEDLPDIHQFLDGFYMSRIGIRMLIGQHIALHEPP---QRENHIGLIDTKCSPAGVCQDAIDDARSICLREKGGAPEVTVYGDPSFTFPYVPSHLHHMVFELVKNSLRAVHDRFEDSDN-EPPPIRLVVAEGEEDITIK---VSDEGGGIPRSGLPKMWTYLYTTAKSPLDDMDRS--QATEGSDGPSVLAGYGYGLPISRLYARYFGGDLSIISMEGYGTDAYLHLNRLGNVQEPLP
>KDD74132.1:2-338_mitochondrial_branched-chain_alpha-ketoacid_dehydrogenase_kinase_[Helicosporidium_sp._ATCC_50920]
------------------------------------------------------LLDFGSKPIERQLILSAQFLQNELPVRLAHRVAELETVPYGLSGKASVMKVRDWYVESFKELRDFPRVRDGADELAFTDLLRGIYHRHRNVVPVMALGLAELKRELK-SE----------------IGVSDLPEIHTMLDNFYMSRIGIRMLIGQHIALHEP----QKEHHIGLIDTRCSPARVCSDAIADARSICMRERGSAPEVTIYGDPDFACPYVPSHLHHMVFELVKNSLRAVYDRYESGSM-EPPPIRVVVAEGEEDVTIK---VSDEGGGIPRSGMPRIWTYLYTTAASPMEEAEGRN---GDAANGPTVLAGYGYGLPISRLYARYFGGDLQIISMEGYGTDAYLHLHRLGNVQEPL-
>XP_011400217.1:12-385_[Pyruvate_dehydrogenase_(acetyl-transferring)]_kinase,_mitochondrial_[Auxenochlorella_protothecoides]
---------------------QTGPRLADHWEKSVVDDVFSSALRKQTGVSLKYMLDFGSRPIERQLILSAQFLHNELPVRLAHRVAELENSPYGLSAKPHVLKVRDWYVESFKELRAFSRIRNASDEEEFTNLLRHIYFRHRNVVPVLAMGVAELKRELQ-HE----------------VGLNDLPDIHQMLDSFYLSRIGIRMLIGQHVALHEP----QKENHIGLIDTRCSPGVVCADAIADARMICMREKGSAPEVSIYGDPGFAFPYVPSHLHHMVFELVKNSLRAVYDRWEDAAQ-EPPPIRVVVAEGEEDICIK---VSDEGGGIARSGQPKIWTYLYTTARSPLEDIRDRSAGSTESAEGPSVLAGYGYGLPISRLYARYFGGDLQMISMENYGTDAYLHLNRLGNVQEPLP
>RMZ57099.1:4-370_hypothetical_protein_APUTEX25_002331,_partial_[Auxenochlorella_protothecoides]
-------------------------RLADHWEKSVVDDVFSSALRKQTGVSLKYMLDFGSRPIERQLILSAQFLHNELPVRLAHRVAELENSPYGLSAKPHVLKVRDWYVESFKELRAFSRIRNASDEEEFTNLLRHIYFRHRNVVPVLAMGVAELKRELQ-HE----------------VGLNDLPDIHQMLDSFYLSRIGIRMLIGQHVALHEP----QKENHIGLIDTRCSPGVVCADAIADARMICMREKGSAPEVSIYGDPGFAFPYVPSHLHHMVFELVKNSLRAVYDRWEDAAQ-EPPPIRVVVAEGEEDICIK---VSDEGGGIARSGQPKIWTYLYTTARSPLEDIRDRSAGSTESAEGPSVLAGYGYGLPISRLYARYFGGDLQMISMENYGTDAYLHLNRLGNHAE---
>KAA6420347.1:6-370_vacuolar_H+-translocating_inorganic_pyrophosphatase_[Trebouxia_sp._A1-2]
----------ASAVVRSALAAAKQVKLSDSVPRELVDDIFSSAIRKQTGVSLRYMLDFGANPIRRQLVLSAQFLHNELPVRLAHRVAELENLPYGLSAKPQVLRVRDWYVESFKDLREFPAIKDNNDEQKFTDLLRHIYHRHRHVVPVMAMGVAELKKELQ-E----------------GVGLLELPEIHQFLDGFYLSRIGIRILIGQHIALHEP----EKDNYIGMIATKCCPSQVVGDAVMDARSICMREYASAPEVNIYGDPNFTFPYVPSHLHHMTFELVKNSLRAVNDKYDDSDD-EPPPIRLVVAEGEEDITIK---VSDEGGGIPRSGLPKIWTYLYSTALSPLDDMEDS----GD-ADGPAVLAGYGYGLPLSRLYARYFGGDLQIISMEGYGTDA---------------
>XP_005647207.1:8-399_mitochondrial_pyruvate_dehydrogenase_kinase_[Coccomyxa_subellipsoidea_C-169]
MHASKIANASGALRYLNRVGSSKVARLADSAPREVVDDIFSCALKKQTGVSLKYMLDFGANPIERQLILSAQFLHNELPVRLAHRVAELENLPFGLSAKSPVIKVRDWYVESFKELRQFKPIRDLDSELKFTELLKHIYHRHRNVVPVMAIGVAELKKELR-AE---------------GNGLTEFPEIHQFLDGFYLSRIGIRILIGQHIALHEP----QRENHIGMICTKCSPVQVANDAIADARSVCMREYATAPEVSVYGDPRFTFAYVPSHLHHMTFELVKNSLRAVNDRFEDADN-EPPPVRVVVAEGDEDVTIK---VSDEGGGIPRSGLPRIWTYLYSTAQSPLPDMDDS----VEGADGPAVLAGYGYGLPISRLYARYFGGDLQITSMEGYGTDAYLHLNRLGNVQEPLP
>GBF94246.1:32-397_mitochondrial_pyruvate_dehydrogenase_kinase_[Raphidocelis_subcapitata]
------------------------TRLADSVPREIVDDIFAHALKKQTGVSLKYMLDFGANPIERQLVLSAQFLQKELPVRLAHRVAELENLPYGLSSKPQVLKVRDWYVESFQELRSFPGVRNVEEEGAFTDLLRHIYRRHANVVPLMAMGVSALKKELS-DK----------------SFVTEMPEIHQFLDGFYLSRIGIRMLIGQHIALHEP----PKAAHIGLICTKCSPWQVAQDAINDARSICLREYGTAPDVSIYGDPSFAFAYVPSHLHHMVFELVKNSLRAVQDRFDDGEE-EPPPIRLVVAEGGEDVTIK---VSDEGGGIPRSGLPRIWSYLYSTAKSPVQ-LDDS----VVESGGPNVLAGYGYGLPISRLYARYFGGDLQIISMEGYGTDAYLHLNRLGNVQEPLP
>GAX77777.1:11-396_hypothetical_protein_CEUSTIGMA_g5220.t1_[Chlamydomonas_eustigma]
-----MARAVTRATNATQSTVQQGSRLVDNWAREVVDDIFGHALKKQTGVALKYMLDFGANPFERQLILSAQFLHKELPVRLAHRVAELENLPYGLSTKSSVLKVRDWYVESFKDLRGFGSLKDAVDEQKFTEMLRSIYRRHANVVPMMAKGVSELRRELS-QQ----------------TLLTEIPEIHHFLDGFYLSRIGIRILIGQHIALHEP----SKNNHIGLISTKCSPVQVAQDSINDARSICMREYGAAPEVTVYGDPNFTFPYVPSHLHHMVFELVKNSLRAVQDRFDGEDDMEPPPIRLVVAEGGEDVTIK---VSDEGGGIPRSGMPRIWTYLYSTAKHSVA-MESV----EEAGEGPVVLAGYGYGLPISRLYARYFGGDLQIISMEGYGTDAYLHLNRLGNSQEPLP
>XP_001700899.1:29-401_mitochondrial_pyruvate_dehydrogenase_kinase_[Chlamydomonas_reinhardtii]
-----------------RQGAIGSVRLIDSFHKETVDDIFAHALKKQTGVSLKYMLDFGQNPIERQLLLSAQFLHKELPVRLAHRVAELENLPYGLSAKKHILQVRDWYVESFRDLRSFPHVKDAADELKFTELLRGIYRRHANAVPVMAKGVSELREELR-LQ----------------QRLTELPEIHQFLDGFYLSRIGIRILIGQHIALHEP----SKPNHIGLICTKCSPVLVAQDAINDARSICMREYGDAPEVSVYGSPDFVFPYVPSHLHHMLFELVKNSLRAVQDRFADSDDA-APPIRLVVAEGGEDVTLK---VSDEGGGIPRSGLANIWTYLYSTAKSPVD-PRQV----EDVDSGPVVLAGYGYGLPISRLYARYFGGDLQIISMEGYGTDAYLHLNRLGTSQEPLP
>XP_002956155.1:34-400_mitochondrial_pyruvate_dehydrogenase_kinase_[Volvox_carteri_f._nagariensis]
-----------------------SVRLIDSFNKELVDDIFAHALKKQTGVSLKYMLDFGQNPIERQMLLSAQFLHKELPVRLAHRVAELENLPYGLSAKKPILQVRDWYVESFRDLRSFPPVKDNSDELKFTEMLRHVYRRHANAVPVMAKGVGELREELR-AR----------------QQLTELPEIHQFLDGFYLSRIGIRILIGQHIALHEP----SKPNHIGLICTRCSPVLVAQDAINDARSICMREYGDAPEVSVYGSPDFTFPYVPSHLHHMLFELVKNSLRAVQDRFAESDDP-APPIRLVVAEGGEDVTLK---VSDEGGGIPRSGLANIWTYLYSTAKSPVD-PRAV----DDADSGPVVLAGYGYGLPISRLYARYFGGDLQIISMEGYGTDAYLHLNRLGTSQEPLP
>KXZ46186.1:34-400_hypothetical_protein_GPECTOR_46g255_[Gonium_pectorale]
-----------------------SVRLIDSFNKETVDDIFAHALKKQTGVSLKYMLDFGQNPIERQLLLSAQFLHKELPVRLAHRVAELENLPYGLSAKKPILQVRDWYVDSFRDLRAFPPVRDAADELKFTEMLRHVYRRHANAVPVMAKGVGELREELR-TQ----------------QRLTELPEIHQFLDGFYLSRIGIRILIGQHIALHEP----PKPNHIGLICTQCSPVLVAQDAINDARSICMREYGDAPEVSVYGSADFTFPYVPSHLHHMLFELVKNSLRAVQDRFSDSDDP-APPIRLVVAEGGEDVTLK---VSDEGGGIPRSGLANIWTYLYSTAKSPVD-PRHV----DDADSGPVVLAGYGYGLPISRLYARYFGGDLQIISMEGYGTDAYLHLNRLGTSQEPLP
