# Supplementary material for: Carbon flux through photosynthesis and central carbon metabolism show distinct patterns between algae, C3 and C4 plants
Source: Nat Plants. 2021 Dec 23;8(1):78–91. doi: 10.1038/s41477-021-01042-5 (PMC8786664; doi:10.1038/s41477-021-01042-5)
Supplement: Supplementary file 11 — PDH kinase sequence alignment from algae and plants. [file 41477_2021_1042_MOESM11_ESM.fasta]

>XP_020050822.1:202-466_subunit_of_the_RNA_polymerase_II_mediator_complex_[Ascoidea_rubescens_DSM_1968]
-------------------------DTLFKIKRRHDPTVVAIAQGVKEWKDFKNIL----------ILDSSIQSFLDRFYMSRIGIRMLIGQQIALNEEP--------------------------ARDDYVGIICLNTNVQEIAQDAIDNARFICEQYYSLYEAPKVELYCAN--DINFMYVPSHLIHMLYEILKNSLRATVEFHSKQPYNKG----------------------KDLYDMTFPPIKVIVAEGN--EDITIKISDEGGGIPRSAMPLIWTYLYTTVKNAPNISEDNV--------------------------------------------------------------------------IP----PSDSSSQFIAPMAGLGYGLSLSRLYARYFG---------GDLKLISMEGYGTDAYLHLNKL-----------------------------------------------------------------------------------------------------------------------------
>TQB76380.1:174-433_hypothetical_protein_MPDQ_000203_[Monascus_purpureus]
--------------------NQRFSKTLQHIKRRHDGVVTSVAQGILEWKRKRQRL----------QIDSTIQSFLDRFYMSRIGIRMMIGQHIALTEQSHI------------------------RHPNYVGIICTKTNVRDVALEAIDNARFVCEDHYGLFEAPKVQLICND--DLNFMYVPGHLAHMLFETLKNSLRAVVERYGVESE-------------------------------HFPVTKVIVAEGK--EDITIKISDEGGGIPRSAIPLVWTYMYTTMEQTPS--------------------------------------------------------------------------------LDP----SFDKSDFKAPMAGFGYGLPISRLYARYFG---------GDLKLISMEGYGTDVYLHLNRLSSS--------------------------------------------------------------------------------------------------------------------------
>POS74063.1:175-434_hypothetical_protein_DHEL01_v207538_[Diaporthe_helianthi]
--------------------NQKFAQTLHKIKRRHDGVVTTMAQGILEYKRKRQRM----------QIDGTIQSFLDRFYMSRIGIRMLIGQHIALTDQSHY------------------------TDPNYVGIICTKTNVQDLAQEAIENARFVCEDHYGLFEAPKIQLVCNP--NLNFMYVPGHLSHMLFETLKNSLRAVVETHGQDKQ-------------------------------EFPVTKVIVAEGK--EDITIKITDEGGGIPRSAIPLVWTYMYTTVDRTPS--------------------------------------------------------------------------------LDP----DFDKSDFKAPMAGFGYGLPISRLYARYFG---------GDLKLISMEGYGTDVYLHLNRLSSS--------------------------------------------------------------------------------------------------------------------------
>ROW06493.1:179-438_hypothetical_protein_VMCG_04340_[Valsa_malicola]
--------------------NQKFAQTLHKIKRRHDGVVTTMAQGILEYKRKRQRM----------QIDGTIQSFLDRFYMSRIGIRMLIGQHIALTDQSHY------------------------SDPNYVGIICTKSNVRDLAQEAIENARFVCEDHYGLFEAPKIQLVCNP--NLNFMYVPGHLSHMLFETLKNSLRAVVETHGQDKQ-------------------------------EFPVTKVIVAEGK--EDITIKISDEGGGIPRSAIPLVWTYMYTTVDRTPS--------------------------------------------------------------------------------LDP----DFDKSDFKAPMAGFGYGLPISRLYARYFG---------GDLKLISMEGYGTDVYLHLNRLSSS--------------------------------------------------------------------------------------------------------------------------
>OIW27401.1:178-437_kinase_isozyme_4_[Coniochaeta_ligniaria_NRRL_30616]
--------------------NQKFAQTLNQIKRRHDGVVTTMAQGILEYKRKRQRM----------QIDNNIQQFLDRFYMSRIGIRMLIGQHIALTDQSHF------------------------RDPTYVGIICTKTNVRDLAQEAIENARFVCEDHYGLFEAPKIQLVCNP--NLTFMYVPGHLSHMLFETLKNSLRAVVETHGQDKQ-------------------------------DFPVTKVIVAEGK--EDITIKITDEGGGIPRSAIPLVWTYMYTTVDRTPS--------------------------------------------------------------------------------LDP----DFDKSDFKAPMAGFGYGLPISRLYARYFG---------GDLKLISMEGYGTDVYLHLNRLSSS--------------------------------------------------------------------------------------------------------------------------
>KAB5582731.1:176-435_kinase_isozyme_4_[Coniochaeta_sp._2T2.1]
--------------------NQKFAQTLNKIKRRHDGVVTTMAQGILEYKRKRQRM----------QIDNNIQQFLDRFYMSRIGIRMLIGQHIALTDQSHY------------------------RDPTYVGIICTKTNVRDLAQEAIENARFVCEDHYGLFEAPKIQLVCNP--NLTFMYVPGHLSHMLFETLKNSLRAVVETHGQDKQ-------------------------------DFPVTKVIVAEGK--EDITIKVSDEGGGIPRSAIPLVWTYMYTTVDRTPS--------------------------------------------------------------------------------LDP----DFDKSDFKAPMAGFGYGLPISRLYARYFG---------GDLKLISMEGYGTDVYLHLNRLSSS--------------------------------------------------------------------------------------------------------------------------
>KAB5585839.1:176-435_kinase_isozyme_4_[Coniochaeta_sp._2T2.1]
--------------------NQKFAQTLNKIKRRHDGVVTTMAQGILEYKRKRQRM----------QIDNNIQQFLDRFYMSRIGIRMLIGQHIALTDQSHY------------------------RDPTYVGIICTKTNVRDLAQEAIENARFVCEDHYGLFEAPKIQLVCNP--NLTFMYVPGHLSHMLFETLKNSLRAVVETHGQDKQ-------------------------------DFPVTKVIVAEGK--EDITIKVSDEGGGIPRSAIPLAWTYMYTTVDRTPS--------------------------------------------------------------------------------LDP----DFDKSDFKAPMAGFGYGLPISRLYARYFG---------GDLKLISMEGYGTDVYLHLNRLSSS--------------------------------------------------------------------------------------------------------------------------
>XP_009267040.1:195-456_hypothetical_protein_J056_003549_[Wallemia_ichthyophaga_EXF-994]
--------------------NESFTRLLEGIKRRHDSVVPTIAQGVLEYKQHQ-RSA--------GGVDTDIQSFLDRFYMSRIGIRFLIGQHVALNALT-P------------------------HHPDYVGIICKRTNVRDVCDEAIDNARFIAEDHYALFKPPQVQLICPP--NLEISYVPGHLNHIVFEIIKNSLRAVIERFGVDAE------------------------------DQMPPIKVIVAAGN--EDITIKISDEGGGIPRSAIPLIWTYMYTTME---------------------------------------G------------------------------------------SALDP--EFEQSGSDYKAPMAGLGYGLPLSRLYARYFG---------GDLRLISMEGYGTDVYIHLNRLSSS--------------------------------------------------------------------------------------------------------------------------
>TIA72385.1:195-456_hypothetical_protein_E3P91_02077_[Wallemia_ichthyophaga]
--------------------NESFTRLLEGIKRRHDSVVPTIAQGVLEYKQHQ-RSA--------GGVDTDIQSFLDRFYMSRIGIRFLIGQHVALNALT-P------------------------HHPDYVGIICKRTNVRDVCDEAIDNARFIAEDHYALFKPPQVQLICPP--NLEISYVPGHLNHIVFEIIKNSLRAVIERFGVDAE------------------------------DQMPPIKVIVAAGN--EDITIKISDEGGGIPRSAIPLIWTYMYTTME---------------------------------------G------------------------------------------SALDP--EFEQSGSDYKAPMAGLGYGLPLSRLYARYFG---------GDLRLISMEGYGTDVYIHLNRLSSS--------------------------------------------------------------------------------------------------------------------------
>TIA88366.1:152-415_hypothetical_protein_E3P99_02656_[Wallemia_hederae]
------------------QYNENFTKCLEGIKKRHDSVVPTIAQGVLEYKKHRQHSN--------KGVDTDIQSFLDRFYMSRIGIRFLIGQHIALNTSH--------------------------QPKDYVGIICKKTNVRDVCDEAIDNARFIAEDHYALFKPPQVQLICPK--DLEISYVPGHLNHIVFEIIKNSLRAVIERFGVDAE------------------------------DQMPPIKVIVAAGN--EDITIKISDEGGGIPRSAIPLIWTYMYTTME---------------------------------------G------------------------------------------SGLDP--EFEQSGSDYKAPMAGLGYGLPLSRLYARYFG---------GDLRLISMEGYGTDVYIHLNRLSSS--------------------------------------------------------------------------------------------------------------------------
>XP_006959796.1:174-437_alpha-ketoacid_dehydrogenase_kinase_[Wallemia_mellicola_CBS_633.66]
------------------EYNENFTRLLEGIKKRHDTVVPTIAQGVLEYKKHRQHIG--------RGVDTDIQSFLDRFYMSRIGIRFLIGQHIALNSIN--------------------------QPKDYVGIICKSTNVRDVCDEAIDNARFIAEDHYALFKPPQVQLICPE--DLTISYVPGHLNHIVFEIIKNSLRAVIERFGVDAE------------------------------DQMPPIKVIVAAGN--EDITIKISDEGGGIPRSAIPLIWTYMYTTME---------------------------------------G------------------------------------------KGLDP--EFEQSGSDYKAPMAGLGYGLPLSRLYARYFG---------GDLRLISMEGYGTDVYIHLNRLSSS--------------------------------------------------------------------------------------------------------------------------
>TIB81014.1:862-1125_hypothetical_protein_E3Q22_01538_[Wallemia_mellicola]
------------------EYNENFTRLLEGIKKRHDTVVPTIAQGVLEYKKHRQHIG--------RGVDTDIQSFLDRFYMSRIGIRFLIGQHIALNSIN--------------------------QPKDYVGIICKSTNVRDVCDEAIDNARFIAEDHYALFKPPQVQLICPE--DLTISYVPGHLNHIVFEIIKNSLRAVIERFGVDAE------------------------------DQMPPIKVIVAAGN--EDITIKISDEGGGIPRSAIPLIWTYMYTTME---------------------------------------G------------------------------------------KGLDP--EFEQSGSDYKAPMAGLGYGLPLSRLYARYFG---------GDLRLISMEGYGTDVYIHLNRLSSS--------------------------------------------------------------------------------------------------------------------------
>TIB92962.1:862-1125_hypothetical_protein_E3Q19_01712_[Wallemia_mellicola]
------------------EYNENFTRLLEGIKKRHDTVVPTIAQGVLEYKKHRQHIG--------RGVDTDIQSFLDRFYMSRIGIRFLIGQHIALNSIN--------------------------QPKDYVGIICKSTNVRDVCDEAIDNARFIAEDHYALFKPPQVQLICPE--DLTISYVPGHLNHIVFEIIKNSLRAVIERFGVDAE------------------------------DQMPPIKVIVAAGN--EDITIKISDEGGGIPRSAIPLIWTYMYTTME---------------------------------------G------------------------------------------KGLDP--EFEQSGSDYKAPMAGLGYGLPLSRLYARYFG---------GDLRLISMEGYGTDVYIHLNRLSSS--------------------------------------------------------------------------------------------------------------------------
>KIM21857.1:171-465_hypothetical_protein_M408DRAFT_333228_[Serendipita_vermifera_MAFF_305830]
------------------EYNKKFTKLLEAIKARHDPTVTTVAGGVLEWKKKNQSR----------LIGSDVQRFLDRFYMSRIGIRFLIGQHVALNTLQ-P-------------------------HPDYVGIICTRSRLHDIASEAIENARFVCEEHYGMFKAPPVQLICPR--DLTFSYVPGHLSHILFELLKNSLRAIVERYGVDPSLE-------------------GAGSMTAPGGQFPPIKVVVVEGR--EDITIKISDEGGGIPRSAIPLVWTYMYTTMDVEARGKGGSVKGAGSMRGG-----------------SMSG------------------------------------------GNALE--NLQNGANDFAAPMAGFGYGLPLSRLYARYFG---------GDLRLISMEGYGTDVYIHLNRLSSS--------------------------------------------------------------------------------------------------------------------------
>CCA67312.1:197-492_related_to_pyruvate_dehydrogenase_kinase_isoform_2,_mitochondrial_[Serendipita_indica_DSM_11827]
------------------EYNKRFTKALEHIKKRHDPTVTTVAGGVLEWKKKNRSK----------LIGSDVQRFLDRFYMSRIGIRFLIGQHIALNTLQ-P-------------------------HPDYVGIICTRSRLHDIASEAIENARFVCEEHYGMFKAPPVQLICPR--DLTFPYVPGHLSHILFELLKNSLRAVVERYGTEPSATQ----------------PHGGQFVAAPGGQFPPIKVVVVEGN--EDITIKISDEGGGIPRSAVPWVWTYMYTTMDVEASGKGGSWSGGS--VQG-----------------SSVG------------------------------------------SVALE--NLKKGANDFAAPMAGFGYGLPLSRLYARYFG---------GDLHLISMEGYGTDVYIHLNRLSSS--------------------------------------------------------------------------------------------------------------------------
>KGB77090.2:184-429_pyruvate_dehydrogenase_kinase_[Cryptococcus_gattii_VGII_R265]
--------------------NEKFTELLQVIKHRHDPTVTTVAQGVLEWKRMQRAS----------VIGTPIQEFLDRFYMSRIGIRFLIGQHIALNTLP-P-------------------------HPDYVGIICTR---------AVHNARYVCEEHYALFKSPNIQLVCPP--DLTFPYIPGHLSHICFELLKNSLRAVVERYGVDND------------------------------DEYPPIKVVVVEGR--EDITIKISDEGGGIPRSAIPHIWTYLYTTMS---DE------------------------------------------------------------------------------GLED--T--IQGSDFKAPMAGFGYGLPLSRLYARFFG---------GDLRLISMDGYGTDVYISLNKL-----------------------------------------------------------------------------------------------------------------------------
>XP_773968.1:184-429_hypothetical_protein_CNBH4200_[Cryptococcus_neoformans_var._neoformans_B-3501A]
--------------------NEKFTQLLQVIKHRHDPTVTTVAQGVLEWKRMQKTS----------VIGTPIQEFLDRFYMSRIGIRFLIGQHIALNTLP-P-------------------------HPDYVGIICTR---------AVHNARYVCEEHYALFKSPNIKLVCPP--NLTFPYIPGHLSHICFELLKNSLRAVVERYGVDND------------------------------DEYPPIKVVVVEGR--EDITIKISDEGGGIPRSAIPHIWTYLYTTMS---DE------------------------------------------------------------------------------GLED--T--IQGSDFKAPMAGFGYGLPLSRLYARFFG---------GDLRLISMDGYGTDVYISLNKL-----------------------------------------------------------------------------------------------------------------------------
>KAE8539586.1:184-438_hypothetical_protein_D1P53_004689_[Cryptococcus_cf._gattii]
--------------------NEKFTELLQVIKHRHDPTVTTVAQGVLEWKRMQRAS----------VIGTPIQEFLDRFYMSRIGIRFLIGQHIALNTLP-P-------------------------HPDYVGIICTRANIHDICQEAIDNARYVCEEHYALFKSPNIQLVCPP--DLTFPYIPGHLSHICFELLKNSLRAVVERYGVDND------------------------------DEYPPIKVVVVEGR--EDITIKISDEGGGIPRSAIPHIWTYLYTTMS---DE------------------------------------------------------------------------------GLED--T--IQGSDFKAPMAGFGYGLPLSRLYARFFG---------GDLRLISMDGYGTDVYISLNKL-----------------------------------------------------------------------------------------------------------------------------
>OXG48106.1:184-446_pyruvate_dehydrogenase_kinase_[Cryptococcus_neoformans_var._grubii_Th84]
--------------------NEKFTQLLQVIKHRHDPTVTTVAQGVLEWKRTQKTS----------VIGTPIQEFLDRFYMSRIGIRFLIGQHIALNTLP-P-------------------------HPDYVGIICTRANIHDICQEAIDNARYVCEEHYALFKSPNIKLVCPP--NLTFPYIPGHLSHICFELLKNSLRAVVERYGVDND------------------------------DEYPPIKVVVVEGR--EDITIKISDEGGGIPRSAIPHIWTYLYTTMS---DE------------------------------------------------------------------------------GLED--T--IQGSDFKAPMAGFGYGLPLSRLYARFFG---------GDLRLISMDGYGTDVYISLNKLSSSR-EPLQ--------------------------------------------------------------------------------------------------------------------
>OWZ52082.1:184-446_pyruvate_dehydrogenase_kinase_[Cryptococcus_neoformans_var._grubii_125.91]
--------------------NEKFTQLLQVIKHRHDPTVTTVAQGVLEWKRTQKTS----------VIGTPIQEFLDRFYMSRIGIRFLIGQHIALNTLP-P-------------------------HPDYVGIICTRANIHDICQEAIDNARYVCEEHYALFKSPNIKLVCPP--NLTFPYIPGHLSHICFELLKNSLRAVVERYGVDND------------------------------DEYPPIKVVVVEGR--EDITIKISDEGGGIPRSAIPHIWTYLYTTMS---DE------------------------------------------------------------------------------GLED--T--IQGSDFKAPMAGFGYGLPLSRLYARFFG---------GDLRLISMDGYGTDVYISLNKLSSSR-EPLQ--------------------------------------------------------------------------------------------------------------------
>XP_012051408.1:184-446_pyruvate_dehydrogenase_kinase_[Cryptococcus_neoformans_var._grubii_H99]
--------------------NEKFTQLLQVIKHRHDPTVTTVAQGVLEWKRTQKTS----------VIGTPIQEFLDRFYMSRIGIRFLIGQHIALNTLP-P-------------------------HPDYVGIICTRANIHDICQEAIDNARYVCEEHYALFKSPNIKLVCPP--NLTFPYIPGHLSHICFELLKNSLRAVVERYGVDND------------------------------DEYPPIKVVVVEGR--EDITIKISDEGGGIPRSAIPHIWTYLYTTMS---DE------------------------------------------------------------------------------GLED--T--IQGSDFKAPMAGFGYGLPLSRLYARFFG---------GDLRLISMDGYGTDVYISLNKLSSSR-EPLQ--------------------------------------------------------------------------------------------------------------------
>OWZ29146.1:184-446_pyruvate_dehydrogenase_kinase_[Cryptococcus_neoformans_var._grubii_AD2-60a]
--------------------NEKFTQLLQVIKHRHDPTVTTVAQGVLEWKRTQKTS----------VIGTPIQEFLDRFYMSRIGIRFLIGQHIALNTLP-P-------------------------HPDYVGIICTRANIHDICQEAIDNARYVCEEHYALFKSPNIKLVCPP--NLTFPYIPGHLSHICFELLKNSLRAVVERYGVDND------------------------------DEYPPIKVIVVEGR--EDITIKISDEGGGIPRSAIPHIWTYLYTTMS---DE------------------------------------------------------------------------------GLED--T--IQGSDFKAPMAGFGYGLPLSRLYARFFG---------GDLRLISMDGYGTDVYISLNKLSSSR-EPLQ--------------------------------------------------------------------------------------------------------------------
>OWZ36265.1:184-441_pyruvate_dehydrogenase_kinase_[Cryptococcus_neoformans_var._grubii_c45]
--------------------NEKFTQLLQVIKHRHDPTVTTVAQGVLEWKRMQKTS----------VIGTPIQEFLDRFYMSRIGIRFLIGQHIALNTLP-P-------------------------HPDYVGIICTRANIHDICQEAIDNARYVCEEHYALFKSPNIKLVCPP--NLTFPYIPGHLSHICFELLKNSLRAVVERYGVDND------------------------------DEYPPIKVVVVEGR--EDITIKISDEGGGIPRSAIPHIWTYLYTTMS---DE------------------------------------------------------------------------------GLED--T--IQGSDFKAPMAGFGYGLPLSRLYARFFG---------GDLRLISMDGYGTDVYISLNKLSSS--------------------------------------------------------------------------------------------------------------------------
>XP_024513541.1:184-446_kinase,_putative_[Cryptococcus_neoformans_var._neoformans_JEC21]
--------------------NEKFTQLLQVIKHRHDPTVTTVAQGVLEWKRMQKTS----------VIGTPIQEFLDRFYMSRIGIRFLIGQHIALNTLP-P-------------------------HPDYVGIICTRANIHDICQEAIDNARYVCEEHYALFKSPNIKLVCPP--NLTFPYIPGHLSHICFELLKNSLRAVVERYGVDND------------------------------DEYPPIKVVVVEGR--EDITIKISDEGGGIPRSAIPHIWTYLYTTMS---DE------------------------------------------------------------------------------GLED--T--IQGSDFKAPMAGFGYGLPLSRLYARFFG---------GDLRLISMDGYGTDVYISLNKLSSSR-EPLQ--------------------------------------------------------------------------------------------------------------------
>OWZ63744.1:184-446_hypothetical_protein_AYX15_04320_[Cryptococcus_neoformans_var._grubii]
--------------------NEKFTQLLQVIKHRHDPTVTTVAQGVLEWKRMQKAS----------VIGTPIQEFLDRFYMSRIGIRFLIGQHIALNTLP-P-------------------------HPDYVGIICTRANIHDICQEAIDNARYVCEEHYALFKSPNIKLVCPP--NLTFPYIPGHLSHICFELLKNSLRAVVERYGVDND------------------------------DEYPPIKVVVVEGR--EDITIKISDEGGGIPRSAIPHIWTYLYTTMS---DE------------------------------------------------------------------------------GLED--T--IQGSDFKAPMAGFGYGLPLSRLYARFFG---------GDLRLISMDGYGTDVYISLNKLSSSR-EPLQ--------------------------------------------------------------------------------------------------------------------
>OWT37266.1:184-441_pyruvate_dehydrogenase_kinase_[Cryptococcus_neoformans_var._grubii_Bt1]
--------------------NEKFTQLLQVIKHRHDPTVTTVAQGVLEWKRMQKAS----------VIGTPIQEFLDRFYMSRIGIRFLIGQHIALNTLP-P-------------------------HPDYVGIICTRANIHDICQEAIDNARYVCEEHYALFKSPNIKLVCPP--NLTFPYIPGHLSHICFELLKNSLRAVVERYGVDND------------------------------DEYPPIKVVVVEGR--EDITIKISDEGGGIPRSAIPHIWTYLYTTMS---DE------------------------------------------------------------------------------GLED--T--IQGSDFKAPMAGFGYGLPLSRLYARFFG---------GDLRLISMDGYGTDVYISLNKLSSS--------------------------------------------------------------------------------------------------------------------------
>TXT07415.1:182-441_hypothetical_protein_VHUM_03135_[Vanrija_humicola]
------------------EYNEQFTRLLQNIKKRHDPTVTSVAQGVLEWKRKEKTG----------RIGQTIQEWLDRFYLSRIGIRALIGQHVALNTLQ-P-------------------------HSDYVGIICTRANVHDICHEAIENARFVCEEHYGLFKGPPIQLLCPK--DLTFPYIPGHLSHICFELLKNSLRAVVERYGEENE------------------------------DSFPPVKVIVVEGS--EDITIKISDEGGGIPRSALPVIWTYLYTTMS---DE------------------------------------------------------------------------------GLEA--T--IESSDFKAPMAGFGYGLPLSRLYARYFG---------GDLRLISMDGYGTDVYISLNKLSSS--------------------------------------------------------------------------------------------------------------------------
>XP_018281034.1:183-443_alpha-ketoacid_dehydrogenase_kinase_[Cutaneotrichosporon_oleaginosum]
------------------EYNEKFTQLLQKIKHRHDPTVTSVAQGVLEWKRSMKHG----------RIGQNIQEWLDRFYLSRIGIRALIGQHVALNTLK-P-------------------------HPDYVGIICTKANVHDICHEAIENARFVCEEHFGLFKGPPIQLLCPR--DLTFPYIPGHLSHICFELLKNSLRAVVERYGVDNE------------------------------DQFPPVKVIVVEGS--EDITIKLSDEGGGIPRSALPMIWTYLYTTMS---DE------------------------------------------------------------------------------GLET--T--IQESDFKAPMAGFGYGLPLSRLYARYFG---------GDLRLISMDGYGTDVYISLNKLSSSQ-------------------------------------------------------------------------------------------------------------------------
>XP_028478453.1:181-440_hypothetical_protein_EHS24_006583_[Apiotrichum_porosum]
------------------EYNEQFTHLLQNIKKRHDPTVTSVAQGVLEWKRQQRSH----------RIGPNIQEWLDRFYLSRIGIRALIGQHVALNTLK-P-------------------------HPDYVGIICKNANVHDICHEAIENARFVCEEHYGLFKGPPIQLLCPK--DLTFPYIPGHLSHICFELLKNSLRAVVERYGVDNE------------------------------DHFPPVKVIVVEGS--EDITIKISDEGGGIPRSALPMIWTYLYTTMS---DE------------------------------------------------------------------------------GLET--T--IQESDFKAPMAGFGYGLPLSRLYARYFG---------GDLRLVSMDGYGTDVYINLNRLSSS--------------------------------------------------------------------------------------------------------------------------
>ORY28155.1:189-446_mitochondrial_branched-chain_alpha-ketoacid_dehydrogenase_kinase-domain-containing_protein_[Naematelia_encep
--------------------NDRFTKLLQNIKKRHDPTVTTVAQGVLEWKRNQKAG----------RIGQSIQEWLDRFYMTRIGIRFLIGQHVALNTLQ-P-------------------------HPDYVGIICTRANVHDICHEAIENARFVCEEHYALFKGPPIQLLCPK--DLTFPYVPGHLSHICFELLKNSLRAVVERYGVDNE------------------------------DAFPPIKVVVVEGS--EDITIKISDEGGGIPRSAIPMIWTYLYTTMS---DE------------------------------------------------------------------------------GLET--N--IEQSDFKAPMAGFGYGLPLSRLYARFFG---------GDLRLISMDGYGTDVYISLNKLSSS--------------------------------------------------------------------------------------------------------------------------
>XP_019032122.1:199-459_pyruvate_dehydrogenase_kinase_[Cryptococcus_wingfieldii_CBS_7118]
-----------------LEYNEKFTKMLENIKKRHDPTVTAVAQGVLEWKKKQKGG----------RIGAPIQEFLDRFYMSRIGIRFLIGQHVALNTLQ-P-------------------------HPDYVGIICTKANIHDICHEAIENARYVCEEHFGLFSGPPIQLLCPQ--DLHFPYVPGHLSHICFELLKNSLRAVVERYGADNE------------------------------DTFPPIKVVVVEGS--EDITIKISDEGGGIARSAIPMIWTYLYTTMS---DE------------------------------------------------------------------------------GLET--N--IEQSDFNAPMAGFGYGLPLSRLYARFFG---------GDLRLISMDGYGTDVYISLNKLSSS--------------------------------------------------------------------------------------------------------------------------
>XP_018994861.1:75-335_hypothetical_protein,_variant_[Cryptococcus_amylolentus_CBS_6039]
-----------------LEYNEKFTKMLENIKRRHDPTVTAVAQGVLEWKKKQKGG----------RIGAPIQEFLDRFYMSRIGIRFLIGQHVALNTLQ-P-------------------------HPDYVGIICTKANVHDICHEAIENARYVCEEHFGLFSGPPIQLLCPQ--DLHFPYVPGHLSHICFELLKNSLRAVVERYGVDNE------------------------------DKFPPIKVVVVEGS--EDITIKISDEGGGIARSAIPMIWTYLYTTMS---DE------------------------------------------------------------------------------GLET--N--IEQSDFNAPMAGFGYGLPLSRLYARFFG---------GDLRLISMDGYGTDVYISLNKLSSS--------------------------------------------------------------------------------------------------------------------------
>XP_018994860.1:199-459_hypothetical_protein_L202_03875_[Cryptococcus_amylolentus_CBS_6039]
-----------------LEYNEKFTKMLENIKRRHDPTVTAVAQGVLEWKKKQKGG----------RIGAPIQEFLDRFYMSRIGIRFLIGQHVALNTLQ-P-------------------------HPDYVGIICTKANVHDICHEAIENARYVCEEHFGLFSGPPIQLLCPQ--DLHFPYVPGHLSHICFELLKNSLRAVVERYGVDNE------------------------------DKFPPIKVVVVEGS--EDITIKISDEGGGIARSAIPMIWTYLYTTMS---DE------------------------------------------------------------------------------GLET--N--IEQSDFNAPMAGFGYGLPLSRLYARFFG---------GDLRLISMDGYGTDVYISLNKLSSS--------------------------------------------------------------------------------------------------------------------------
>TYJ53762.1:241-501_hypothetical_protein_B9479_005601_[Cryptococcus_floricola]
-----------------LDYNEKFTKMLENIKKRHDPTVTAVAQGVLEWKKKQKGG----------RIGAPIQEFLDRFYMSRIGIRFLIGQHVALNTLQ-P-------------------------HPDYVGIICTKANVHDICHEAIENARYVCEEHFGLFSGPPIQLLCPQ--DLHFPYVPGHLSHICFELLKNSLRAVVERYGADNE------------------------------DKFPPIKVVVVEGS--EDITIKISDEGGGIARSAIPMIWTYLYTTMS---DE------------------------------------------------------------------------------GLET--N--IEQSDFNAPMAGFGYGLPLSRLYARFFG---------GDLRLISMDGYGTDVYISLNKLSSS--------------------------------------------------------------------------------------------------------------------------
>KIK62453.1:220-479_hypothetical_protein_GYMLUDRAFT_41901_[Gymnopus_luxurians_FD-317_M1]
--------------------NSRFTKMLEIIKTRHDPTVTTVAQGVLEWKRSQRAR----------NIGLDMQQWLDRFYLSRIGIRFLIGQHIALNTQE-P-------------------------HPDYVGIICTNANVHDIIEEAIENARFVCEEHYALFSSPPVQLICPK--NLTFPYVPGHLSHIIFELLKNSLRAVVERHGVGAD-------------------------------KFPPIKVIVVEGT--EDITIKISDEGGGIARSAMGLIWTYMYTTMKLGPGE------------------------------------------------------------------------------GLDE--G--FRDSDFKAPMAGFGYGLPLSRLYARYFG---------GDLRLISMDGFGTDVYIHLNRLSSS--------------------------------------------------------------------------------------------------------------------------
>KTB41774.1:169-432_hypothetical_protein_WG66_5566_[Moniliophthora_roreri]
--------------------NHRFTRALEAIKHRHDPTVTTVAQGVLEWKRAQNAK----------HIGLDIQQWLDRFYMSRIGIRFLIGQHVALNTQQ-S-------------------------HPDYVGIICTRANVHDIMQEAIENARFICEEHYALLSSPPVQLICPK--NLTFPYVPGHLSHIVFELLKNSLRAVVERHGINKDTE---------------------------ERGYPPIKVIVVEGK--EDITIKISDEGGGIPRSAMGLIWTYMYTTMNLGPGQ------------------------------------------------------------------------------GLEE--D--FHASDFKAPMAGFGYGLPLSRLYARYFG---------GDLRLISMDGFGTDVYIHLNRLSSS--------------------------------------------------------------------------------------------------------------------------
>KZV99663.1:170-429_alpha-ketoacid_dehydrogenase_kinase_[Exidia_glandulosa_HHB12029]
------------------QYNTSFTRLLEQIKRRHDPTVTTVAQGVNEWKRSHKTR----------NIAVELQDWLDRFYMSRIGIRFLIGQHVALNTLQ-P-------------------------DKDYVGIICTNTNVYQTVNEAKENARFVCEEHYGMVTGPPVQLICPK--ELSFAYVPGHLSHICFELLKNSLRAVVEYYGANAE------------------------------DKFPPIKVVVVEGR--EDITIKISDEGGGIPRSAIPLIWTYMYTTME---NQ------------------------------------------------------------------------------GLDA--D--FDATDFQAPMAGFGYGLPLSRLYARYFG---------GDLKLISMEGYGTDVYIHLNRLSSS--------------------------------------------------------------------------------------------------------------------------
>EJD41985.1:170-429_mitochondrial_pyruvate_dehydrogenase_[Auricularia_subglabra_TFB-10046_SS5]
------------------EYNTSFTRLLEKIKRRHDPTVTTVAQGVNEWKRSHNTR----------HIGIELQNWLDRFYMSRIGIRFLIGQHVALNTLR-P-------------------------DKDYVGIICTNTNVYQTINEAKENARFVCEEHYGMVNGPPIQLICPK--DLNFAYVPGHLSHICFELLKNSLRAVVERYGADAE------------------------------DKFPPIKVIVVEGR--EDITIKISDEGGGIPRSAIPLIWTYMYTTME---NQ------------------------------------------------------------------------------GLDA--D--FDATDFQAPMAGFGYGLPLSRLYARYFG---------GDLKLISMEGYGTDVYIHINRLSSS--------------------------------------------------------------------------------------------------------------------------
>KIY47860.1:186-442_alpha-ketoacid_dehydrogenase_kinase_[Fistulina_hepatica_ATCC_64428]
--------------------NARFTKMLQAIKTRHDPTVTTVAQGVLEWKRSQRLT----------NINTDIQSWLDRFYLSRIGIRFLIGQHIALVTQP-A-------------------------HESYVGIICTESNVHEILLEAIENARFVCEEHYGMFAGPPVQLICPP--HLEFAYVPGHLSHICFELLKNSLRAVVERYGVEA-------------------------------EQYPPIKVIVVEGK--EDITIKISDEGGGIPRSAIPLIWTYMYTTME---GQ------------------------------------------------------------------------------GIDQ--D--FHATDFKAPMAGFGYGLPLSRLYARYFG---------GDLRLISMDGFGTDVYIHLNRLSSS--------------------------------------------------------------------------------------------------------------------------
>KIJ38974.1:166-426_hypothetical_protein_M422DRAFT_175995_[Sphaerobolus_stellatus_SS14]
------------------EYNKSFTRCLEKIKRRHDPTVTTVAQGVLEWKRSQNQK----------EIGLDLQQWLDRFYMSRIGIRFLIGQHIALNTLE-A-------------------------HKDYVGIICTNTNVRDVVHEAIENARFVCEEHYAMFKGPPVQLICPE--NLYFAYVPGHLSHICFELLKNSLRAVVERFGTDE-------------------------------TRIPPIKVIVVEGN--EDITIKISDEGGGIPRSAIPLIWTYMYTTME---GQ------------------------------------------------------------------------------GLDQ--DFDFQGSDFKAPMAGFGYGLPLSRLYARYFG---------GDLRLISMEGYGTDLYIHLNRLSSS--------------------------------------------------------------------------------------------------------------------------
>TRM62281.1:184-446_mitochondrial_branched-chain_alpha-ketoacid_dehydrogenase_kinase-domain-containing_protein_[Auriculariopsis_
-----------------LEYNKRFTQTLQMIKNRHDPTVTTVAQGVLEWKRSQNAR----------HIGLDIQAWLDRFYMSRIGIRFLIGQHIALNSPE-R-------------------------HEDYVGIICTSANVHDIVLEAIENARFVCEEHYAMFAAPPVQLICPK--ELEFAYVPGHLSHICFELLKNSLRAVVERFGLDREDK----------------------------EGYPPIKVIVVEGK--EDITIKISDEGGGIPRSAIPLIWTYMYTTME---AA------------------------------------------------------------------------------GLSD--D--FHDSDFKAPMAGFGYGLPLSRLYARYFG---------GDLRLISMEGYGTDVYIHLNRLSSS--------------------------------------------------------------------------------------------------------------------------
>TDL16167.1:173-435_mitochondrial_pyruvate_dehydrogenase_[Rickenella_mellea]
--------------------NTRFTKTLENIKRRHDPTVTTVAQGVLEWKRTHKTQ----------FIGHDIQAWLDRFYMSRIGIRFLIGQHIALNTLQ-S-------------------------HPDYVGIICTNTNVHDVVHEAIENARFVCEEHYAMFKGPPVQLICPM--NLAFPYVPGHLSHICFELLKNSLRAVVERFGHEHE------------------------------ELLPPIKVIVVEGK--EDITIKISDEGGGIPRSAIPLIWTYMYTTME---GQ------------------------------------------------------------------------------GIDQ--D--FHDTDFKAPMAGFGYGLPLSRLYARYFG---------GDLRLISMEGYGTDVYIHLNRLSSSR-EPLQ--------------------------------------------------------------------------------------------------------------------
>XP_007301680.1:174-434_mitochondrial_pyruvate_dehydrogenase_[Stereum_hirsutum_FP-91666_SS1]
------------------EYNRNFTKLLESIKKRHDPTVTTVAQGVLEWKRKQNAK----------DIGLDIQAWLDRFYMSRIGIRFLIGQHVALNNLQ-P-------------------------HPDYVGIICTRSNVHDIVHEAIENARFVCEEHYAMFKGPPVQLICPP--DLHFAYVPGHLSHICFELLKNSLRAVVERYGPQKE------------------------------ELLPPIKVVVVEGK--EDITIKISDEGGGIPRSAIPLIWTYMYTTME---GQ------------------------------------------------------------------------------GIDQ--D--FQSSDFQAPMAGFGYGLPLSRLYARYFG---------GDLRLISMDGFGTDVYIHLNRLSSSK-------------------------------------------------------------------------------------------------------------------------
>KAA1472359.1:177-434_mitochondrial_pyruvate_dehydrogenase_[Dentipellis_sp._KUC8613]
--------------------NKRFTKTLEAIKKRHDPTVTTVAQGVLEWKRSRNAR----------HIGLDIQAWLDRFYMSRIGIRFLIGQHVALNTLQ-P-------------------------HPDYVGIICTRANIHDIVHEAIENARFVCEEHYAMFKGPPVQLICPK--DLHFAYVPGHLSHICFELLKNSLRAVVERYGRDNE------------------------------DRLPPIKVIVVEGK--EDITIKISDEGGGIPRSAIPLIWTYMYTTME---GQ------------------------------------------------------------------------------GIDQ--D--FQASDFKAPMAGFGYGLPLSRLYARYFG---------GDLRLISMDGFGTDVYIHLNRLSSS--------------------------------------------------------------------------------------------------------------------------
>TFY83670.1:164-421_hypothetical_protein_EWM64_g353_[Hericium_alpestre]
--------------------NKRFTKTLEAIKRRHDPTVTTVAQGVLEWKRSRNAR----------HIGLDIQAWLDRFYMSRIGIRFLIGQHIALNTLQ-P-------------------------HPDYVGIICTRANIHDIVHEAIENARFVCEEHYAMFKGPPVQLICPK--DLHFAYVPGHLSHICFELLKNSLRAVVERYGRDNE------------------------------DKLPPIKVIVVEGK--EDITIKISDEGGGIPRSAIPLIWTYMYTTME---GQ------------------------------------------------------------------------------GIDQ--D--FQASDFKAPMAGFGYGLPLSRLYARYFG---------GDIRLISMDGFGTDVYIHLNRLSSS--------------------------------------------------------------------------------------------------------------------------
>KNZ81711.1:187-449_[Pyruvate_dehydrogenase_[lipoamide]]_kinase,_mitochondrial_[Termitomyces_sp._J132]
--------------------NKRFTKMLESIKSRHDPTVTTVAQGVLEWKRMQNAK----------NIGLDIQAWLDRFYMSRIGIRFLIGQHVALNTQQ-A-------------------------HEDYVGIICTKANVHDIVHEAIENARFVCEEHYAMFRGPPVQLICPP--NLTFPYVPGHLSHICFELLKNSLRAVVERFGLGDDDM-------------------------GIDAPYPPIKVVVVEGK--EDITIKISDEGGGISRSAIPLIWTYMYTTME---GQ------------------------------------------------------------------------------GIDQ--D--FQASDFKAPMAGFGYGLPLSRLYARYFG---------GDLRLISMEGYGTDVYIHLNRLSSS--------------------------------------------------------------------------------------------------------------------------
>KDR80399.1:186-443_hypothetical_protein_GALMADRAFT_242812_[Galerina_marginata_CBS_339.88]
--------------------NKRFTKVLEHIKMRHDPTVTTVAQGVLEWKRSQEAK----------SIGLDMQAWLDRFYMSRIGIRFLIGQHVALNTQQ-A-------------------------HEDYVGIICTKANVRDIVQEAIENARFVCEEHYAMFKGPPVQLICPP--DLIFPYVPGHLSHICFELLKNSLRAVVERYGVDRE------------------------------DDFPPIKVVVVEGK--EDITIKISDEGGGIPRSAIPLIWTYMYTTME---GQ------------------------------------------------------------------------------GIDS--N--FQASDFKAPMAGFGYGLPLSRLYARYFG---------GDLRLISMDGFGTDVYIHLNRLSSS--------------------------------------------------------------------------------------------------------------------------
>KIM37163.1:171-428_hypothetical_protein_M413DRAFT_448673_[Hebeloma_cylindrosporum_h7]
--------------------NKRFTKVLEHIKSRHDPTVTTVAQGVLEWKRSQNAK----------HIGLDMQAWLDRFYLSRIGIRFLIGQHVALNTQQ-A-------------------------HEDYVGIICTKANVHDIVQEAIENARFVCEEHYAMFKGPPVQLICPK--ELTFPYVPGHLSHICFELLKNSLRAVVERFGVDHE------------------------------ENFPPIKVVVVEGK--EDITIKISDEGGGIPRSAIPLIWTYMYTTME---SQ------------------------------------------------------------------------------SLDT--N--FQASDFKAPMAGFGYGLPLSRLYARYFG---------GDLRLISMDGFGTDLYIHLNRLSSS--------------------------------------------------------------------------------------------------------------------------
>RKP33363.1:71-330_branched-chain_alpha-ketoacid_dehydrogenase,_partial_[Dimargaris_cristalligena]
-------------------QEEQFSKVLKKQIENLTHVVPKMAQGFLECKKYI--------------PIDHTRNFLNDLIRSRISLRLIGEQHVALHE----------------------------TSADYIGIIHTRLSPAQLIHHNASYVQNLCEINYNA--APEFVINGDT--NTVVQYVPVHLEYIACELLKNAFRATAEFGLKHNA------------------------------GRLQPIEITVTRGK--RDICLRFRDQGGGVATKDLPHVFEYSYTTVPSDLEDSG-----------A---------------------------------------------------------------DIGLDYTTKLSMQAGAGGPMAGLGYGLPMARIYARYFG---------GSLDLVSLEGYGCDVFLKLKNID----------------------------------------------------------------------------------------------------------------------------
>XP_016604560.1:50-301_hypothetical_protein_SPPG_08108_[Spizellomyces_punctatus_DAOM_BR117]
-----------------------FTEELRKLVQAHQEVIPKLAKGFKECIKYM--------------TRDSATNFLDNMIHARIGIRVIAEHHLSLYT----------------------------PAANYIGVVNTRLSPASLVTSVAKYAQELCEFNYGS--SPEFNIIGHT--DTLMAYIGVHLEYIFMELIKNAFRATVEYSQRTGR------------------------------ADHPPVEIAICKGP--EDVIIRIRDQGGGISSKDLPHIWEYSYTTVPKYDE--------------G---------------------------------------------------------------DGIFSTQARMEMQSGVGGPIAGLGFGLPMSRIYAKYFG---------GSLEIRSINGHGCDVFLRVPNI-----------------------------------------------------------------------------------------------------------------------------
>OAQ30374.1:61-358_alpha-ketoacid_dehydrogenase_kinase_[Mortierella_elongata_AG-77]
---------------------DQFAEVLRGLVESHADVIPMLSQGFLECKKYM--------------NTADIQTFLDEMIRSRIGIRLIAEQVIALRAQRTDLLKDDQEEESAQDNGTTTTTDQSNADSKVIGVVHTQLKPAELVKDCASFVQELCNVNYGS--SPDVVINGQT--DATFTYVPVHLEYILCELLKNSLRATVEHSVKIGR-----------------------------SFGHPPVEVTIAQSE--HEITIRIRDQGGGVSQEDLDHIFDYSFTTVKDDNETSSSFSSAA---PDG---------------------------------------------------------------SFIFTGVSRLAMQAGLGGPIAGLGFGLPLTRIYAQYFG---------GRMHLVSMQGHGVDVYLKLKQLQHVE-------------------------------------------------------------------------------------------------------------------------
>OAQ28513.1:59-338_alpha-ketoacid_dehydrogenase_kinase,_partial_[Mortierella_elongata_AG-77]
---------------------DRFAALLKGLVESHADVVPMLSQGFLECKKYM--------------AKEDIKQFLDDMIRARIGIRLIAEQAISLREQRHEHETS----------------SVETPHDDIVGVVHTELRPADLIRTCASFVQELCDVNYGS--SPEVVINGQT--DITFTYVPVHLEYILCELLKNSVRATTK----RPN-----------------------------DFGHPPVEVTIAQGD--HEVTIRIRDRGGGISREDFDAIFDYSFTTVKNENESSSEGSSEDDSPYGV---------------------------------------------------------------DSIFKGVSRLAMQAGLGGPIAGLGFGLPLTRIYAQYFG---------GDMNLISLQGYGCDVFLKLKQIDES--------------------------------------------------------------------------------------------------------------------------
>RIA93230.1:131-400_branched-chain_alpha-ketoacid_dehydrogenase_[Glomus_cerebriforme]
------------------ETDEKFAEMLKELVVSHSENIPTLAKGFQECKKYM--------------LSDDIKNFLDDMISARIGIRLIAEQHIALHN--------------------------NLDDASYIGIIDTKLQPQKLIRSCSNFVKELFEVHYGS--TPDILINGQT--DTTFTYVPVHLEYIITEILKNSCRATVEYSQKTNR------------------------------IEHPPVIVTISKGK--NFIGIRVRDQGGGVPAKDLHSIFDYSYTTVPEDGIIGGLG------SNNN---------------------------------------------------------------ENFLANVSKMAMQSGLGGPIAGLGYGLPLTRIYANYFG---------GSINLISLYDHGCDVFIRLKQIDES--------------------------------------------------------------------------------------------------------------------------
>ORY93751.1:126-391_mitochondrial_branched-chain_alpha-ketoacid_dehydrogenase_kinase-domain-containing_protein_[Syncephalastrum_
---------------------------LKDLVDRHADNIPTLARGFLECEQYM--------------HTQEVAAFLDEMIHARIGIRLIAEQMIALMRQQQHP-----------------------QDDSYIGIIDTKLNPAKMVKMCSDFVAELCEFNYGT--SPETIIDGHT--DATFTYVPVHLEYILTELLKNAQRATIEYAKKK-------------------------------DVEVPPIQITVSHGK--EDIGIRIRDQGGGVAEDDLNRVFDYSYTTVAKADG--ASS------SDPA---------------------------------------------------------------TSIFSDMAEMAMQSGVGGPLAGLGFGLPLSRMYARYFG---------GSFTLVSMNGYGCDVFLKLKHIDQSM-AELE--------------------------------------------------------------------------------------------------------------------
>CDH59781.1:136-416_mitochondrial_pyruvate_dehydrogenase_kinase_[Lichtheimia_corymbifera_JMRC:FSU:9682]
---------------------------LKDLVDRHADNIPTLARGFLECKQYM--------------HRDDVAAFLDDMIHARIGIRLIAEQMIALVGQKQQQQS------------------SSSPENNYIGIIDTKLNPAKLAKSCSEFVAELCEFNYGM--HPETILDGHV--DATFTYIPVHLEYILTELIKNAQRATIEHAKRKRDMSTVNS------------------GDDDDHAALPPIQITISHGK--EEIGIRIRDQGGGVAENDLNRVFEYSYTTVAKASD--D---------HDP---------------------------------------------------------------NNIFTGISEMALQSGIGGPLAGLGFGLPLARMYARYFG---------GSFTLVSMNGYGCDVFLKLKHIDQSM-AELE--------------------------------------------------------------------------------------------------------------------
>CDS08866.1:131-397_hypothetical_protein_LRAMOSA10227_[Lichtheimia_ramosa]
---------------------------LKDLVDRHADNIPTLARGFLECKQYM--------------HRDDVAAFLDDMIHARIGIRLIAEQMIALVAKQQ-------------------------ADNNYIGIIDTKLNPAKLAKSCSEFVAELCEFNYGM--HPETIIDGHV--DATFTYVPVHLEYILTELIKNAQRATIEHAKRKRAV-------------------------HDDDTPLPPIQITISHGK--EEIGIRIRDQGGGVAENDLNRVFEYSYTTVAKASD--D---------HDP---------------------------------------------------------------NNIFTGISEMALQSGIGGPLAGLGFGLPLARMYARYFG---------GSFTLVSMNGYGCDVFLKLKHIDQSM-AELE--------------------------------------------------------------------------------------------------------------------
>XP_018285874.1:56-319_hypothetical_protein_PHYBLDRAFT_90618,_partial_[Phycomyces_blakesleeanus_NRRL_1555(-)]
-------------------DDHEFGEKLKDLVSRHTDNIPTLARGFLECKQYM--------------NSQDMAAFLDDMIHARIGIRLIAEQCISLMHQHKA--S------------------ENLHEDGYIGIIDTQLNPQKVIKHCVDFVSELCEFNYGQ--SPETEIDGQT--STTFTYVPVHLEYILTELLKNSHRATVEYARKTGR------------------------------PDIPKIQITLSQGR--EDIGIRIRDQGGGVDEEDLNKVFEYSYTTVASK----DDN-------SDP---------------------------------------------------------------SDVFRDMAEMAMQSGVGGPLAGLGFGLPLARMYARYFG---------GSLTLVSMNGYGCDVFLKL--------------------------------------------------------------------------------------------------------------------------------
>RCI04765.1:121-387_hypothetical_protein_CU098_007749_[Rhizopus_stolonifer]
-----------------------FIETLKDFVSRHSDNIPTLARGFLECKQYM--------------NSEDMARFLDDMIQARIGIRLIAEQAIALEYQK------------------------DLQTDGLIGIIDTQLSPAQTIRQCAEFVSELCEFNYGE--SPEIELDGDI--DTQFTYVPVHLEYILTELLKNAYRATVENHKRMKR-----------------------------KTELPAIQVTLSQGQ--EDISIRIRDQGNGISGEDLNKVFEYSYTTVSKSAE--DA--------EDP---------------------------------------------------------------SNIFRNITEMAMQSGVGGPLAGLGFGLPLARMYSRYFG---------GSLTLVSMWGYGCDVFLKLRHIDESV-AE----------------------------------------------------------------------------------------------------------------------
>RCI07072.1:129-397_hypothetical_protein_CU098_013506_[Rhizopus_stolonifer]
----------------------EFIEKLKAFVERHSDNIPTLARGFLECKQYM--------------NSQDMARFLDDMIQARIGIRLIAEQAIALMHQK------------------------DIETDGYIGIIDTQIKPNQLIKQCADFVAELCEFNYGE--SPEAIIDGHT--NTKFTYVPVHLEYILTELLKNSYRATVEHHKKMGR-----------------------------TTSLPPIQITISQGT--EDISIRIRDQGNGISDEDLHKVFEYSYTTVSKAKD--DAE-------KDP---------------------------------------------------------------SNIFRNITEMAMQSGVGGPLAGLGFGLPLARMYARYFG---------GSLTLVSMWGFGCDVFLKLKHIDDSM-AE----------------------------------------------------------------------------------------------------------------------
>OBZ82297.1:127-397_[3-methyl-2-oxobutanoate_dehydrogenase_[lipoamide]]_kinase,_mitochondrial_[Choanephora_cucurbitarum]
--------------------DTEFIEKLKAFVERHSDNIPTLARGFLECKQYM--------------NTQDMARFLDDMIQARIGIRLIAEQAIALMHQK------------------------DIETDGYIGIIDTQIKPDQLIKQCTDFVSELCEFNYGE--SPEAIIDGHT--DTKFTYVPVHLEYILTELLKNSYRATVEHHKKMGR-----------------------------TTPLPPIQITISQGT--EDISIRIRDQGNGISDEDLHKVFEYSYTTVSKAQE--DAE-------NDP---------------------------------------------------------------SNIFRNITEMAMQSGVGGPLAGLGFGLPLARMYARYFG---------GSLTLVSMWGFGCDVFLKLKHIDDSM-AE----------------------------------------------------------------------------------------------------------------------
>CEP13135.1:129-394_hypothetical_protein_[Parasitella_parasitica]
----------------------EFIEKLKDFVERHSDNIPTLARGFLECKQYM--------------NSQDMARFLDDMIQARIGIRLIAEQAIALMRQK------------------------DIQTDGLVGIIDTQIKPDQLIKSCSDFVAELCEFNYGQ--SPDAIIDGHT--DTKFTYVPVHLEYILTELLKNSYRATVEHHKKMGR-----------------------------TTSLPPIQITISQGQ--EDISIRIRDQGNGISDEDLHKVFEYSYTTVSKAKE--DAE-------NDP---------------------------------------------------------------SNIFRNITEMAMQSGVGGPLAGLGFGLPLARMYARYFG---------GSLTLVSMWGFGCDVFLKLRHIDDS--------------------------------------------------------------------------------------------------------------------------
>EPB81966.1:130-398_hypothetical_protein_HMPREF1544_11319_[Mucor_circinelloides_f._circinelloides_1006PhL]
----------------------EFIEKLKDFVERHSDNIPTLARGFLECKQYM--------------NSQDMARFLDDMIQARIGIRLIAEQAIALMQQK------------------------DLQTDGLVGIIDTQIRPVQLIKSCSDFVAELCEFNYGQ--SPDAIIDGHT--DTKFTYVPVHLEYILTELLKNAYRATVEHHKKMGR-----------------------------TTELPPIQITISRGH--EDISIRIRDQGNGISDEDLHKVFEYSYTTVSKAKE--DAD-------NDP---------------------------------------------------------------SNIFRNITEMAMQSGVGGPLAGLGFGLPLARMYARYFG---------GSLTLVSMWGFGCDVFLKLRHIDDSM-AE----------------------------------------------------------------------------------------------------------------------
>GAN06591.1:131-399_alpha-ketoacid_dehydrogenase_kinase_[Mucor_ambiguus]
----------------------EFTEKLKDFVERHSDNIPTLARGFLECKQYM--------------NSQDMARFLDDMIQARIGIRLIAEQAIALMQQK------------------------DLQTDGLVGIIDTQIRPVQLIKSCSDFVAELCEFNYGQ--SPDAIIDGHT--DTVFTYVPVHLEYILTELLKNSYRATVEHHKKMGR-----------------------------TTELPPIQITISQGH--EDISIRIRDQGNGISDEDLHKVFEYSYTTVSKSKE--DAE-------NDP---------------------------------------------------------------SNIFRNITEMAMQSGVGGPLAGLGFGLPLARMYARYFG---------GSLTLVSMWGFGCDVFLKLRHIDDSM-AE----------------------------------------------------------------------------------------------------------------------
>KAF1807738.1:132-399_PDH_kinase_[Mucor_circinelloides]
-----------------------FTEKLKDFVERHSDNIPTLARGFLECKQYM--------------NSQDMARFLDDMIQARIGIRLIAEQAIALMQQK------------------------DLQTDGLVGIIDTQIRPVQLIKSCSDFVAELCEFNYGQ--SPDAIIDGHT--DTVFTYVPVHLEYILTELLKNSYRATVEHHKKMGR-----------------------------TTELPPIQITISQGH--EDISIRIRDQGNGISDQDLHKVFEYSYTTVSKSKE--DAE-------NDP---------------------------------------------------------------SNIFRNITEMAMQSGVGGPLAGLGFGLPLARMYARYFG---------GSLTLVSMWGFGCDVFLKLRHIDDSM-AE----------------------------------------------------------------------------------------------------------------------
>OAD00977.1:95-355_PDH_kinase,_partial_[Mucor_lusitanicus_CBS_277.49]
----------------------EFTEKLKDFVERHSDNIPTLARGFLECKQYM--------------NSQDMARFLDDMIQARIGIRLIAEQAIALMQQK------------------------DLQTDGLVGIIDTQIRPVQLIKSCSDFVAELCEFNYGQ--SPDAIIDGHT--DTVFTYVPVHLEYILTELLKNSYRATVEHHKKMGR-----------------------------TTELPPIQITISQGH--EDISIRIRDQGNGISDQDLHKVFEYSYTTVSKSKE--DAE-------NDP---------------------------------------------------------------SNIFRNITEMAMQSGVGGPLAGLGFGLPLARMYARYFG---------GSLTLVSMWGFGCDVFLKLR-------------------------------------------------------------------------------------------------------------------------------
>SPQ98325.1:131-393_unnamed_protein_product_[Plasmodiophora_brassicae]
-----------------------FMKIIQGMLQRHRDVVQLMAVGIKELKATLGN-----NNDQFIDECPYLQDFLDRFYFSRIGIRVLIAHHLSLHE----------------------------SRTGWVGIIQEQCSPAEVLDDAATNATETCERNYGT--APQVIVKGAT--DLRIPHIPDHIHYILYELLKNSMRAVVERYTDLGK-----------------------------RDDLPPIEVIISDGD--DDIVMKVADCGGGIPRKDMQKVWTYAYSTAPTPQSVEDPAP--------------------------------------------------------------------------------QASIGPLLAAPMAGFGYGLPISRLHARAFK---------GDLILIPMHGYGLDAYLYLCKLATSD-------------------------------------------------------------------------------------------------------------------------
>XP_020914729.1:147-393_3-methyl-2-oxobutanoate_dehydrogenase_[lipoamide]_kinase,_mitochondrial_[Exaiptasia_pallida]
------------------------------LLDDHQHVVTNLAEGFQECKNHI--------------SYDAMGNFLDKTLTSRLAMRMLAEHHIGLRN----------------------------EKPNYIGIICTHLNLKQVIERSCDFARQICEHLYGV--APGVIINGHT--KAIIPFIPAPLEYILQELIKNAMRASVEYHYDQ-------------------------------PLEIPNLVITICTND--TDFYVRISDRGGGIPEKKLNSIFKYSFTTMKDRSEIKPSDNQGIFGA-----------------------------------------------IC------------------------EGHPNNSPSGGPIAGWGFGLPTSRAYANYLG---------GSLAVQTMEGLGTDVYLRL--------------------------------------------------------------------------------------------------------------------------------
>XP_015780586.1:131-394_PREDICTED:_3-methyl-2-oxobutanoate_dehydrogenase_[lipoamide]_kinase,_mitochondrial-like_[Acropora_digiti
-----------------LELEERYSRIIKQLLDDHQSVVTHLAEGFNECQKNV--------------PYETINAFLNRTLTSRLGIRMLAEHHLALSI----------------------------DKPNHIGIVCTALNFRQIIERTGDFARKVCEHTYGV--APGLIINGHT--HAVFPYIAAPLEYILQELLKNAMRASVEKHFDK-------------------------------RSEVPNIVVTLCSND--TEFFVRISDRGGGIPESKLQDIFKYSFTTMGDRSTIKPSDNDNILFD-----------------------------------------------IC------------------------KGNVNNSPSGGPMAGWGFGLPTSRAYATYLG---------GSLQLQSMEGLGTDVYLRLRHID----------------------------------------------------------------------------------------------------------------------------
>XP_029192376.1:131-394_3-methyl-2-oxobutanoate_dehydrogenase_[lipoamide]_kinase,_mitochondrial-like_[Acropora_millepora]
-----------------LELEERYSRIIKQLLDDHQSVVTHLAEGFNECQKNV--------------PYETINAFLNRTLTSRLGIRMLAEHHLALSI----------------------------DKPNHIGIVCTALNFRQIIERTGDFARKVCEHTYGV--APGLIINGHT--HAVFPYIAAPLEYILQELLKNAMRASVEKHFDK-------------------------------RSEVPNIVVTLCSND--TEFFVRISDRGGGIPESKLQDIFKYSFTTMGDRSTIKPSDNDNILFD-----------------------------------------------IC------------------------KGNVNNSPSGGPMAGWGFGLPTSRAYATYLG---------GSLQLQSMEGLGTDVYLRLRHID----------------------------------------------------------------------------------------------------------------------------
>XP_020628988.1:137-400_3-methyl-2-oxobutanoate_dehydrogenase_[lipoamide]_kinase,_mitochondrial-like_[Orbicella_faveolata]
-----------------LEGEERYNRTIRQLLDDHQSVVTHLAEGFHECQKNV--------------PYEIIDAFLNRTLTSRLGIRMLAEHHLALSI----------------------------DKPNYIGIICTHLNLRQIVERSADFARQVCEHTYGV--APGLIVNGHT--KAVFPYIPAPLEYILQELLKNAMRASVEHHLDT-------------------------------PLEVPNIVVTLCSND--TEFFVRVSDRGGGIPESKLQDIFKYSFTTMGDRSTIRPSDSENMFSE-----------------------------------------------MC------------------------AGHPNNSPSGGPMAGWGFGLPTSRAYATYLG---------GSLQLHSMEGLGTDVYLRLRHID----------------------------------------------------------------------------------------------------------------------------
>XP_027057644.1:137-400_3-methyl-2-oxobutanoate_dehydrogenase_[lipoamide]_kinase,_mitochondrial-like_[Pocillopora_damicornis]
-----------------LEAEERYCRTIRQLLDDHQSVVTHLAEGFHECQKNV--------------PYEIIDAFLNRTLTSRLGIRMLAEHHLALSM----------------------------DKPNYIGIICTHLNLKQIVERSGDFARQVCEHTYGV--APGLIVNGHT--KAIFPHIPAPLEYILQELLKNAMRASVEFHLDR-------------------------------PNEVPNVVVTLCSND--TEFFVRISDRGGGIPESQLQDIFKYSFTTMGDRSTIKPSDSDNILSE-----------------------------------------------MC------------------------AGHPSSSPSGGPMAGWGFGLPTSRAYATYLG---------GSLRLLSMEGLGTDVYLRLRHID----------------------------------------------------------------------------------------------------------------------------
>RMX53773.1:143-406_hypothetical_protein_pdam_00000409,_partial_[Pocillopora_damicornis]
-----------------LEAEERYCRTIRQLLDDHQSVVTHLAEGFHECQKNV--------------PYEIIDAFLNRTLTSRLGIRMLAEHHLALSM----------------------------DKPNYIGIICTHLNLKQIVERSGDFARQVCEHTYGV--APGLIVNGHT--KAIFPHIPAPLEYILQELLKNAMRASVEFHLDR-------------------------------PNEVPNVVVTLCSND--TEFFVRISDRGGGIPESQLQDIFKYSFTTMGDRSTIKPSDSDNILSE-----------------------------------------------MC------------------------AGHPSSSPSGGPMAGWGFGLPTSRAYATYLG---------GSLRLLSMEGLGTDVYLRLRHID----------------------------------------------------------------------------------------------------------------------------
>XP_022808047.1:121-384_3-methyl-2-oxobutanoate_dehydrogenase_[lipoamide]_kinase,_mitochondrial-like_isoform_X2_[Stylophora_pist
-----------------LEAEERYCRTIRQLLDDHQSVVTHLAEGFHECQKNV--------------PYEIIDAFLNRTLTSRLGIRMLAEHHLALSV----------------------------DKPNYIGIICTHLNLKQIVERSGDFARQVCEHTYGV--APGLIVNGHT--QAVFPYVPAPLEYILQELLKNAMRASVEFHLDR-------------------------------PNEVPNVVVTLCSND--TEFFVRISDRGGGISESQLQDIFKYSFTTMGDRSTIRPTDNDNIFSE-----------------------------------------------MC------------------------AGHPSSSPSGGPMAGWGFGLPTSRAYATYLG---------GSLHLLSMEGLGTDVYLRLRHID----------------------------------------------------------------------------------------------------------------------------
>XP_022808041.1:137-400_3-methyl-2-oxobutanoate_dehydrogenase_[lipoamide]_kinase,_mitochondrial-like_isoform_X1_[Stylophora_pist
-----------------LEAEERYCRTIRQLLDDHQSVVTHLAEGFHECQKNV--------------PYEIIDAFLNRTLTSRLGIRMLAEHHLALSV----------------------------DKPNYIGIICTHLNLKQIVERSGDFARQVCEHTYGV--APGLIVNGHT--QAVFPYVPAPLEYILQELLKNAMRASVEFHLDR-------------------------------PNEVPNVVVTLCSND--TEFFVRISDRGGGISESQLQDIFKYSFTTMGDRSTIRPTDNDNIFSE-----------------------------------------------MC------------------------AGHPSSSPSGGPMAGWGFGLPTSRAYATYLG---------GSLHLLSMEGLGTDVYLRLRHID----------------------------------------------------------------------------------------------------------------------------
>XP_005822963.1:140-408_hypothetical_protein_GUITHDRAFT_155357_[Guillardia_theta_CCMP2712]
-----------------INQDEQFVLLLKELVQEGVQVVPLLARGIYEASLRV------------STERLNCNKFLADMIMSRISRRVIAEQFIALHH----------------------------HQPGYVGVICKELSPLKVLEHVAPEAQNICQRTYGI--SPKYVVEGDT--SILCSYIPTHLEYIIFELLKNAMRAVCERHLMN-------------------------------KDGLPPIKFLLARGP--SDMTIRISDEGGGVPREFVNKIFDFGFSTCNQENRLDDEFDT-----------------------------AGLG----------------------------------------------MVDRAVLETSPMAGLGFGLPVSRLYAQYFG---------GDVKLYSVEGHGCDTYVRLDHIGDV--EEFEE-------------------------------------------------------------------------------------------------------------------
>OQS04570.1:109-373_pyruvate_dehydrogenase_kinase_[Thraustotheca_clavata]
-----------------------FTAMIESIKERHNATLFTMARGVHELKLTMHEAEKKGNLPISMADMIDLHSFLDGFYLSRIGIRMLMGQHIALRQ----------------------------KEEGWVGCICEATSPAEVALAAVDTARHMCIRQYGD--APDVEFHGDT--NFTMPYVPSHLHHMLFEVMKNSMRAVVEFHGVD--------------------------------NALPAIKLIVADGDNNEDVSIKISDEGGGIPRSALPRIWSYMYTTANSHVFESMIGE--------------------------------------------------------------------------------SVPMDFGGESPLAGLGYGLPISRLFARYFG---------GDLQIISMEGYGTDAYLHLRRVGD---------------------------------------------------------------------------------------------------------------------------
>OQR92065.1:109-373_pyruvate_dehydrogenase_kinase-like_protein_[Achlya_hypogyna]
-----------------------FTSMIESIKDRHNATLFTMARGVHELKMAMVAAERNGDLGITMADMIDLHSFLDGFYLSRIGIRMLMGQHIALHE----------------------------KENGWVGSICEATSPAEVALAAVDTARHMCIRQYGD--APDVELHGDT--NFTMPYVPSHLHHMLFEVMKNSMRAVVEFHGVD--------------------------------NALPAIKLIVADGDHNEDVSLKISDEGGGIPRSALPRIWSYMYTTANSQAFDSMIGD--------------------------------------------------------------------------------SMPMDFGGESPLAGLGYGLPISRLFARYFG---------GDLQIISMEGYGTDAYLHLRRVGD---------------------------------------------------------------------------------------------------------------------------
>XP_012195044.1:109-373_hypothetical_protein_SPRG_01441_[Saprolegnia_parasitica_CBS_223.65]
-----------------------FTSMIESIKDRHNATLFTMARGVHELKQAMSTAEAKGELGISMADMIDLHSFLDGFYLSRIGIRMLMGQHIALHE----------------------------KEDGWVGCICEATSPAEVALAAVDMARHMCIRQYGD--APDVELHGDC--NFTMPYVPSHLHHMLFEVMKNSMRAVVEFHGVD--------------------------------NALPAIKLIVADGDQNEDVSLKISDEGGGIPRSALPRIWSYMYTTANSQAFDSMVGE--------------------------------------------------------------------------------SMPMDFGGESPLAGLGYGLPISRLLTRYFG---------GDLQIISMEGYGTDAYLHLRRVGD---------------------------------------------------------------------------------------------------------------------------
>XP_008611946.1:109-373_pyruvate_dehydrogenase_kinase_[Saprolegnia_diclina_VS20]
-----------------------FTSMIESIKDRHNATLFTMARGVHELKQAMSAAEAKGDLGISMADMIDLHSFLDGFYLSRIGIRMLMGQHIALHE----------------------------KEDGWVGCICEATSPAEVALAAVDMARHMCIRQYGD--APDVELHGDC--NFTMPYVPSHLHHMLFEVMKNSMRAVVEFHGVD--------------------------------NALPAIKLIVADGDQNEDVSLKISDEGGGIPRSALPRIWSYMYTTANSQAFDSMVGE--------------------------------------------------------------------------------SMPMDFGGESPLAGLGYGLPISRLLTRYFG---------GDLQIISMEGYGTDAYLHLRRVGD---------------------------------------------------------------------------------------------------------------------------
>XP_005710159.1:137-419_unnamed_protein_product_[Chondrus_crispus]
-------------------QEALFCELLKKIVSDSAEVVQLVAEGLFQSRMISQR----LGLHKNQHLHVQLQEWVEILMASRIGRRVLAEQHIALHE----------------------------AVQQGNDIVDMQCDVLQCLSHAILASKRVSTYHYGV--SPEVLISGCD--VIHLPFVRAHLEYTLFELLKNAMRATVEHAGGKRGSV------------------------FAPPEELPAVHVLVASGP--SELTIRISDAGGGLKQGDKDKIFQYGYTTVGDHAAIEVAESVAEESF--------------------------LG-------------------------------------------NALSDRVAPMQESPMAGLGFGLPMSRLYARYFG---------GDTKVINLEGYGCDVYVTLSRTGDV--------------------------------------------------------------------------------------------------------------------------
>XP_005706894.1:119-394_pyruvate_dehydrogenase_kinase_[Galdieria_sulphuraria]
-----------------LQDEKEFTVLLKHLVDESANVVELLAHGLRLALLRA-----------SQREHLDLDSFVDQMLISRIGRRMIAEQHVMLHE----------------------------SRPGFVGVINTHCSPQQCLDIAYQECSRICFRQYGV--QVPVQIRGSV---STIPYIPYHLHYILLELLKNSMRAVVERHLSQNHHKNG---------------------LLLSKDNMPPIEVLLTEGP--KQVTIRISDQGGGIALDILSSIFRYGFSTVNRLREEEQGGGN---------------------------------------------LGGE------------------------W----DRLVQRQSVDGPMAGLGFGLPLSKLYAQYFG---------GNLQLVSMDGYGTDVYVHLDRTGDV--------------------------------------------------------------------------------------------------------------------------
>XP_013896871.1:1-275_pyruvate_dehydrogenase_kinase_[Monoraphidium_neglectum]
-------------------------------------MLDALAQGLKEAKARA-----------LVGPALQLDAFLDTMLRSRITRRVLAEQHLGISG----------------------------GG---GGVVEGALGVADAAEFAGQRAAMLCAEVYGV--APEVRVSGDT--QAVLPYIPSHLDYMMYEVLKNAVRATVERHTAGGRAP---------------------------SPRLPPVLVRVCAGR--DALCLRISDAGGGIPQEHLSSVWAYGFTTCSDTGSSSGANSGNS----GGGTDGE--APAADA--AAARPGRGLG--------------------------------------------LAEVSEAPRQRYKLAGLGFGLPLSRLYARYFG---------GDLALQNLPGYGVDAYLTLKNLRHLS-RDWSE-------------------------------------------------------------------------------------------------------------------
>GBF98531.1:156-341_pyruvate_dehydrogenase_kinase_[Raphidocelis_subcapitata]
--------------------NASFCVLLRRLVDEHAPMLDSLAAGLREAKARA-----------LVGPALQLDGFFDSMLRSRITRRVLAEQHLAVSG----------------------------GG---GGVVDSALSVAGAAEFAGQRAAMLCAEVFGT--APDVRVTGDI--AAVLPYIPSHLDYILYEVLKNAMRATVERHAA---------------------------------ARLPPVQIRVCAGA--SALTVRISDQGGGIPEDIAPQVWGYGFTTS-------------------------------------------------------------------------------------------------------------------------------------------------------------------------------------------------------------------------------------------------------------------------------------
>GAQ83948.1:191-469_mitochondrial_pyruvate_dehydrogenase_kinase_[Klebsormidium_nitens]
-----------------MEQNQYLTALLTKLVDEHGPLLTSLAKGLKECTTRP-----------LVGPSLSLDPFLDNMLRSRISRRVIAEQHICFQQ----------------------------RREGYIGVICTELSVAQILGAAIARTEQVCRDTYGT--HPQFQVTGDA--DTVFSYIPAHLDYMFFEILKNASRAVVEHHSRIAGSRGT--------------------RLPLKSTAMPPIVAQVCKGT--REVTIKISDQGGGIDEEVQPKIWKYGYTSVDPTISLGSSSASP-----------------------------------------------------------------------------VADFRTGAAMDPMAGLGFGLPVSRLYAQYFG---------GNIELMSIPGYGTDVYLRIHRLGNQ--SEYVE-------------------------------------------------------------------------------------------------------------------
>QDZ22725.1:147-427_pyruvate_dehydrogenase_kinase_[Chloropicon_primus]
------------------ESNADFTVLLKRLVDEHGPMVEALAAGLRECKSKP-----------FIGDQLKLDSFLNSMLTSRISRRILAEQHVALQQ----------------------------KRQNFVGIVCTQLDLHEAVDFAYRKAQQACVETYGT--SPEVRVIGDQGEDAIISYIPAHLDYMLFELMKNALRATVENSILSGGG------------------------KGSRRKKMPSVTVKICKGR--CAVTIKISDQGGGIDSVDERKVWNYGYTTVDENAGLEIDQG--------------------------------LDQGGAL--------------------------------------DLSGAAAGSNSHSKMAGLGFGLPLSRLHARYFG---------GDLEIVNVNGYGVDVYLNLRNLRDKDIE-----------------------------------------------------------------------------------------------------------------------
>g557_pyruvate_dehydrogenase_kinase_[Chlorella_ohadii]
MQQN-----------------DHFVKILRRLVDEHSPMLDALAQGMREVRSKA-----------VVGEQLHLDGFLENMLRSRISRRVMAEQHINLAS----------------------------QRPGYIGIVCTQLNLADAVDFAATRCKQAFIEHYGV--APDVTLSGDT--HLTIPYIPAHLDYMLYELLKNSARAVVERHLGAHRVSL------------------ADVHHHHHRSRLPPIHVRLCGGE--ADVTIRLSDQGGGIAESDVDAVWQFGFTT-TTHGRRRSGDR------------------SSDEAG--GLLGEGLGLDTAP---PGASFGAAWAAMEQ---------------------------HTGMGRYRIAGLGFGLPLSRLYARYFG---------GDLRLVNMPGYGVDAFMTLKRLED---TEWEESRAELQTGALHAGVVSGLPELHDSHPAVLHAAHASH---AAVHRPAHAAGAGHRPAVQQHGQHAQ----HGQHEEPVGPFSHPVHLRHGQHAQHGQQQEHEQQHHEHAVHQQQHG
>PRW50998.1:168-570_pyruvate_dehydrogenase_kinase_[Chlorella_sorokiniana]
MQQNDHFVKILRRLVDEHCDIDGFVKILRRLVDEHSPMLDALAQGMREVRSKP-----------VVGEQLHLDGFLENMLRSRISRRVMAEQHINLAS----------------------------QRPGYIGIVCTQLNLADAVDFAATRCKQAFIEHYGV--APDVTLSGDT--HLTIPYIPAHLDYMLYELLKNSSRAVVERHLGAHRVSL------------------ADVHHHHHRSRLPPIHVRLCGGE--TDVTIRLSDQGGGIAESDVDAVWQFGFTTTTTHGRRRSGDR------------------SSDEAG--GLLGEGLGLDTAP---PGASFGAAWAAMEQ---------------------------HTGMGRYRIAGLGFGLPLSRLYARYFG---------GDLHLVNMPGYGVDAFMNLKRLED---AEWEESRAELQTGALHAGVVSGLPELHDSHPGVLHAARAAHAGHATAHRPAHAPSA------LQHAQHGQHGQQHAQHEEQTGAYPHHSH------------------------------
>XP_005848816.1:103-463_hypothetical_protein_CHLNCDRAFT_21859,_partial_[Chlorella_variabilis]
MQRN-----------------DHFVKLLRRLVDEHSPMLDALAQGLREVRSKP-----------I------LDGFLENMLRSRISRRVMAEQHINLTH----------------------------QRPGYIGIVCTHLNLADAVDFAATRCKQAFVEHYGV--APDVFVSGDT--SLTIPYIPAHLDYMLYELLKNSARAVVEHHLGAVRHSL------------------SDPHAAHRRAKLPPIHVRLCGGS--HEVTIRLSDQGGGIDAADTEAVWQFGFTTTSRRQKAQAKADRQQGPGPGLGYPHPLQRPSSEEAAMMMGIGEGLGLDNAP---PGVSFGAAWSAGCSGGPGRRWGGVPLRSAAAGASV-WSGAVCSGGGRCQLARLGFGLPLSRLYARYFG---------GDLRLVNMPGYGVDSFLTLKRLED---AEWEESRAELQTGMLHSGV-----------------------------------------------------------------------------------------------------
>PSC73841.1:154-357_pyruvate_dehydrogenase_kinase_[Micractinium_conductrix]
MQQN-----------------EVFVGLLRRLVDEHSPMLDALAQGMREVRSKP-----------VVGEQLQLDAFLENMLRSRISRRVMAEQHINLTN----------------------------QRPGYIGIICTQLHLADAVDFAASRCKQAFVEHYGV--APEVFVSGDT--SLTIPYIPAHLDYMLYELLKNSARATVERHLGRGRSSL------------------SDPL---RRAKLPPIHVRLCSGD--QDVTVRLSDQGGGIPQADLERVWQFGFTTS-------------------------------------------------------------------------------------------------------------------------------------------------------------------------------------------------------------------------------------------------------------------------------------
>RMZ55502.1:193-497_hypothetical_protein_APUTEX25_000085,_partial_[Auxenochlorella_protothecoides]
-----------------LAQNEEFTALLKRLVDDHAPMLDYLATGLREVRSRP-----------LVGERLHLDPFLENMLRSRISRRTLAEQHMYLNQ----------------------------GRPGYVGVICTNMSVAEGVDFAGQRCRQVCNETYGL--APDVVITGDK--RLTIPYVPSHFDYMVYEVLKNSSRAVVERHLQQSA-------------------------HSALERRLPAIHARICSGE--GQVTLRVSDEGGGIPQPLVDRIWEFGFTTMGKELIDGVERTE------------------------------GLGFD--------------------------------PSFGAGWSV--AQIPVTSGNRFRMGGLGFGLPLSRLYARYFGTSAEDGAGGGDLEVRSIQGYGTDTFLTLKKLED---EDWQEEYAEDYTSPM---------------------------------------------------------------------------------------------------------
>XP_011401746.1:205-509_[3-methyl-2-oxobutanoate_dehydrogenase_[lipoamide]]_kinase,_mitochondrial_[Auxenochlorella_protothecoide
-----------------LAQNEEFTALLKRLVDDHAPMLDYLATGLREVRSRP-----------LVGERLHLDPFLENMLRSRISRRTLAEQHMYLNQ----------------------------GRPGYVGVICTNMSVAEGVDFAGQRCRQVCNETYGL--APDVVITGDK--RLTIPYVPSHFDYMVYEVLKNSSRAVVERHLQQSA-------------------------HSALERRLPAIHARICSGE--GQVTLRVSDEGGGIPQPLVDRIWEFGFTTMGKELIDGVERTE------------------------------GLGFD--------------------------------PSFGAGWSV--AQIPVTSGNRFRMGGLGFGLPLSRLYARYFGTSAEDGAGGGDLEVRSIQGYGTDTFLTLKKLED---EDWQEEYAEDYTSPM---------------------------------------------------------------------------------------------------------
>GAX75682.1:451-513_hypothetical_protein_CEUSTIGMA_g3125.t1_[Chlamydomonas_eustigma]
--------------------------------------------------------------------------------------------------------------------------------------------------------------------------------------------------------------------------------------------------------------------------------------------------------------------------------------------------------------------------------PSARLPAVEGISSAQTGSTIKMAGLGFGLPLSRLYARYFG---------GSLDLKVLPGYGTDAYITLRRLE----------------------------------------------------------------------------------------------------------------------------
>XP_005648590.1:151-445_alpha-ketoacid_dehydrogenase_kinase_[Coccomyxa_subellipsoidea_C-169]
--------------------NDKLTQVLQRLVDEHAPMLDALAAGFRECKMKP-----------IVGPKLQMDNFLDSMLRSRISRRVMAEQHIHLAL----------------------------RRPGYIGIICTDLSLPDAISFAAQRTKQVCTETFGA--APEVLISGTSAQLATMPYIPTHLDYMLYELLKNAMRAVVLSHRG---------------------------------RPLPALTVAICKAQ--SSVTLRISDQGGGIPDDQLDKVFQYGFTTVGAEDASMPVEGHFVRI-SCGLQ------ESQS--------QEGIN---------------------------------------MWSH-MTERSASPGGPWRMGGLGFGLPLSRLYARYFG---------GDLRLVSMPGYGTDAYLSIQDLE----GDWEEQRVEPQIATV---------------------------------------------------------------------------------------------------------
>KDD76980.1:438-712_nucleotide-diphospho-sugar_transferase_[Helicosporidium_sp._ATCC_50920]
-----------------LQDNAAFCALLKRLVDEHTPMLDCLATGLREVRSKP-----------LVGSALQLDAFLDGMLRSRISRRVLAEQHLQLES----------------------------ARPGYVGIIATELGLADSVELAAARCRSVCAETYGA--APQIVVIGPR--DKTIPYIPAHLDYMLYELFKNSTRAVMERRAHV-------------------------------GKHLPPIHVRICDGD--DKVTLRVSDQGGGVPVGVESKIWQFGFSTAQEGRKPESTDKAPS-----------------------------FGA---------------------------------------AMA-AVEATGGGVGRFKMGGLGFGLPLSRLYARYFG---------GDLTLVNLPGYGADAYLALRRLG----DEWEET------------------------------------------------------------------------------------------------------------------
>GAX75682.1:134-332_hypothetical_protein_CEUSTIGMA_g3125.t1_[Chlamydomonas_eustigma]
------------------EDNAAFCALLRKQLETHNAMLDLLAAGLRECMSKR-----------LVGSCLQLDSFFDSMLRSRISRRILAEQHLHLGD----------------------------RRPGYVGIICMDLNIREAAEFSAQKTRQVCTETYGV--APELVVSGH----ASMPHVPAHLDYILFELMKNAARAVVEKHYVSFSSGGAHA-----------------------ANMLPSIAVKICDGS--QDMTIRVSDQGGGIPLTLLNQVWSYGFSTV-------------------------------------------------------------------------------------------------------------------------------------------------------------------------------------------------------------------------------------------------------------------------------------
>KAA6421124.1:143-413_pyruvate_dehydrogenase_kinase_[Trebouxia_sp._A1-2]
-----------------VEQNAEFTVLLKRLVDEHAPMLDALAAGLRECNSKA-----------FVGPKLQLNSFLENMLTSRISRRVLAEQHINLHN----------------------------RRPGYIGVICTHLNLCDAVDFAVQRATQVSRETYGV--APEVTCTGDL--QSTIPYIPTHLDYMLYELLKNAMRAVVESHRDG--------------------------------LRPPAIHIRVCEAD--TDVTFRISDQGGGILADDLSKVWQYGYTTINHQDSSTFSGTSD--------------------------------------------------------------------------T-NPAWGAESGAQYRMGGLGFGLPMSRLYAEYFG---------GRLQLVSMPGYGIDAYLNLKRLE----GDWQEQHAE---------------------------------------------------------------------------------------------------------------
>XP_002950297.1:140-480_pyruvate_dehydrogenase_kinase_[Volvox_carteri_f._nagariensis]
------------------EDNQEFSQLLRQHLDQHAPMLDSLATGLRECKDKV-----------LVGPCLQMDAFFDSMLRSRISRRVIAEQHLHIGN----------------------------KRPGYIGVICTDLDVQESISFAVQKTKQVCMETYGM--APDVVVSGES--KVSIPYIPAHLDYMLYELLKNAMRAVVESRSSPPHNPRRHSSSTAPTTATATTAPSSSSSSSYWFPRLPPVHIRVCDGAA-GALTIKISDQGGGIPDDLIDKVWSYGFTTLGRKRRHAAPPSGGSSSNGGGGS------SSSAAADDGEHVVEGLGSVG----------------------------PARIVSGGGLPA-GLM--SGQGSRYQMAGLGFGLPLSRLYARYFG---------GDLKLQSIPGYGTDAYLTLKHLQELDDGEWVE-------------------------------------------------------------------------------------------------------------------
>KXZ53308.1:110-249_hypothetical_protein_GPECTOR_7g1202_[Gonium_pectorale]
-----------------LEDNADFSQLLRQHLDQHAPMLDCLATGLRECKSKE-----------LVGGCLQMDSFFDSMLRSRISRRVIAEQHLHLGN----------------------------KRPAYIGTICTDLDVHESIDFAVQKTRQVCMETYGT--APDVVVSGDP--QLTIPYIPAHLDYMLYELLKNAMR----------------------------------------------------------------------------------------------------------------------------------------------------------------------------------------------------------------------------------------------------------------------------------------------------------------------------------------------------------------------------
>AAV41811.1:142-491_pyruvate_dehydrogenase_kinase-like_protein_[Chlamydomonas_incerta]
-----------------LEDNQDFCQLLRQHLDSHAPMLDSLATGLRECKSKE-----------LVGSCLHMDSFFDSMLRSRISRRVIAEQHLHINN----------------------------KRPAFIGIICTDLDVHDSIDFAVQKTKQVCMETYGT--APDVVVSGDP--HVTIPYIPAHLDYMLYELLKNAMRAVVEQGRAQQAARQAQA------------GGAGNPAFSCPPPKLPPVHVRVCPGVN-GTLTIRISDQGGGVAEELIDKVWSYGFTTIGRNAQAPSGGSSSSSSSSNGAG----------KDGMGPDVVEGLGSGMVQQMAAGAGASGSAAAATSTGRGGS--GGRRQQPGGGLQ--VLMRGPGGHSRYQMAGLGFGLPLSRLYARYFG---------GDLRLQTIPGYGVDAYLTLRRLEE---HEWEE-------------------------------------------------------------------------------------------------------------------
>AAK70872.1:143-355_pyruvate_dehydrogenase_kinase-like_protein_[Chlamydomonas_reinhardtii]
-----------------LEENQDFCQLLRQHLDSHAPMLDSLATGLRECKSKE-----------LVGSCLRMDSFFDSMLRSRISRRVIAEQHLHINN----------------------------KRPAFIGIICTDLDVHDSIDFAVQKTKQVCMETYGT--APDVVVSGDP--HVTIPYIPAHLDYMLYELLKNAMRAVVEQGRAQQPARQAQA------------GGAGNPAFSCPPPKLPPVHVRVCPGLN-GTLTIRITDQGGGIAEEFIDKVWSYGFTT--------------------------------------------------------------------------------------------------------------------------------------------------------------------------------------------------------------------------------------------------------------------------------------
>XP_001696405.1:143-492_pyruvate_dehydrogenase_kinase_[Chlamydomonas_reinhardtii]
-----------------LEENQDFCQLLRQHLDSHAPMLDSLATGLRECKSKE-----------LVGSCLRMDSFFDSMLRSRISRRVIAEQHLHINN----------------------------KRPAFIGIICTDLDVHDSIDFAVQKTKQVCMETYGT--APDVVVSGDP--HVTIPYIPAHLDYMLYELLKNAMRAVVEQGRAQQAARQAQA------------GGAGNPAFSCPPPKLPPVHVRVCPGLN-GTLTVRITDQGGGIAEEFIDKVWSYGFTTIGRSAAASTHSS--SSSTSGSGG----------KDGVGPDVVEGLGSGMVQQVAAGAGGSGSAATASSGGGGSSTGGRRQQQPGGGLQ--VLMRGPGGHSRYQMAGLGFGLPLSRLYARYFG---------GDLRLQTIPGYGVDAYLTLRRLEE---HEWEE-------------------------------------------------------------------------------------------------------------------
>ADF43177.1:143-355_PDK1m_[Chlamydomonas_reinhardtii]
-----------------LEENQDFCQLLRQHLDSHAPMLDSLATGLRECKSKE-----------LVGSCLHMDSFFDSMLRSRISRRVIAEQHLHINN----------------------------KRPAFIGIICTDLDVHDSIDFAVQKTKQVCMETYGT--APDVVVSGDP--HVTIPYIPAHLDYMLYELLKNAMRAVVEQGRAQQAARQAQA------------GGAGNPAFSCPPPKLPPVHVRVCPGLN-GTLTVRITDQGGGIAEEFIDKVWSYGFTT--------------------------------------------------------------------------------------------------------------------------------------------------------------------------------------------------------------------------------------------------------------------------------------
